# Supplementary material for: Characterization of Conserved and Novel microRNAs in Lilium lancifolium Thunb. by High-Throughput Sequencing
Source: Sci Rep. 2018 Feb 13;8:2880. doi: 10.1038/s41598-018-21193-4 (PMC5811567; doi:10.1038/s41598-018-21193-4)
Supplement: Supplementary file 3 — Supplementary Table S2 [file 41598_2018_21193_MOESM3_ESM.xml]

<?xml version="1.0" encoding="UTF-8"?>
<?mso-application progid="Excel.Sheet"?><Workbook xmlns:o="urn:schemas-microsoft-com:office:office" xmlns:x="urn:schemas-microsoft-com:office:excel" xmlns:html="http://www.w3.org/TR/REC-html40" xmlns:ss="urn:schemas-microsoft-com:office:spreadsheet">
 <DocumentProperties xmlns="urn:schemas-microsoft-com:office:office">
  <Author>hxf</Author>
  <LastAuthor>微软用户</LastAuthor>
  <Created>2016-01-27T02:05:41Z</Created>
  <LastSaved>2017-11-08T04:34:25Z</LastSaved>
  <Version>14.00</Version>
 </DocumentProperties>
 <OfficeDocumentSettings xmlns="urn:schemas-microsoft-com:office:office">
  <AllowPNG/>
 </OfficeDocumentSettings>
 <ExcelWorkbook xmlns="urn:schemas-microsoft-com:office:excel">
  <WindowHeight>11175</WindowHeight>
  <WindowWidth>20475</WindowWidth>
  <WindowTopX>600</WindowTopX>
  <WindowTopY>135</WindowTopY>
  <ProtectStructure>False</ProtectStructure>
  <ProtectWindows>False</ProtectWindows>
 </ExcelWorkbook>
 <Styles>
  <Style ss:ID="Default" ss:Name="Normal">
   <Alignment ss:Vertical="Center"/>
   <Borders/>
   <Font ss:FontName="宋体" x:CharSet="134" ss:Size="11" ss:Color="#000000"/>
   <Interior/>
   <NumberFormat/>
   <Protection/>
  </Style>
  <Style ss:ID="s62">
   <Font ss:FontName="宋体" x:CharSet="134" ss:Size="11" ss:Color="#000000"/>
  </Style>
  <Style ss:ID="s63">
   <Alignment ss:Horizontal="Left" ss:Vertical="Center"/>
   <NumberFormat ss:Format="@"/>
  </Style>
  <Style ss:ID="s64">
   <NumberFormat ss:Format="@"/>
  </Style>
  <Style ss:ID="s65">
   <Alignment ss:Vertical="Top" ss:WrapText="1"/>
  </Style>
  <Style ss:ID="s66">
   <Alignment ss:Horizontal="Center" ss:Vertical="Center"/>
   <Font ss:FontName="宋体" x:CharSet="134" ss:Size="11" ss:Color="#000000"/>
  </Style>
  <Style ss:ID="s67">
   <Alignment ss:Horizontal="Left" ss:Vertical="Center"/>
  </Style>
  <Style ss:ID="s68">
   <Font ss:FontName="Times New Roman" x:Family="Roman" ss:Size="11" ss:Color="#000000" ss:Bold="1"/>
  </Style>
  <Style ss:ID="s69">
   <Alignment ss:Horizontal="Left" ss:Vertical="Center"/>
   <Font ss:FontName="宋体" x:CharSet="134" ss:Size="11" ss:Color="#000000" ss:Bold="1"/>
   <NumberFormat ss:Format="@"/>
  </Style>
  <Style ss:ID="s70">
   <Alignment ss:Vertical="Top" ss:WrapText="1"/>
   <Font ss:FontName="宋体" x:CharSet="134" ss:Size="11" ss:Color="#000000" ss:Bold="1"/>
  </Style>
  <Style ss:ID="s71">
   <Alignment ss:Horizontal="Center" ss:Vertical="Center"/>
   <Font ss:FontName="宋体" x:CharSet="134" ss:Size="11" ss:Color="#000000" ss:Bold="1"/>
  </Style>
  <Style ss:ID="s72">
   <Font ss:FontName="宋体" x:CharSet="134" ss:Size="11" ss:Color="#000000" ss:Bold="1"/>
  </Style>
  <Style ss:ID="s73">
   <Alignment ss:Horizontal="Left" ss:Vertical="Center"/>
   <Font ss:FontName="宋体" x:CharSet="134" ss:Size="11" ss:Color="#000000" ss:Bold="1"/>
  </Style>
  <Style ss:ID="s74">
   <Font ss:FontName="Times New Roman" x:Family="Roman" ss:Size="11" ss:Color="#000000"/>
  </Style>
  <Style ss:ID="s80">
   <Borders>
    <Border ss:Position="Bottom" ss:LineStyle="Continuous" ss:Weight="1"/>
    <Border ss:Position="Top" ss:LineStyle="Continuous" ss:Weight="1"/>
   </Borders>
   <Font ss:FontName="Times New Roman" x:Family="Roman" ss:Size="11" ss:Color="#000000" ss:Bold="1"/>
  </Style>
  <Style ss:ID="s81">
   <Alignment ss:Horizontal="Left" ss:Vertical="Center"/>
   <Borders>
    <Border ss:Position="Bottom" ss:LineStyle="Continuous" ss:Weight="1"/>
    <Border ss:Position="Top" ss:LineStyle="Continuous" ss:Weight="1"/>
   </Borders>
   <Font ss:FontName="Times New Roman" x:Family="Roman" ss:Size="11" ss:Color="#000000" ss:Bold="1"/>
   <NumberFormat ss:Format="@"/>
  </Style>
  <Style ss:ID="s82">
   <Alignment ss:Vertical="Top" ss:WrapText="1"/>
   <Borders>
    <Border ss:Position="Bottom" ss:LineStyle="Continuous" ss:Weight="1"/>
    <Border ss:Position="Top" ss:LineStyle="Continuous" ss:Weight="1"/>
   </Borders>
   <Font ss:FontName="Times New Roman" x:Family="Roman" ss:Size="11" ss:Color="#000000" ss:Bold="1"/>
  </Style>
  <Style ss:ID="s83">
   <Alignment ss:Horizontal="Center" ss:Vertical="Center"/>
   <Borders>
    <Border ss:Position="Bottom" ss:LineStyle="Continuous" ss:Weight="1"/>
    <Border ss:Position="Top" ss:LineStyle="Continuous" ss:Weight="1"/>
   </Borders>
   <Font ss:FontName="Times New Roman" x:Family="Roman" ss:Size="11" ss:Color="#000000" ss:Bold="1"/>
  </Style>
  <Style ss:ID="s84">
   <Alignment ss:Horizontal="Left" ss:Vertical="Center"/>
   <Borders>
    <Border ss:Position="Bottom" ss:LineStyle="Continuous" ss:Weight="1"/>
    <Border ss:Position="Top" ss:LineStyle="Continuous" ss:Weight="1"/>
   </Borders>
   <Font ss:FontName="Times New Roman" x:Family="Roman" ss:Size="11" ss:Color="#000000" ss:Bold="1"/>
  </Style>
  <Style ss:ID="s85">
   <Alignment ss:Horizontal="Left" ss:Vertical="Center" ss:WrapText="1"/>
   <Borders>
    <Border ss:Position="Top" ss:LineStyle="Continuous" ss:Weight="1"/>
   </Borders>
   <Font ss:FontName="Times New Roman" x:Family="Roman" ss:Size="10.5" ss:Color="#000000"/>
  </Style>
  <Style ss:ID="s86">
   <Alignment ss:Horizontal="Left" ss:Vertical="Center"/>
   <Borders>
    <Border ss:Position="Top" ss:LineStyle="Continuous" ss:Weight="1"/>
   </Borders>
   <Font ss:FontName="Times New Roman" x:Family="Roman" ss:Size="10.5" ss:Color="#000000"/>
  </Style>
  <Style ss:ID="s87">
   <Alignment ss:Horizontal="Left" ss:Vertical="Center"/>
   <Borders>
    <Border ss:Position="Top" ss:LineStyle="Continuous" ss:Weight="1"/>
   </Borders>
   <Font ss:FontName="Times New Roman" x:Family="Roman" ss:Size="11" ss:Color="#000000"/>
   <NumberFormat ss:Format="@"/>
  </Style>
  <Style ss:ID="s88">
   <Borders>
    <Border ss:Position="Top" ss:LineStyle="Continuous" ss:Weight="1"/>
   </Borders>
   <Font ss:FontName="Times New Roman" x:Family="Roman" ss:Size="11" ss:Color="#000000"/>
   <NumberFormat ss:Format="@"/>
  </Style>
  <Style ss:ID="s89">
   <Alignment ss:Vertical="Top" ss:WrapText="1"/>
   <Borders>
    <Border ss:Position="Top" ss:LineStyle="Continuous" ss:Weight="1"/>
   </Borders>
   <Font ss:FontName="Times New Roman" x:Family="Roman" ss:Size="11" ss:Color="#000000"/>
  </Style>
  <Style ss:ID="s90">
   <Alignment ss:Horizontal="Center" ss:Vertical="Center"/>
   <Borders>
    <Border ss:Position="Top" ss:LineStyle="Continuous" ss:Weight="1"/>
   </Borders>
   <Font ss:FontName="Times New Roman" x:Family="Roman" ss:Size="11" ss:Color="#000000"/>
  </Style>
  <Style ss:ID="s91">
   <Alignment ss:Horizontal="Left" ss:Vertical="Center"/>
   <Borders>
    <Border ss:Position="Top" ss:LineStyle="Continuous" ss:Weight="1"/>
   </Borders>
   <Font ss:FontName="Times New Roman" x:Family="Roman" ss:Size="11" ss:Color="#000000"/>
  </Style>
  <Style ss:ID="s92">
   <Alignment ss:Horizontal="Left" ss:Vertical="Center" ss:WrapText="1"/>
   <Borders/>
   <Font ss:FontName="Times New Roman" x:Family="Roman" ss:Size="10.5" ss:Color="#000000"/>
  </Style>
  <Style ss:ID="s93">
   <Alignment ss:Horizontal="Left" ss:Vertical="Center"/>
   <Borders/>
   <Font ss:FontName="Times New Roman" x:Family="Roman" ss:Size="10.5" ss:Color="#000000"/>
  </Style>
  <Style ss:ID="s94">
   <Alignment ss:Horizontal="Left" ss:Vertical="Center"/>
   <Borders/>
   <Font ss:FontName="Times New Roman" x:Family="Roman" ss:Size="11" ss:Color="#000000"/>
   <NumberFormat ss:Format="@"/>
  </Style>
  <Style ss:ID="s95">
   <Borders/>
   <Font ss:FontName="Times New Roman" x:Family="Roman" ss:Size="11" ss:Color="#000000"/>
   <NumberFormat ss:Format="@"/>
  </Style>
  <Style ss:ID="s96">
   <Alignment ss:Horizontal="Left" ss:Vertical="Center"/>
   <Borders/>
   <Font ss:FontName="Times New Roman" x:Family="Roman" ss:Size="11" ss:Color="#000000" ss:Bold="1"/>
   <NumberFormat ss:Format="@"/>
  </Style>
  <Style ss:ID="s97">
   <Alignment ss:Vertical="Top" ss:WrapText="1"/>
   <Borders/>
   <Font ss:FontName="Times New Roman" x:Family="Roman" ss:Size="11" ss:Color="#000000"/>
   <Interior/>
  </Style>
  <Style ss:ID="s98">
   <Alignment ss:Horizontal="Center" ss:Vertical="Center"/>
   <Borders/>
   <Font ss:FontName="Times New Roman" x:Family="Roman" ss:Size="11" ss:Color="#000000"/>
  </Style>
  <Style ss:ID="s99">
   <Alignment ss:Horizontal="Left" ss:Vertical="Center"/>
   <Borders/>
   <Font ss:FontName="Times New Roman" x:Family="Roman" ss:Size="11" ss:Color="#000000"/>
  </Style>
  <Style ss:ID="s100">
   <Alignment ss:Vertical="Top" ss:WrapText="1"/>
   <Borders/>
   <Font ss:FontName="Times New Roman" x:Family="Roman" ss:Size="11" ss:Color="#000000"/>
  </Style>
  <Style ss:ID="s101">
   <Alignment ss:Horizontal="Left" ss:Vertical="Center"/>
   <Borders/>
   <NumberFormat ss:Format="@"/>
  </Style>
  <Style ss:ID="s102">
   <Alignment ss:Horizontal="Left" ss:Vertical="Center"/>
   <Borders/>
  </Style>
  <Style ss:ID="s103">
   <Alignment ss:Horizontal="Left" ss:Vertical="Center" ss:WrapText="1"/>
   <Borders>
    <Border ss:Position="Bottom" ss:LineStyle="Continuous" ss:Weight="1"/>
   </Borders>
   <Font ss:FontName="Times New Roman" x:Family="Roman" ss:Size="10.5" ss:Color="#000000"/>
  </Style>
  <Style ss:ID="s104">
   <Alignment ss:Horizontal="Left" ss:Vertical="Center"/>
   <Borders>
    <Border ss:Position="Bottom" ss:LineStyle="Continuous" ss:Weight="1"/>
   </Borders>
   <Font ss:FontName="Times New Roman" x:Family="Roman" ss:Size="10.5" ss:Color="#000000"/>
  </Style>
  <Style ss:ID="s105">
   <Borders>
    <Border ss:Position="Bottom" ss:LineStyle="Continuous" ss:Weight="1"/>
   </Borders>
   <Font ss:FontName="Times New Roman" x:Family="Roman" ss:Size="11" ss:Color="#000000"/>
   <NumberFormat ss:Format="@"/>
  </Style>
  <Style ss:ID="s106">
   <Alignment ss:Horizontal="Left" ss:Vertical="Top" ss:WrapText="1"/>
   <Borders>
    <Border ss:Position="Bottom" ss:LineStyle="Continuous" ss:Weight="1"/>
   </Borders>
   <Font ss:FontName="Times New Roman" x:Family="Roman" ss:Size="10.5" ss:Color="#000000"/>
  </Style>
  <Style ss:ID="s107">
   <Alignment ss:Horizontal="Center" ss:Vertical="Center"/>
   <Borders>
    <Border ss:Position="Bottom" ss:LineStyle="Continuous" ss:Weight="1"/>
   </Borders>
   <Font ss:FontName="Times New Roman" x:Family="Roman" ss:Size="11" ss:Color="#000000"/>
  </Style>
  <Style ss:ID="s108">
   <Alignment ss:Horizontal="Left" ss:Vertical="Center"/>
   <Borders>
    <Border ss:Position="Bottom" ss:LineStyle="Continuous" ss:Weight="1"/>
   </Borders>
   <Font ss:FontName="Times New Roman" x:Family="Roman" ss:Size="11" ss:Color="#000000"/>
  </Style>
  <Style ss:ID="s110">
   <Alignment ss:Horizontal="Left" ss:Vertical="Center" ss:WrapText="1"/>
   <Borders>
    <Border ss:Position="Top" ss:LineStyle="Continuous" ss:Weight="1"/>
   </Borders>
   <Font ss:FontName="Arial" x:Family="Swiss" ss:Size="10.5" ss:Color="#000000"/>
  </Style>
  <Style ss:ID="s111">
   <Alignment ss:Horizontal="Left" ss:Vertical="Center"/>
   <Font ss:FontName="宋体" x:CharSet="134" ss:Size="10.5" ss:Color="#000000"/>
  </Style>
  <Style ss:ID="s112">
   <Borders/>
   <Font ss:FontName="宋体" x:CharSet="134" ss:Size="11" ss:Color="#000000"/>
  </Style>
  <Style ss:ID="s113">
   <Alignment ss:Horizontal="Center" ss:Vertical="Center"/>
  </Style>
 </Styles>
 <Worksheet ss:Name="Sheet1">
  <Table ss:ExpandedColumnCount="20" ss:ExpandedRowCount="48" x:FullColumns="1" x:FullRows="1" ss:DefaultColumnWidth="54" ss:DefaultRowHeight="13.5">
   <Column ss:Index="2" ss:StyleID="s62" ss:AutoFitWidth="0" ss:Width="87.75"/>
   <Column ss:StyleID="s62" ss:AutoFitWidth="0" ss:Width="122.25"/>
   <Column ss:StyleID="s63" ss:AutoFitWidth="0" ss:Width="27.75" ss:Span="1"/>
   <Column ss:Index="6" ss:StyleID="s64" ss:AutoFitWidth="0" ss:Width="27.75" ss:Span="10"/>
   <Column ss:Index="17" ss:StyleID="s65" ss:AutoFitWidth="0" ss:Width="564.75"/>
   <Column ss:StyleID="s66" ss:AutoFitWidth="0" ss:Width="152.25"/>
   <Column ss:AutoFitWidth="0" ss:Width="137.25"/>
   <Column ss:StyleID="s67" ss:AutoFitWidth="0" ss:Width="108.75"/>
   <Row ss:AutoFitHeight="0" ss:Height="14.25">
    <Cell ss:StyleID="s68"><ss:Data ss:Type="String" xmlns="http://www.w3.org/TR/REC-html40"><B><Font html:Color="#000000">Supplementary Table S2 Conserved miRNA precursors from flower, leaf, bulblet and bulb libraries of </Font><I><Font html:Color="#000000">L.lancifolium</Font></I></B></ss:Data></Cell>
    <Cell ss:Index="4" ss:StyleID="s69"/>
    <Cell ss:StyleID="s69"/>
    <Cell ss:Index="17" ss:StyleID="s70"/>
    <Cell ss:StyleID="s71"/>
    <Cell ss:StyleID="s72"/>
    <Cell ss:StyleID="s73"/>
   </Row>
   <Row ss:AutoFitHeight="0" ss:StyleID="s74">
    <Cell ss:StyleID="s80"><Data ss:Type="String">Family</Data></Cell>
    <Cell ss:StyleID="s80"><Data ss:Type="String">miRNA name</Data></Cell>
    <Cell ss:StyleID="s80"><Data ss:Type="String">Sequence(5'-3')</Data></Cell>
    <Cell ss:StyleID="s81"><Data ss:Type="String">Ath</Data></Cell>
    <Cell ss:StyleID="s81"><Data ss:Type="String">Gma</Data></Cell>
    <Cell ss:StyleID="s81"><Data ss:Type="String">Ata</Data></Cell>
    <Cell ss:StyleID="s81"><Data ss:Type="String">Bdi</Data></Cell>
    <Cell ss:StyleID="s81"><Data ss:Type="String">Egu</Data></Cell>
    <Cell ss:StyleID="s81"><Data ss:Type="String">Far</Data></Cell>
    <Cell ss:StyleID="s81"><Data ss:Type="String">Hvu</Data></Cell>
    <Cell ss:StyleID="s81"><Data ss:Type="String">Osa</Data></Cell>
    <Cell ss:StyleID="s81"><Data ss:Type="String">Sbi</Data></Cell>
    <Cell ss:StyleID="s81"><Data ss:Type="String">Sof</Data></Cell>
    <Cell ss:StyleID="s81"><Data ss:Type="String">Ssp</Data></Cell>
    <Cell ss:StyleID="s81"><Data ss:Type="String">Tae</Data></Cell>
    <Cell ss:StyleID="s81"><Data ss:Type="String">Zma</Data></Cell>
    <Cell ss:StyleID="s82"><Data ss:Type="String">Sequences of precursors(5'-3')  </Data></Cell>
    <Cell ss:StyleID="s83"><Data ss:Type="String">the length of precursors(nt)</Data></Cell>
    <Cell ss:StyleID="s80"><Data ss:Type="String">ID of precursors  </Data></Cell>
    <Cell ss:StyleID="s84"><ss:Data ss:Type="String" xmlns="http://www.w3.org/TR/REC-html40"><B><Font html:Color="#000000">mef</Font><Font html:Face="宋体" html:Color="#000000">（</Font><Font html:Color="#000000"> kcal/mol</Font><Font html:Face="宋体" html:Color="#000000">）</Font></B></ss:Data></Cell>
   </Row>
   <Row ss:AutoFitHeight="0" ss:Height="45" ss:StyleID="s74">
    <Cell ss:StyleID="s85"><Data ss:Type="String">MIR156</Data></Cell>
    <Cell ss:StyleID="s86"><Data ss:Type="String">LL-miR156a</Data></Cell>
    <Cell ss:StyleID="s85"><Data ss:Type="String">ugacagaagagagugagcac</Data></Cell>
    <Cell ss:StyleID="s87"><Data ss:Type="String">+</Data></Cell>
    <Cell ss:StyleID="s87"><Data ss:Type="String">++</Data></Cell>
    <Cell ss:StyleID="s88"><Data ss:Type="String">++</Data></Cell>
    <Cell ss:StyleID="s88"><Data ss:Type="String">++</Data></Cell>
    <Cell ss:StyleID="s88"><Data ss:Type="String">-</Data></Cell>
    <Cell ss:StyleID="s88"><Data ss:Type="String">+</Data></Cell>
    <Cell ss:StyleID="s88"><Data ss:Type="String">++</Data></Cell>
    <Cell ss:StyleID="s88"><Data ss:Type="String">++</Data></Cell>
    <Cell ss:StyleID="s88"><Data ss:Type="String">++</Data></Cell>
    <Cell ss:StyleID="s88"><Data ss:Type="String">++</Data></Cell>
    <Cell ss:StyleID="s88"><Data ss:Type="String">++</Data></Cell>
    <Cell ss:StyleID="s88"><Data ss:Type="String">-</Data></Cell>
    <Cell ss:StyleID="s88"><Data ss:Type="String">++</Data></Cell>
    <Cell ss:StyleID="s89"><Data ss:Type="String">ucgucgucaagguuugcugagcugacagaagagagugagcacacaccgugaaugauauaaaagcgguauaccgucugcguugcgugcucacuacucuuucugucagcuaccggugaucugauucaccuuuuuuuuccccugcucuacguaugauaacauuuaaaacgcuguagcaucgauggagaucauccgaaacaacgacacgcuagccggcagguacaggcuuucccuguaucguuucccgagcuuc</Data></Cell>
    <Cell ss:StyleID="s90"><Data ss:Type="Number">250</Data></Cell>
    <Cell ss:StyleID="s86"><Data ss:Type="String">c45184.graph_c0</Data></Cell>
    <Cell ss:StyleID="s91"><Data ss:Type="Number">-84.6</Data></Cell>
   </Row>
   <Row ss:AutoFitHeight="0" ss:Height="62.25" ss:StyleID="s74">
    <Cell ss:StyleID="s92"/>
    <Cell ss:StyleID="s93"/>
    <Cell ss:StyleID="s92"/>
    <Cell ss:StyleID="s94"/>
    <Cell ss:StyleID="s94"/>
    <Cell ss:StyleID="s95"/>
    <Cell ss:StyleID="s95"/>
    <Cell ss:StyleID="s95"/>
    <Cell ss:StyleID="s95"/>
    <Cell ss:StyleID="s95"/>
    <Cell ss:StyleID="s95"/>
    <Cell ss:StyleID="s95"/>
    <Cell ss:StyleID="s95"/>
    <Cell ss:StyleID="s95"/>
    <Cell ss:StyleID="s95"/>
    <Cell ss:StyleID="s96"/>
    <Cell ss:StyleID="s97"><Data ss:Type="String">auuucaaucuauuuuacuccuuuucauuuuugugaaacaccuguugagguuggguaguguucuguuagggauggagagugcaggggugacagaagagagugagcacacaugguguuuucuugcauggcaauggagcuguagcccaugcugaagcuaugcgugcucacuucucucucugucacccgccacaaucuccaucacuuuuucccuccaauuauauuuaugcaucuuacucugucgaaacagggaaacaccuagugguacaugauacuaaguuucugaucuuaugauaauaagauuacacaguauuauccuaauauuuuucacacauauuauagaacauccaacuugcaacuaaugaccuuccuucccaucaauugauuugguaauguuuggagauggcuuggaugga</Data></Cell>
    <Cell ss:StyleID="s98"><Data ss:Type="Number">412</Data></Cell>
    <Cell ss:StyleID="s93"><Data ss:Type="String">c51027_g1</Data></Cell>
    <Cell ss:StyleID="s99"><Data ss:Type="Number">-115.16</Data></Cell>
   </Row>
   <Row ss:AutoFitHeight="0" ss:Height="46.5" ss:StyleID="s74">
    <Cell ss:StyleID="s92"/>
    <Cell ss:StyleID="s93"/>
    <Cell ss:StyleID="s93"/>
    <Cell ss:StyleID="s94"/>
    <Cell ss:StyleID="s94"/>
    <Cell ss:StyleID="s95"/>
    <Cell ss:StyleID="s95"/>
    <Cell ss:StyleID="s95"/>
    <Cell ss:StyleID="s95"/>
    <Cell ss:StyleID="s95"/>
    <Cell ss:StyleID="s95"/>
    <Cell ss:StyleID="s95"/>
    <Cell ss:StyleID="s95"/>
    <Cell ss:StyleID="s95"/>
    <Cell ss:StyleID="s95"/>
    <Cell ss:StyleID="s95"/>
    <Cell ss:StyleID="s97"><Data ss:Type="String">cugacagaagagagugagcacacaccgugaaugauauaaaagcgguauaccgucugcguugcgugcucacuacucuuucugucagcuaccggugaucugauucaccucuuuuuuuugcccugcucuacguaugauaacauuuaaaacgcuguagcaucgauggagauccuccgaaacaacgacacgcuagccggcagguacaggcuuucccuguaucguuucccgagcuucacuccuauccuuaucuacccccucucuuaucuacccccucucugcuugucuuuucccgucugc</Data></Cell>
    <Cell ss:StyleID="s98"><Data ss:Type="Number">294</Data></Cell>
    <Cell ss:StyleID="s93"><Data ss:Type="String">c103364_g2</Data></Cell>
    <Cell ss:StyleID="s99"><Data ss:Type="Number">-70.400000000000006</Data></Cell>
   </Row>
   <Row ss:AutoFitHeight="0" ss:Height="44.25" ss:StyleID="s74">
    <Cell ss:StyleID="s92"/>
    <Cell ss:StyleID="s93"/>
    <Cell ss:StyleID="s93"/>
    <Cell ss:StyleID="s94"/>
    <Cell ss:StyleID="s94"/>
    <Cell ss:StyleID="s95"/>
    <Cell ss:StyleID="s95"/>
    <Cell ss:StyleID="s95"/>
    <Cell ss:StyleID="s95"/>
    <Cell ss:StyleID="s95"/>
    <Cell ss:StyleID="s95"/>
    <Cell ss:StyleID="s95"/>
    <Cell ss:StyleID="s95"/>
    <Cell ss:StyleID="s95"/>
    <Cell ss:StyleID="s95"/>
    <Cell ss:StyleID="s95"/>
    <Cell ss:StyleID="s97"><Data ss:Type="String">uuuagguuucucuuuucuuaugguuaccaaauuuauuauuuaauuuacaagauuuggggugaaaaagaggauagggugacagaagagagugagcacccaugguguuuucuugcauggugauuugaguucaugcuuggagcuaugugugcucacuucucuaucugucacccacgcucagaauuccacauuuagauuaauugauucauacucaacuugcauucucucguacacaaauauuuucuacgaacgauauucuuccuuccc</Data></Cell>
    <Cell ss:StyleID="s98"><Data ss:Type="Number">264</Data></Cell>
    <Cell ss:StyleID="s93"><Data ss:Type="String">c205656_g1</Data></Cell>
    <Cell ss:StyleID="s99"><Data ss:Type="Number">-69.400000000000006</Data></Cell>
   </Row>
   <Row ss:AutoFitHeight="0" ss:Height="47.25" ss:StyleID="s74">
    <Cell ss:StyleID="s92"/>
    <Cell ss:StyleID="s93"><Data ss:Type="String">LL-miR156i</Data></Cell>
    <Cell ss:StyleID="s93"><Data ss:Type="String">ugacagaaagaguagugagca</Data></Cell>
    <Cell ss:StyleID="s94"><Data ss:Type="String">-</Data></Cell>
    <Cell ss:StyleID="s94"><Data ss:Type="String">-</Data></Cell>
    <Cell ss:StyleID="s95"><Data ss:Type="String">+</Data></Cell>
    <Cell ss:StyleID="s95"><Data ss:Type="String">-</Data></Cell>
    <Cell ss:StyleID="s95"><Data ss:Type="String">-</Data></Cell>
    <Cell ss:StyleID="s95"><Data ss:Type="String">-</Data></Cell>
    <Cell ss:StyleID="s95"><Data ss:Type="String">-</Data></Cell>
    <Cell ss:StyleID="s95"><Data ss:Type="String">-</Data></Cell>
    <Cell ss:StyleID="s95"><Data ss:Type="String">-</Data></Cell>
    <Cell ss:StyleID="s95"><Data ss:Type="String">-</Data></Cell>
    <Cell ss:StyleID="s95"><Data ss:Type="String">+</Data></Cell>
    <Cell ss:StyleID="s95"><Data ss:Type="String">-</Data></Cell>
    <Cell ss:StyleID="s95"><Data ss:Type="String">+</Data></Cell>
    <Cell ss:StyleID="s97"><Data ss:Type="String">gaagcucgggaaacgauacagggaaagccuguaccugccggcuagcgugucguuguuucggaugaucuccaucgaugcuacagcguuuuaaauguuaucauacguagagcaggggaaaaaaaaggugaaucagaucaccgguagcugacagaaagaguagugagcacgcaacgcagacgguauaccgcuuuuauaucauucacggugugugcucacucucuucugucagcucagcaaaccuugacgacga</Data></Cell>
    <Cell ss:StyleID="s98"><Data ss:Type="Number">250</Data></Cell>
    <Cell ss:StyleID="s93"><Data ss:Type="String">c45184.graph_c0</Data></Cell>
    <Cell ss:StyleID="s99"><Data ss:Type="Number">-78.5</Data></Cell>
   </Row>
   <Row ss:AutoFitHeight="0" ss:Height="214.5" ss:StyleID="s74">
    <Cell ss:StyleID="s92"><Data ss:Type="String">MIR159</Data></Cell>
    <Cell ss:StyleID="s93"><Data ss:Type="String">LL-miR159a</Data></Cell>
    <Cell ss:StyleID="s93"><Data ss:Type="String">uggauugaagggagcucuaca</Data></Cell>
    <Cell ss:StyleID="s94"><Data ss:Type="String">+</Data></Cell>
    <Cell ss:StyleID="s94"><Data ss:Type="String">+</Data></Cell>
    <Cell ss:StyleID="s95"><Data ss:Type="String">-</Data></Cell>
    <Cell ss:StyleID="s95"><Data ss:Type="String">-</Data></Cell>
    <Cell ss:StyleID="s95"><Data ss:Type="String">-</Data></Cell>
    <Cell ss:StyleID="s95"><Data ss:Type="String">-</Data></Cell>
    <Cell ss:StyleID="s95"><Data ss:Type="String">-</Data></Cell>
    <Cell ss:StyleID="s95"><Data ss:Type="String">+</Data></Cell>
    <Cell ss:StyleID="s95"><Data ss:Type="String">-</Data></Cell>
    <Cell ss:StyleID="s95"><Data ss:Type="String">-</Data></Cell>
    <Cell ss:StyleID="s95"><Data ss:Type="String">-</Data></Cell>
    <Cell ss:StyleID="s95"><Data ss:Type="String">-</Data></Cell>
    <Cell ss:StyleID="s95"><Data ss:Type="String">-</Data></Cell>
    <Cell ss:StyleID="s97"><Data ss:Type="String">ccagcaguccuccccucacucaugguuugguauuuuugaggucagaucagaccucuuucggguaagcuacuuuuguucggaaaagcuuuuaggguuuguugggguggagcuccuugaaguccaaaaaaggguuauggugggguggaucuagcugcuggguuauggauuccacaguccguucucauggguuuauagaaagggugaggauagauauuuuauuugugauaugagaugggcuugugguuugcaugccucaggagcugcauuagcucugccugaucauucuuuggauugaagggagcucuacaucuacaugcugucuacuuuucuguguuugaauccuaauuuuuuuaguugguugguuggugcgguaauauuguuggcuguuuaauuuuaaaccguuuauauucguucgauaaauauggccagguucgaaaguaugauuuagaagauacagaauuucgauuuucuccuacacaagcuaacuuucagccguucuccgcugauuccccaaccaucugcugacagauucguuuuaaccuagaauuucuguauuuucugcgucauauuuuggagccuaaacaauuuguuguuuguuuaucucaaaauuugugaucccccuauuguuggcaguuuuuauucuuuauuuuguggaauaauguuuucuguagucuaauuuuggauaacuuugguugccuguuaugcucagugugguagcuuuuagaucugcuacaguagucuuuucuguuuuuggcagucuauuuuaucuguuuauuuaaucauuuaauaaagccagcuuuuguaucuucaaauuucuuuucagaugcagaucuacguuagauuuuuauuagaccuguuuaguuuguuuucagagcuuggcaucuguuuguacuugaccuguaggguagaucuuaccuguuauguuaauacauauuuucucuguuguauuuucuguccguuuuauuuucuacagcacaccauuucuuguaagagauaccaaaguucuauuauuacagcuaauguauauuuuuuuaguuaauuuuuuuaaacuuaauuccuuugcaauggauguuagaucuaauguauuuaguuacaggcuguauguugguuuucuauauugcuguugauuccuggugugaagucuuugaauuuuguaauuuaugaagguuauauuggauuaucgccugaauaggcugaauugcuuuuagaaauaccaaauuuugauagcuuuuuuuuuugcuuuuguggauuugguucuuuugaaauguugugcuguuuauugaauuaugauaauuguuguuucaauguagcuuuauguuguguauaugccugggauaugucuuuguauugucuuugauuggaguuuuuuuuuuguugaucugucuuuucuuguguugcuuggaacauuuauuuauguacucugcauguuguccuucaauugcagucuuuauugaagucuuggugggaaaccuaauauuuuucuguaucuuuuucuucuggcgagcauauauugcaguucuucaaaaauauuccuuagccuauuuauauugcgugguguuggugagauugugagccccaaacucacuggaguuuauuuuguuuauuaccgcuugucuauuugauugaaaagaaagucaauuagccuuuacuuguaauagaaaauguaggguuccuuccuugggaagagaucuauugauggaugagucuccauugcccccugaaccacaaaggagaucug</Data></Cell>
    <Cell ss:StyleID="s98"><Data ss:Type="Number">1738</Data></Cell>
    <Cell ss:StyleID="s93"><Data ss:Type="String">CL2574.Contig1_All</Data></Cell>
    <Cell ss:StyleID="s99"><Data ss:Type="Number">-214.5</Data></Cell>
   </Row>
   <Row ss:AutoFitHeight="0" ss:StyleID="s74">
    <Cell ss:StyleID="s92"/>
    <Cell ss:StyleID="s93"/>
    <Cell ss:StyleID="s93"/>
    <Cell ss:StyleID="s94"/>
    <Cell ss:StyleID="s94"/>
    <Cell ss:StyleID="s95"/>
    <Cell ss:StyleID="s95"/>
    <Cell ss:StyleID="s95"/>
    <Cell ss:StyleID="s95"/>
    <Cell ss:StyleID="s95"/>
    <Cell ss:StyleID="s95"/>
    <Cell ss:StyleID="s95"/>
    <Cell ss:StyleID="s95"/>
    <Cell ss:StyleID="s95"/>
    <Cell ss:StyleID="s95"/>
    <Cell ss:StyleID="s95"/>
    <Cell ss:StyleID="s97"><Data ss:Type="String">ccagcaguccuccccucacucaugguuugguauuuuugaggucagaucagaccucuuucggguaagcuacuuuuguucggaaaagcuuuuaggguuuguugggguggagcuccuugaaguccaaaaaaggguuauggugggguggaucuagcugcuggguuauggauuccacaguccguucucauggguuuauagaaagggugaggauagauauuuuauuugugauaugagaugggcuugugguuugcaugccucaggagcugcauuagcucugccugaucauucuuuggauugaagggagcucuacaucuacaugcugucuacuuuucuguguuugaauccuaauuuuuuuaguugguugguuggugcgguaauauuguuggcuguuuaauuuuaaaccguuuauauucguucgauaaauauggccagguucgaaaguaugauuuagaagauacagaauuucgauuuucuccuacacaagcuaacuuucagccguucuccgcugauuccccaaccaucugcugacagauucguuuuaaccuagaauuucuguauuuucugcgucauauuuuggagccuaaacaauuuguuguuuguuuaucucaaaauuugugaucccccuauuguuggcaguuuuuauucuuuauuuuguggaauaauguuuucuguagucuaauuuuggauaacuuugguugccuguuaugcucagugugguagcuuuuagaucugcuacaguagucuuuucuguuuuuggcagucuauuuuaucuguuuauuuaaucauuuaauaaagccagcuuuuguaucuucaaauuccuuuucagaugcagaucuacguuagauuuuuauuggacugcuuaguuugucuucagagcuuggcaucuguuugugcucgacuuguaggguagaucuuaucuguuacguuaauacagaguuuuuaucuguuguauugucuguccauuuaucuuucauuuggcaggcccuaguucuuuuaguuuuucuuucuuguuuacagcuaaucuauaguucucuaguuaauuuuuuuuggauaauuaauuccuuugcaaugaauguuagaucuaauuccuuugugauuuguaagccuauauuggauuauaggcugaaucucuuagaaauaccaaauuuugauagauuuuuuuuugcuuuuguggauuugguucuuuugaaauguugugcuguuuauugaauuaugauaauuguuguuucaauguagcuuuauguuguguauaugccugggauaugucuuuguauugucuuugauuggaguuuuuuuuuguugaucugucuuuucuuguguugcuuggaacauuuauuuauguacucugcauguuguccuucaauugcagucuuuauugaagucuuggugggaaaccuaauauuuuucuguaucuuuuucuucuggcgagcauauauugcaguucuucaaaaauauuccuuagccuauuuauauugcgugguguuggugagauugugagccccaaacucacuggaguuuauuuuguuuauuaccgcuugucuauuugauugaaaagaaagucaauuagccuuuacuuguaauagaaaauguaggguuccuuccuugggaagagaucuauugauggaugagucuccauugcccccugaaccacaaaggagaucugcugaugggcgaguuuccauugaccccugaaccacaaaggagaucugcugaugggcgaguuuccauugaccccugaaccacaaaggagaucu</Data></Cell>
    <Cell ss:StyleID="s98"><Data ss:Type="Number">1751</Data></Cell>
    <Cell ss:StyleID="s93"><Data ss:Type="String">CL2574.Contig4_All</Data></Cell>
    <Cell ss:StyleID="s99"><Data ss:Type="Number">-287.60000000000002</Data></Cell>
   </Row>
   <Row ss:AutoFitHeight="0" ss:StyleID="s74">
    <Cell ss:StyleID="s92"/>
    <Cell ss:StyleID="s93"><Data ss:Type="String">LL-miR159b</Data></Cell>
    <Cell ss:StyleID="s93"><Data ss:Type="String">uuuggauugaagggagcucua</Data></Cell>
    <Cell ss:StyleID="s94"><Data ss:Type="String">++</Data></Cell>
    <Cell ss:StyleID="s94"><Data ss:Type="String">++</Data></Cell>
    <Cell ss:StyleID="s95"><Data ss:Type="String">-</Data></Cell>
    <Cell ss:StyleID="s95"><Data ss:Type="String">+</Data></Cell>
    <Cell ss:StyleID="s95"><Data ss:Type="String">-</Data></Cell>
    <Cell ss:StyleID="s95"><Data ss:Type="String">+</Data></Cell>
    <Cell ss:StyleID="s95"><Data ss:Type="String">+</Data></Cell>
    <Cell ss:StyleID="s95"><Data ss:Type="String">+</Data></Cell>
    <Cell ss:StyleID="s95"><Data ss:Type="String">+</Data></Cell>
    <Cell ss:StyleID="s95"><Data ss:Type="String">+</Data></Cell>
    <Cell ss:StyleID="s95"><Data ss:Type="String">+</Data></Cell>
    <Cell ss:StyleID="s95"><Data ss:Type="String">+</Data></Cell>
    <Cell ss:StyleID="s95"><Data ss:Type="String">+</Data></Cell>
    <Cell ss:StyleID="s100"><Data ss:Type="String">gccagagaggacggaaacaugugaggcuguggagccaucacuucgaagagucagauuauggaaucuauucaagcuucuccccuucccaaggucuuuacaauuuuugaggcagugaauucauaauaaauggaaaagaaagggaaacccuagcugaccauucacucuaaacuucccuauauaaacucacccaccuucgccguucaccuccaccagacgcagccagcaguccucuccucacucaugguuuguuauuuuugaggucugaucagaccucuuucggguaagcuacuuuuguucggaaaagcuuuuaggguuuguugggguggagcuccuugaaguccaaaaaaggguuauggugggguggaucuagcugcuggguuauggauuccacaguccguucucauggguuuguagaaagggugaggaucgauauuuuauuugugauaugagaugggcuugugguuugcaugccucaggagcugcauuagcucugccugaucauucuuuggauugaagggagcucuacaucuacaugcuuucucggcuuuucuguguuugaauccuaauuuuuuuuagcugguuggugccguaauguuguuggcugcuuuuuuuuuuguuuaaaaccgcuuauauucguucgauaaauuugaucagguucgaaaauaugaugaagaaaauauagaauuuagguuuccucuuacacgaggaaaccuucauccguucccugcugaaccgcaauccaucugcugacggaugcguuuuauccuagauuuucuguauuuucugcgucauauucugua&#10;uccucuauauauauauauauuauuggcuguuuuucucaaaauauuguguuccuccuauuguaggcaguuuuuguucucuauuuuguggaauaauguuuucuguagucuaauuuugguuaacuaugguugccuguuguacucguuacuguagcuuuuagaucugcuacaguaguuuuuacuguuuugggaguuuauuuuauuuguuuauuuaaucaauuaauaaggccagcuuuuguaucuucaaauuccuuuucagaugcagaucuauguaagauuuuuauuauacccguuuaguuugucuucagaguuugucaucugugucuacuagacuuguaggguagaucuuacuuguuauguuaauauggagauacucuguuguauucuguccauuuugugcuca&#10;ucuuuuauuuggcaggacuauucuuuaaauacaaagcuucaauuauugacgcuaauccauuguucuucauuuauuuuuuggauacuuaauuccuuugcaauaaguguuaguucugauuuuuuuaguuacaggcugcuugguuauuuauauugcuguugaugcuguugacuccuggugaucuguguagugcuuuaaucuuguaauuuguaauauuauauuggaauauagccugaauagaucuuagaaauaccaaauuuugauaaaaaauuucuuugcuuucguggauuuaguucuuuuggaauguugugcuguuuauugaauuauguuaguuguugcuuguauguagcuuauuguuguguauaugcuugaugacuggaacauuuaucucugaguuucuguu&#10;gaucugucuuuuuugugaugcuuggaaaauuuguuucuguacuuugcuugcugugugacuuggugggaaaccuaauaauuuucucuaucuuuuccuucuggcgagccuauauuucaguccuuaaaaaauauuccauauccuacuuauagugugugguuguggagauuuugagcccuagcucaccagaguuuauuuuguuuacauccacuucuguacucgauuguauauacaauaaucaaaagaugauuuaccaauuggucucgauguuguaauagaaaauguagguuuccucccuugugaggaacaucucugcugaugggaaaauguaggucuucucucuuguguggaagagaucugcaauggaugagucuccauugccuccugagccacaaagggaauu&#10;ugcugaugguuguguugccuuuuucugcuccugaacuacgaaggaagucuguugaauguguugaagaauagaaggccauacagauaugcuuacauguguaauggccacugaaagcuguuguaugaggggauuugugccggugccuguguccuaaucucgugucauagcuuuaacauaauuugaagucuuuguuaucugcuaauaauaagcaagcuguuaucuuaagacauuuauauuuugugauauccuuuugguuaucaauuguaacgucagaauuuuagucuguaaucuuuguucuugguuaucaauugucaauauauguaugucuauguauuuuaguuuuauuuuuguaugugcauuuugcuauuguuauagccuuaccuucaaugauagguugu</Data></Cell>
    <Cell ss:StyleID="s98"><Data ss:Type="Number">2398</Data></Cell>
    <Cell ss:StyleID="s93"><Data ss:Type="String">c117583_g1</Data></Cell>
    <Cell ss:StyleID="s99"><Data ss:Type="Number">-305.89999999999998</Data></Cell>
   </Row>
   <Row ss:AutoFitHeight="0" ss:StyleID="s74">
    <Cell ss:StyleID="s92"/>
    <Cell ss:StyleID="s93"/>
    <Cell ss:StyleID="s93"/>
    <Cell ss:StyleID="s94"/>
    <Cell ss:StyleID="s94"/>
    <Cell ss:StyleID="s95"/>
    <Cell ss:StyleID="s95"/>
    <Cell ss:StyleID="s95"/>
    <Cell ss:StyleID="s95"/>
    <Cell ss:StyleID="s95"/>
    <Cell ss:StyleID="s95"/>
    <Cell ss:StyleID="s95"/>
    <Cell ss:StyleID="s95"/>
    <Cell ss:StyleID="s95"/>
    <Cell ss:StyleID="s95"/>
    <Cell ss:StyleID="s95"/>
    <Cell ss:StyleID="s97"><Data ss:Type="String">gccagcaguccuccccucguucaugguuugguauuuuugaggucagaucagaccucuuucggguaagcuacuuuuguucggaaaagcuuuuaggguuuguugggguggagcuccuugaaguccaaaaaaaggguuauggugggguggaucuagcugcuggguuauggauuccacaguccguucucauggguuuguagaaagggggagaauagauauuuuauuugugauaugagaugggcuugugguuugcaugccucaggagcugcauuagcucugccugaucauucuuuggauugaagggagcucuacaucuacaugcuuugucgacuuuucuguguuugaauccuaauuuuuuagcugguuaguuggugcgguaauauuguuggcugcuuuuuuuuaaaccguuuauauucguucgauaaauauggccagguucgaaaauacgauuuagaaaauacagaaucucgauuuucucuuacacgagguaaucuucagccauucuccgcugauccgcaaaccauauucugacagaugcguuuuaaucuaaaaucucuguauuuucuuccucauauuuuggagccuaaauaauuuauuauuggcuguuuuucucaaaauuugugauccuccuauuguuggcaguuuuuauucuuuaguuuauggaauaauguuuacuguagucuaauuuugguuaacuaugguucccuauuaugcuc</Data></Cell>
    <Cell ss:StyleID="s98"><Data ss:Type="Number">713</Data></Cell>
    <Cell ss:StyleID="s93"><Data ss:Type="String">c44060.graph_c0</Data></Cell>
    <Cell ss:StyleID="s99"><Data ss:Type="Number">-184.9</Data></Cell>
   </Row>
   <Row ss:AutoFitHeight="0" ss:Height="183.75" ss:StyleID="s74">
    <Cell ss:StyleID="s92"/>
    <Cell ss:StyleID="s93"><Data ss:Type="String">LL-miR319a</Data></Cell>
    <Cell ss:StyleID="s93"><Data ss:Type="String">uuggacugaagggagcucccu</Data></Cell>
    <Cell ss:StyleID="s94"><Data ss:Type="String">+</Data></Cell>
    <Cell ss:StyleID="s94"><Data ss:Type="String">+</Data></Cell>
    <Cell ss:StyleID="s95"><Data ss:Type="String">-</Data></Cell>
    <Cell ss:StyleID="s95"><Data ss:Type="String">+</Data></Cell>
    <Cell ss:StyleID="s95"><Data ss:Type="String">-</Data></Cell>
    <Cell ss:StyleID="s95"><Data ss:Type="String">-</Data></Cell>
    <Cell ss:StyleID="s95"><Data ss:Type="String">-</Data></Cell>
    <Cell ss:StyleID="s95"><Data ss:Type="String">-</Data></Cell>
    <Cell ss:StyleID="s95"><Data ss:Type="String">-</Data></Cell>
    <Cell ss:StyleID="s95"><Data ss:Type="String">-</Data></Cell>
    <Cell ss:StyleID="s95"><Data ss:Type="String">-</Data></Cell>
    <Cell ss:StyleID="s95"><Data ss:Type="String">+</Data></Cell>
    <Cell ss:StyleID="s95"><Data ss:Type="String">-</Data></Cell>
    <Cell ss:StyleID="s97"><Data ss:Type="String">guggaacggaauggcgauagcccauccuccauuacuugcaaaggcagcagccuuugcaaacccuuuauccuugaauuccucuuuugacuguugcacuccgccuuucucaccuuguuuugauuaccauuuacuccucuuuuuuccuucacuaacucguaugaguauuacuaaaaaugguuuccucucaauuaguaguuggguugguuugauaaguuguuggauuggugggguuugcuaaagagagcucucuucaguccacucaggggcggcuguaggguuagauuagcugccgacucauucauccaguugccaugcauugaggggugugcuugguagaugagugaaugaagcgggagauaaguuggauccuaugcugucuuugcuuggacugaagggagcucccuuguuucaauuaacccuacacaaucaguuuuuauguuguugugaggauuuuuuuuuauugucggaggauaaucguuuguuaaaaauauaccuuuuuuuuguuguagauauaaguccugugauuucaugucauaaugguaggauuuguuuguuuuuucaucuuuaugauuuuauuuaugcuaauaggcugguagaaaagcuuugugauuucagaucuaagauugaucgccguauuauuuauucuuaauuuaauaaugucuacaauguaugguucagcucauuuugugcuaugauagucuugugccaucuuguuaauuauuuuguuuucuguaggucauuaaguuugaucucuuuuauuuuauauccuagaauuuaacuucaaaucucucaagaaaugaaagaacaguucuccuugauuuuuaccuucguagaacuuuauauaaugugaagagcauaaaaaauguuuugaaguauaguuugcauaaaaugggguaauuuaauuuuacagcauuaaaagcuucauguccuauucuaacugucuuccguuuuuuguuucaggaguacccagcuauuugaucaguauauucuccgcucaggcucaugcucgcaaguuuugauguucauauggaggauauauccacccacaucuaggcacguucaauuggaaccaaaagaagcucuuugucagcauuucuggacuggaucuucugaauguauauauucuuuauuuuugcaaauaggcucuaaauuauauauuauuuuacauauguaguaauuuaugugccaaacucucauauuuucguaucuuuuauaagaacuaauucuagauuauug</Data></Cell>
    <Cell ss:StyleID="s98"><Data ss:Type="Number">1236</Data></Cell>
    <Cell ss:StyleID="s93"><Data ss:Type="String">c120927_g2</Data></Cell>
    <Cell ss:StyleID="s99"><Data ss:Type="Number">-272.3</Data></Cell>
   </Row>
   <Row ss:AutoFitHeight="0" ss:Height="66" ss:StyleID="s74">
    <Cell ss:StyleID="s92"><Data ss:Type="String">MIR160</Data></Cell>
    <Cell ss:StyleID="s93"><Data ss:Type="String">LL-miR160a</Data></Cell>
    <Cell ss:StyleID="s93"><Data ss:Type="String">ugccuggcucccuguaugcca</Data></Cell>
    <Cell ss:StyleID="s94"><Data ss:Type="String">++</Data></Cell>
    <Cell ss:StyleID="s94"><Data ss:Type="String">++</Data></Cell>
    <Cell ss:StyleID="s95"><Data ss:Type="String">++</Data></Cell>
    <Cell ss:StyleID="s95"><Data ss:Type="String">++</Data></Cell>
    <Cell ss:StyleID="s95"><Data ss:Type="String">-</Data></Cell>
    <Cell ss:StyleID="s95"><Data ss:Type="String">++</Data></Cell>
    <Cell ss:StyleID="s95"><Data ss:Type="String">-</Data></Cell>
    <Cell ss:StyleID="s95"><Data ss:Type="String">++</Data></Cell>
    <Cell ss:StyleID="s95"><Data ss:Type="String">++</Data></Cell>
    <Cell ss:StyleID="s95"><Data ss:Type="String">-</Data></Cell>
    <Cell ss:StyleID="s95"><Data ss:Type="String">-</Data></Cell>
    <Cell ss:StyleID="s95"><Data ss:Type="String">-</Data></Cell>
    <Cell ss:StyleID="s95"><Data ss:Type="String">++</Data></Cell>
    <Cell ss:StyleID="s97"><Data ss:Type="String">guuuguuugaaggguucaugugucucccucuccggacaaaaacgguugguggcuucucucuuccugcauuggugcuuggaaugaagaaagauugaaaugguuaugccuggcucccuguaugccacacguguagcgcuucuaaugcucagaucagcuauuccggguggcgugcagggagccaagcaaucaaccuccucuguuuagcucaaucuuaugguuuc</Data></Cell>
    <Cell ss:StyleID="s98"><Data ss:Type="Number">221</Data></Cell>
    <Cell ss:StyleID="s93"><Data ss:Type="String">c19797.graph_c0</Data></Cell>
    <Cell ss:StyleID="s99"><Data ss:Type="Number">-73.900000000000006</Data></Cell>
   </Row>
   <Row ss:AutoFitHeight="0" ss:Height="60" ss:StyleID="s74">
    <Cell ss:StyleID="s92"/>
    <Cell ss:StyleID="s93"/>
    <Cell ss:StyleID="s93"/>
    <Cell ss:StyleID="s94"/>
    <Cell ss:StyleID="s94"/>
    <Cell ss:StyleID="s95"/>
    <Cell ss:StyleID="s95"/>
    <Cell ss:StyleID="s95"/>
    <Cell ss:StyleID="s95"/>
    <Cell ss:StyleID="s95"/>
    <Cell ss:StyleID="s95"/>
    <Cell ss:StyleID="s95"/>
    <Cell ss:StyleID="s95"/>
    <Cell ss:StyleID="s95"/>
    <Cell ss:StyleID="s95"/>
    <Cell ss:StyleID="s95"/>
    <Cell ss:StyleID="s97"><Data ss:Type="String">ggguuuccggaggagcugguuucucucucuauggugagaagaacaagaugaagugagcaucuuucccucccucucuucuaggguuucagggagagucugguuucuucuuucccacucucucucucuaggguuucaaggagaaguaagcaucuuucucucuaagaaggggauguugagaagaacaagguaaagguuuucgugucuuuccaggguggugauggugacaaguucaaggugacauggguugugccuggcucccuguaugccacacauacauagacugaucugaacugagauuggcuacuguggguggcgugcgaggagccaagcauacccucucucucucucucucucuc</Data></Cell>
    <Cell ss:StyleID="s98"><Data ss:Type="Number">356</Data></Cell>
    <Cell ss:StyleID="s93"><Data ss:Type="String">c50045_g1</Data></Cell>
    <Cell ss:StyleID="s99"><Data ss:Type="Number">-112.6</Data></Cell>
   </Row>
   <Row ss:AutoFitHeight="0" ss:Height="105" ss:StyleID="s74">
    <Cell ss:StyleID="s92"/>
    <Cell ss:StyleID="s93"><Data ss:Type="String">LL-miR160f</Data></Cell>
    <Cell ss:StyleID="s93"><Data ss:Type="String">cugccuggcucccugaaugcc</Data></Cell>
    <Cell ss:StyleID="s101"><Data ss:Type="String">+</Data></Cell>
    <Cell ss:StyleID="s101"><Data ss:Type="String">+</Data></Cell>
    <Cell ss:StyleID="s95"><Data ss:Type="String">+</Data></Cell>
    <Cell ss:StyleID="s95"><Data ss:Type="String">+</Data></Cell>
    <Cell ss:StyleID="s95"><Data ss:Type="String">-</Data></Cell>
    <Cell ss:StyleID="s95"><Data ss:Type="String">+</Data></Cell>
    <Cell ss:StyleID="s95"><Data ss:Type="String">-</Data></Cell>
    <Cell ss:StyleID="s95"><Data ss:Type="String">+</Data></Cell>
    <Cell ss:StyleID="s95"><Data ss:Type="String">+</Data></Cell>
    <Cell ss:StyleID="s95"><Data ss:Type="String">-</Data></Cell>
    <Cell ss:StyleID="s95"><Data ss:Type="String">-</Data></Cell>
    <Cell ss:StyleID="s95"><Data ss:Type="String">+</Data></Cell>
    <Cell ss:StyleID="s95"><Data ss:Type="String">+</Data></Cell>
    <Cell ss:StyleID="s97"><Data ss:Type="String">cuugauucccucgacucagcauguuaccuauaacucccaccggaauaagagagacugcaagucuuuaauaugggguggggagauuguccuuugaguauucauuggugcaucuaguugaagagcucaagucauuggagcgugccggcgaucaacucaaacucaaaguagacuuccugcuuauucuucuucauaucagaugauucuacaucaucuucuuccguuacucgaugugacguggagaguguuuguggguuauuggucugucugacucccugaacgccauucaaguuuuuccguuacucgaugugauguggaggguguuuguggguuauugaucuaucugacucccuaaaugccauucaaggacucgaugcgaagguuguuuguagguuacugguuugcccggucugccuggcucccugaaugccauucaaggaguauaucaaaaguuugagaugcuuugugauuggcauccauggagucaugcagaccuacaagcaucccaucgucuuuuacuucaacguuagguacacuccuucccuuggcuuccuaauuuuguguuuugauuguuauuuccagacauuauagguacaacuugggaaacccauuuuuuucuuuuaauguagaagaauccaaugaaaaaugaaucuaaaaauagaguucuacugcccuggaauugaaaauucguua</Data></Cell>
    <Cell ss:StyleID="s98"><Data ss:Type="Number">690</Data></Cell>
    <Cell ss:StyleID="s93"><Data ss:Type="String">c99102_g1</Data></Cell>
    <Cell ss:StyleID="s102"><Data ss:Type="Number">-188.1</Data></Cell>
   </Row>
   <Row ss:AutoFitHeight="0" ss:Height="45" ss:StyleID="s74">
    <Cell ss:StyleID="s92"><Data ss:Type="String">MIR162</Data></Cell>
    <Cell ss:StyleID="s93"><Data ss:Type="String">LL-miR162a</Data></Cell>
    <Cell ss:StyleID="s93"><Data ss:Type="String">ucgauaaaccucugcauccgg</Data></Cell>
    <Cell ss:StyleID="s94"><Data ss:Type="String">+</Data></Cell>
    <Cell ss:StyleID="s94"><Data ss:Type="String">+</Data></Cell>
    <Cell ss:StyleID="s95"><Data ss:Type="String">-</Data></Cell>
    <Cell ss:StyleID="s95"><Data ss:Type="String">++</Data></Cell>
    <Cell ss:StyleID="s95"><Data ss:Type="String">-</Data></Cell>
    <Cell ss:StyleID="s95"><Data ss:Type="String">-</Data></Cell>
    <Cell ss:StyleID="s95"><Data ss:Type="String">-</Data></Cell>
    <Cell ss:StyleID="s95"><Data ss:Type="String">+</Data></Cell>
    <Cell ss:StyleID="s95"><Data ss:Type="String">+</Data></Cell>
    <Cell ss:StyleID="s95"><Data ss:Type="String">-</Data></Cell>
    <Cell ss:StyleID="s95"><Data ss:Type="String">-</Data></Cell>
    <Cell ss:StyleID="s95"><Data ss:Type="String">-</Data></Cell>
    <Cell ss:StyleID="s95"><Data ss:Type="String">+</Data></Cell>
    <Cell ss:StyleID="s97"><Data ss:Type="String">ccggacgcagcgguuuaucaaucucuucccggucuuguugucucugugaucggauuuuccgagugagcgaacaaugcgggaaacgaucgauaaaccucugcauccggcucucacaugauccugauaucccagaucugcaguauauuguuuauuugauuuuagacucuauuaucuuuucuucaaauuuggggaucuaaugguuugaucauagaagcaauuuuuu</Data></Cell>
    <Cell ss:StyleID="s98"><Data ss:Type="Number">223</Data></Cell>
    <Cell ss:StyleID="s93"><Data ss:Type="String">Unigene26825_All</Data></Cell>
    <Cell ss:StyleID="s99"><Data ss:Type="Number">-63.5</Data></Cell>
   </Row>
   <Row ss:AutoFitHeight="0" ss:Height="63" ss:StyleID="s74">
    <Cell ss:StyleID="s92"><Data ss:Type="String">MIR164</Data></Cell>
    <Cell ss:StyleID="s93"><Data ss:Type="String">LL-miR164a</Data></Cell>
    <Cell ss:StyleID="s93"><Data ss:Type="String">uggagaagcagggcacgugca</Data></Cell>
    <Cell ss:StyleID="s94"><Data ss:Type="String">++</Data></Cell>
    <Cell ss:StyleID="s94"><Data ss:Type="String">++</Data></Cell>
    <Cell ss:StyleID="s95"><Data ss:Type="String">++</Data></Cell>
    <Cell ss:StyleID="s95"><Data ss:Type="String">++</Data></Cell>
    <Cell ss:StyleID="s95"><Data ss:Type="String">-</Data></Cell>
    <Cell ss:StyleID="s95"><Data ss:Type="String">+</Data></Cell>
    <Cell ss:StyleID="s95"><Data ss:Type="String">-</Data></Cell>
    <Cell ss:StyleID="s95"><Data ss:Type="String">++</Data></Cell>
    <Cell ss:StyleID="s95"><Data ss:Type="String">++</Data></Cell>
    <Cell ss:StyleID="s95"><Data ss:Type="String">-</Data></Cell>
    <Cell ss:StyleID="s95"><Data ss:Type="String">-</Data></Cell>
    <Cell ss:StyleID="s95"><Data ss:Type="String">++</Data></Cell>
    <Cell ss:StyleID="s95"><Data ss:Type="String">++</Data></Cell>
    <Cell ss:StyleID="s97"><Data ss:Type="String">gcaagauggagaagcagggcacgugcauccucaaacucuaucucaccaauccaggguguuugaauguauggugugcaugcaugugcucaucuucuccaucgugcccaucccaccuaauuccucauccaucucauucaagaaaucgccauucaugguauguucuucuuccaucgaucuucaucuucuucagcuuuauucaaaggaaaaucacugaguauucguaaauugcauuuuucucuuugaauuugguugcuuuucuaaaacuguguaaauauccucggagguuugaugcuucucucccaaaacuacuuacuacuuaucuuguuuuaaagcuagaguucguagugcauuucggucuuuucuucucaggugaaucuccgaagaau</Data></Cell>
    <Cell ss:StyleID="s98"><Data ss:Type="Number">386</Data></Cell>
    <Cell ss:StyleID="s93"><Data ss:Type="String">c96196_g1</Data></Cell>
    <Cell ss:StyleID="s99"><Data ss:Type="Number">-92.1</Data></Cell>
   </Row>
   <Row ss:AutoFitHeight="0" ss:Height="79.5" ss:StyleID="s74">
    <Cell ss:StyleID="s92"/>
    <Cell ss:StyleID="s93"/>
    <Cell ss:StyleID="s93"/>
    <Cell ss:StyleID="s94"/>
    <Cell ss:StyleID="s94"/>
    <Cell ss:StyleID="s95"/>
    <Cell ss:StyleID="s95"/>
    <Cell ss:StyleID="s95"/>
    <Cell ss:StyleID="s95"/>
    <Cell ss:StyleID="s95"/>
    <Cell ss:StyleID="s95"/>
    <Cell ss:StyleID="s95"/>
    <Cell ss:StyleID="s95"/>
    <Cell ss:StyleID="s95"/>
    <Cell ss:StyleID="s95"/>
    <Cell ss:StyleID="s95"/>
    <Cell ss:StyleID="s97"><Data ss:Type="String">cuggucucucucuuugugauagaagaggugggcagugcuggauggagaagcagggcacgugcaucucaucuaccuccauuaauuaaagguuuacaagguaugcaugugcccaucuucuccaucaagccauuccugccuaauucaccaccuccgcucggcacaaauggcuauacucuuuugcguaguugcuacccuuugaucaucgguuugaucaaucuucaccgaccuuuuaguggccuauccuaauccagaaagagcucgaggagauauagagcaguaaucaguuuacaacuacagcugaguuacagggcucagucgaucgacuuugcuuuaaucuaauuggaaucgggugauguccgguuugagccccuugaaacaauuagaucuguguaucggaucuuaggcuuguucagugguagagucuucaucaagauguuuacaagauuaucauuggugugcauccucuucaaguauauuuguccauccucuaaaauugaucuuau</Data></Cell>
    <Cell ss:StyleID="s98"><Data ss:Type="Number">503</Data></Cell>
    <Cell ss:StyleID="s93"><Data ss:Type="String">c30311.graph_c0</Data></Cell>
    <Cell ss:StyleID="s99"><Data ss:Type="Number">-133.30000000000001</Data></Cell>
   </Row>
   <Row ss:AutoFitHeight="0" ss:Height="35.25" ss:StyleID="s74">
    <Cell ss:StyleID="s92"><Data ss:Type="String">MIR166</Data></Cell>
    <Cell ss:StyleID="s93"><Data ss:Type="String">LL-miR166f</Data></Cell>
    <Cell ss:StyleID="s93"><Data ss:Type="String">ucucggaccaggcuucauucc</Data></Cell>
    <Cell ss:StyleID="s94"><Data ss:Type="String">+</Data></Cell>
    <Cell ss:StyleID="s94"><Data ss:Type="String">++</Data></Cell>
    <Cell ss:StyleID="s95"><Data ss:Type="String">-</Data></Cell>
    <Cell ss:StyleID="s95"><Data ss:Type="String">++</Data></Cell>
    <Cell ss:StyleID="s95"><Data ss:Type="String">-</Data></Cell>
    <Cell ss:StyleID="s95"><Data ss:Type="String">-</Data></Cell>
    <Cell ss:StyleID="s95"><Data ss:Type="String">+</Data></Cell>
    <Cell ss:StyleID="s95"><Data ss:Type="String">+</Data></Cell>
    <Cell ss:StyleID="s95"><Data ss:Type="String">+</Data></Cell>
    <Cell ss:StyleID="s95"><Data ss:Type="String">-</Data></Cell>
    <Cell ss:StyleID="s95"><Data ss:Type="String">-</Data></Cell>
    <Cell ss:StyleID="s95"><Data ss:Type="String">-</Data></Cell>
    <Cell ss:StyleID="s95"><Data ss:Type="String">+</Data></Cell>
    <Cell ss:StyleID="s97"><Data ss:Type="String">cacuuacuccaucaugaccucccaauaauggaaagagcagcgccuacaguagcgaaggaguaaggggaagcuuuuccuugaggggaauguugucuggcucguggcagcaauggacuguucaguccucgggaucucggaccaggcuucauuccccucaaucagagcuuccuuuccuuacccuaauuucccuccaagcuuucgagcuuaucu</Data></Cell>
    <Cell ss:StyleID="s98"><Data ss:Type="Number">210</Data></Cell>
    <Cell ss:StyleID="s93"><Data ss:Type="String">Unigene32510_All</Data></Cell>
    <Cell ss:StyleID="s99"><Data ss:Type="Number">-72.7</Data></Cell>
   </Row>
   <Row ss:AutoFitHeight="0" ss:Height="106.5" ss:StyleID="s74">
    <Cell ss:StyleID="s92"/>
    <Cell ss:StyleID="s93"/>
    <Cell ss:StyleID="s93"/>
    <Cell ss:StyleID="s94"/>
    <Cell ss:StyleID="s94"/>
    <Cell ss:StyleID="s95"/>
    <Cell ss:StyleID="s95"/>
    <Cell ss:StyleID="s95"/>
    <Cell ss:StyleID="s95"/>
    <Cell ss:StyleID="s95"/>
    <Cell ss:StyleID="s95"/>
    <Cell ss:StyleID="s95"/>
    <Cell ss:StyleID="s95"/>
    <Cell ss:StyleID="s95"/>
    <Cell ss:StyleID="s95"/>
    <Cell ss:StyleID="s95"/>
    <Cell ss:StyleID="s97"><Data ss:Type="String">ucucucucucucucucucuccaccccaaaugaaagaagcuacuacguugcuucuuggaaggaaaaagaggaaccuguguuugaggggaaugcugucugguucaaggaauucuguuauggugaauuuuuucaucacaacuugugagaucucggaccaggcuucauuccuccuaaccacagcuuccaacucauccaucaggauuuugaagcugaauuuguugguaucagguuaguuuuuguugguaaaagguaagucacugaaauugauuuggagcuaauuacuuuuuugguuuguuguuuacucugucaucuuaauugcuacccauuauuuauuguauauuucaauucugauuuacagagcaggagcugguuuguguaaugauauuugguuguuugucaucugcaacugcugccagcuacagcugcugcugcacgcugcuuuuguauguuuuuaugucuuauucaucgagcaggggcugguuaguguaauaauauuuuguuucaacucaguagacagauugauguaaugauacuuacccucaaugcagagguaguaauguuuauuuuugucucacucacacacgaaaggaaagagagaaggguguuuaacauuccuuucaaaagcuuuuguacaauucuuuuuucacaacauauguuuugaacuuuguuuguuacauguacgaaaguuuauaaagauauuuuaaucaucguuucagug</Data></Cell>
    <Cell ss:StyleID="s98"><Data ss:Type="Number">710</Data></Cell>
    <Cell ss:StyleID="s93"><Data ss:Type="String">c39808.graph_c0</Data></Cell>
    <Cell ss:StyleID="s99"><Data ss:Type="Number">-170.1</Data></Cell>
   </Row>
   <Row ss:AutoFitHeight="0" ss:Height="75" ss:StyleID="s74">
    <Cell ss:StyleID="s92"/>
    <Cell ss:StyleID="s93"/>
    <Cell ss:StyleID="s93"/>
    <Cell ss:StyleID="s94"/>
    <Cell ss:StyleID="s94"/>
    <Cell ss:StyleID="s95"/>
    <Cell ss:StyleID="s95"/>
    <Cell ss:StyleID="s95"/>
    <Cell ss:StyleID="s95"/>
    <Cell ss:StyleID="s95"/>
    <Cell ss:StyleID="s95"/>
    <Cell ss:StyleID="s95"/>
    <Cell ss:StyleID="s95"/>
    <Cell ss:StyleID="s95"/>
    <Cell ss:StyleID="s95"/>
    <Cell ss:StyleID="s95"/>
    <Cell ss:StyleID="s97"><Data ss:Type="String">aucacuuacuucaucaugaccucccaauaauggaaagaucagugccuacaguagcgaaggaguaaggggaagcuuuuccuugaggggaauguugucuggcucguggcagcaauggacuguucaguccucgggaucucggaccaggcuucauuccccucaaucagagcuuccuuuccuuacccuaauuucccuucaagcuuucgagcuuaucuaaucaggugagauuuuucauccuuuccacuuuuggaaaguuaucucuucuauucuucuuuuguuugcuugauuuaggaccuuaguguuguuuuuauuuuucuguggaacuagguuguuagagcagauugguguaauguuugaguuuuuuuuuuuuucucgcuugcauagccaucuaggauguuuggggaaauucaauaccgauuaauguuggaauuugcaauauugguuuuuguugg</Data></Cell>
    <Cell ss:StyleID="s98"><Data ss:Type="Number">449</Data></Cell>
    <Cell ss:StyleID="s93"><Data ss:Type="String">c121414_g2</Data></Cell>
    <Cell ss:StyleID="s99"><Data ss:Type="Number">-116.8</Data></Cell>
   </Row>
   <Row ss:AutoFitHeight="0" ss:Height="105" ss:StyleID="s74">
    <Cell ss:StyleID="s92"/>
    <Cell ss:StyleID="s93"><Data ss:Type="String">LL-miR166g</Data></Cell>
    <Cell ss:StyleID="s93"><Data ss:Type="String">ucggaccaggcuucauuccuc</Data></Cell>
    <Cell ss:StyleID="s94"><Data ss:Type="String">+</Data></Cell>
    <Cell ss:StyleID="s94"><Data ss:Type="String">+</Data></Cell>
    <Cell ss:StyleID="s95"><Data ss:Type="String">+</Data></Cell>
    <Cell ss:StyleID="s95"><Data ss:Type="String">+</Data></Cell>
    <Cell ss:StyleID="s95"><Data ss:Type="String">-</Data></Cell>
    <Cell ss:StyleID="s95"><Data ss:Type="String">-</Data></Cell>
    <Cell ss:StyleID="s95"><Data ss:Type="String">+</Data></Cell>
    <Cell ss:StyleID="s95"><Data ss:Type="String">++</Data></Cell>
    <Cell ss:StyleID="s95"><Data ss:Type="String">++</Data></Cell>
    <Cell ss:StyleID="s95"><Data ss:Type="String">-</Data></Cell>
    <Cell ss:StyleID="s95"><Data ss:Type="String">+</Data></Cell>
    <Cell ss:StyleID="s95"><Data ss:Type="String">-</Data></Cell>
    <Cell ss:StyleID="s95"><Data ss:Type="String">++</Data></Cell>
    <Cell ss:StyleID="s97"><Data ss:Type="String">ucucucucucucucucuccccccaccccaccccaaugaaagaagcuacuacguugcuucuuggaaggaaaaagaggaaccuguguuugaggggaaugcugucugguucaaggaauucugucauggugaaauuuuuuuucaucacgacuugugagaucucggaccaggcuucauuccuccuaaccacagcuuccaacucauccaucaggauuuugaagcugaauuuguugguaucagguaaguuuuuguugguaaaagguaagucacugaaauugauuuggagcuaauuaacuuuuuugguuuguuguuuacucugucaucuaaauugcuacccauuauuuuuuauauauuucauuucugauuuacagagcaggggcugcuuuguguaaugauauuugguuguuugccaucugcaacugcugccaucuacaacuucugcacacugcuuuugcauguuuuuaugucuuauucaucaagcaggggcugguuaguguaauaguauuuuguuuugacucaguagacagauugauguaaugauauuuacccucuuugcagagguaguaauguuauuuuugucucacucacacacgaaaggaaagagaaggguguuuaucauuccuuucaaaagcuuuuguacaauuuuuuuuucacaacauaucuuuuguucaaaagauauuucuaugguuauuucagaagaaaaugug</Data></Cell>
    <Cell ss:StyleID="s98"><Data ss:Type="Number">703</Data></Cell>
    <Cell ss:StyleID="s93"><Data ss:Type="String">c106540_g1</Data></Cell>
    <Cell ss:StyleID="s99"><Data ss:Type="Number">-168.5</Data></Cell>
   </Row>
   <Row ss:AutoFitHeight="0" ss:Height="81" ss:StyleID="s74">
    <Cell ss:StyleID="s92"><Data ss:Type="String">MIR167</Data></Cell>
    <Cell ss:StyleID="s93"><Data ss:Type="String">LL-miR167a</Data></Cell>
    <Cell ss:StyleID="s93"><Data ss:Type="String">ugaagcugccagcaugaucuga</Data></Cell>
    <Cell ss:StyleID="s94"><Data ss:Type="String">+</Data></Cell>
    <Cell ss:StyleID="s94"><Data ss:Type="String">++</Data></Cell>
    <Cell ss:StyleID="s95"><Data ss:Type="String">++</Data></Cell>
    <Cell ss:StyleID="s95"><Data ss:Type="String">++</Data></Cell>
    <Cell ss:StyleID="s95"><Data ss:Type="String">-</Data></Cell>
    <Cell ss:StyleID="s95"><Data ss:Type="String">-</Data></Cell>
    <Cell ss:StyleID="s95"><Data ss:Type="String">-</Data></Cell>
    <Cell ss:StyleID="s95"><Data ss:Type="String">+</Data></Cell>
    <Cell ss:StyleID="s95"><Data ss:Type="String">+</Data></Cell>
    <Cell ss:StyleID="s95"><Data ss:Type="String">+</Data></Cell>
    <Cell ss:StyleID="s95"><Data ss:Type="String">+</Data></Cell>
    <Cell ss:StyleID="s95"><Data ss:Type="String">+</Data></Cell>
    <Cell ss:StyleID="s95"><Data ss:Type="String">+</Data></Cell>
    <Cell ss:StyleID="s97"><Data ss:Type="String">uucucauggugcaccacaagcugcugaagcugccagcaugaucugaucuacucuccaaaucaggucuuguuggcaguuucagcugcugaugggagcacaagaaguaaccauauccucucuuuuucauuucagaaacccuaguacaucaaaaacucauguuuauuuucaguuguuuauauguaaacuaacccuaucuuucaguucuauauuuucugaguauuuauaguauuaucauauagcuaauauuuucaggguauugaagcaugguuuuggaaaucaagauaucaaguuuaagaugacugauaagguauugaagcaugguagaaguauacuccagagaauccaggggaaugauuugcgguaaguuugagauauuccaauauucacaucaaugguuauauauuaaaagcauuagcuguuguuucucauuuuuauuauuuuauuauuauguugauaugcuaucuguacgcuuugaagcaacugaggg</Data></Cell>
    <Cell ss:StyleID="s98"><Data ss:Type="Number">487</Data></Cell>
    <Cell ss:StyleID="s93"><Data ss:Type="String">c105919_g1</Data></Cell>
    <Cell ss:StyleID="s99"><Data ss:Type="Number">-117.5</Data></Cell>
   </Row>
   <Row ss:AutoFitHeight="0" ss:Height="45" ss:StyleID="s74">
    <Cell ss:StyleID="s92"><Data ss:Type="String">MIR168</Data></Cell>
    <Cell ss:StyleID="s93"><Data ss:Type="String">LL-miR168a</Data></Cell>
    <Cell ss:StyleID="s93"><Data ss:Type="String">ucgcuuggugcaggucgggaa</Data></Cell>
    <Cell ss:StyleID="s94"><Data ss:Type="String">++</Data></Cell>
    <Cell ss:StyleID="s94"><Data ss:Type="String">++</Data></Cell>
    <Cell ss:StyleID="s95"><Data ss:Type="String">+</Data></Cell>
    <Cell ss:StyleID="s95"><Data ss:Type="String">+</Data></Cell>
    <Cell ss:StyleID="s95"><Data ss:Type="String">-</Data></Cell>
    <Cell ss:StyleID="s95"><Data ss:Type="String">-</Data></Cell>
    <Cell ss:StyleID="s95"><Data ss:Type="String">+</Data></Cell>
    <Cell ss:StyleID="s95"><Data ss:Type="String">+</Data></Cell>
    <Cell ss:StyleID="s95"><Data ss:Type="String">+</Data></Cell>
    <Cell ss:StyleID="s95"><Data ss:Type="String">+</Data></Cell>
    <Cell ss:StyleID="s95"><Data ss:Type="String">+</Data></Cell>
    <Cell ss:StyleID="s95"><Data ss:Type="String">-</Data></Cell>
    <Cell ss:StyleID="s95"><Data ss:Type="String">+</Data></Cell>
    <Cell ss:StyleID="s100"><Data ss:Type="String">cggcggccucuaauucgcuuggugcaggucgggaacuuucuuuguccacggcgucgcuauacucugaaaucguacauaauacgaguacgugugauuauacguacgaagcauacgguuucgaaauucauaucgcuguuuuuggcgaaaaucagguucccgccuugcaucaacugaaucggaggccgcggugaaugugauauuuacaccgccguauuauuggauucauggaucuaauauugauu</Data></Cell>
    <Cell ss:StyleID="s98"><Data ss:Type="Number">333</Data></Cell>
    <Cell ss:StyleID="s93"><Data ss:Type="String">c71740.graph_c0</Data></Cell>
    <Cell ss:StyleID="s99"><Data ss:Type="Number">-93.6</Data></Cell>
   </Row>
   <Row ss:AutoFitHeight="0" ss:Height="45" ss:StyleID="s74">
    <Cell ss:StyleID="s92"/>
    <Cell ss:StyleID="s93"/>
    <Cell ss:StyleID="s93"/>
    <Cell ss:StyleID="s94"/>
    <Cell ss:StyleID="s94"/>
    <Cell ss:StyleID="s95"/>
    <Cell ss:StyleID="s95"/>
    <Cell ss:StyleID="s95"/>
    <Cell ss:StyleID="s95"/>
    <Cell ss:StyleID="s95"/>
    <Cell ss:StyleID="s95"/>
    <Cell ss:StyleID="s95"/>
    <Cell ss:StyleID="s95"/>
    <Cell ss:StyleID="s95"/>
    <Cell ss:StyleID="s95"/>
    <Cell ss:StyleID="s95"/>
    <Cell ss:StyleID="s100"><Data ss:Type="String">gugagucgucuccgucucggauucgcuuggugcaggucgggaacgaucuccgcuuucggcuagaucgcuuccugccuugcgccaacugaaucggagccggaucgcgaugauuucggccccagcugcucugacucauccgaaucuucagcuuucucggucagaucuacuguuauaucuucucuguuucagcuuaaucuuugauuuugauacuuagaauguauuucuucgauugcuguguaccguuc</Data></Cell>
    <Cell ss:StyleID="s98"><Data ss:Type="Number">314</Data></Cell>
    <Cell ss:StyleID="s93"><Data ss:Type="String">c24174.graph_c0</Data></Cell>
    <Cell ss:StyleID="s99"><Data ss:Type="Number">-82.3</Data></Cell>
   </Row>
   <Row ss:AutoFitHeight="0" ss:Height="135" ss:StyleID="s74">
    <Cell ss:StyleID="s92"/>
    <Cell ss:StyleID="s93"/>
    <Cell ss:StyleID="s93"/>
    <Cell ss:StyleID="s94"/>
    <Cell ss:StyleID="s94"/>
    <Cell ss:StyleID="s95"/>
    <Cell ss:StyleID="s95"/>
    <Cell ss:StyleID="s95"/>
    <Cell ss:StyleID="s95"/>
    <Cell ss:StyleID="s95"/>
    <Cell ss:StyleID="s95"/>
    <Cell ss:StyleID="s95"/>
    <Cell ss:StyleID="s95"/>
    <Cell ss:StyleID="s95"/>
    <Cell ss:StyleID="s95"/>
    <Cell ss:StyleID="s95"/>
    <Cell ss:StyleID="s97"><Data ss:Type="String">gugggaaugaagggcagauaggguuuggcugcuugcuugcaagcucgccgccggcgagaucuguguucgucgccgucucugauucgcuuggugcaggucgggaacggcucggcuuggcuagccggauccugccuugcaucaacugaaucggagccggagcgcgauuguuuccauuucuuguuugauuucuucuugguuuuguuugcgauuguguuguaggagcagaugcugauggugacuaccgaggguagcggacagacuaauuuuguugagcucaugguagguuuaugaguugguucuuuccuaauuuggguguuugauugguauauaauuuuauguauuuauuuugaaaucauuuguggcaacagagaaaucugugccagcacauauaaaaggaaucgccgaguucacaaauuggguaaguuugguauauaaaaaguuauuccuauuaagaguaguauauggaugugguuuuucacugaagaucaagaucaugaacguguuuugugucgcauaauguauuuuuuucugugauaucuagaaaucuuugaaagagauaguaguuaaugagagcaacuacuaauuguacuggauacuucaaugcuuguccucugauuuauuccuauugauuguguggugcagcaguaauuugauucauucauuguaucaucaguggagaaucuguaccagccaacuuuaugucuggggccagaauugagagaaucagcuuucaugggucaaucaucuaguguguauuaaugaguaguguaacuguuuuaauucuuggugagauuaaaguggacaaguuacauuuggauacuuauucguaauuuggguauuaaauugaugauuuuaaagggaacgagcgacauuuggaugcuacuucaaaauuuggugagaauucagucuguguuuguaaauauuacauuuggguugauauu</Data></Cell>
    <Cell ss:StyleID="s98"><Data ss:Type="Number">941</Data></Cell>
    <Cell ss:StyleID="s93"><Data ss:Type="String">c105404_g1</Data></Cell>
    <Cell ss:StyleID="s99"><Data ss:Type="Number">-275.89999999999998</Data></Cell>
   </Row>
   <Row ss:AutoFitHeight="0" ss:Height="30" ss:StyleID="s74">
    <Cell ss:StyleID="s92"><Data ss:Type="String">MIR172</Data></Cell>
    <Cell ss:StyleID="s93"><Data ss:Type="String">LL-miR172a</Data></Cell>
    <Cell ss:StyleID="s93"><Data ss:Type="String">agaaucuugaugaugcugcaa</Data></Cell>
    <Cell ss:StyleID="s94"><Data ss:Type="String">+</Data></Cell>
    <Cell ss:StyleID="s94"><Data ss:Type="String">+</Data></Cell>
    <Cell ss:StyleID="s95"><Data ss:Type="String">+</Data></Cell>
    <Cell ss:StyleID="s95"><Data ss:Type="String">+</Data></Cell>
    <Cell ss:StyleID="s95"><Data ss:Type="String">-</Data></Cell>
    <Cell ss:StyleID="s95"><Data ss:Type="String">-</Data></Cell>
    <Cell ss:StyleID="s95"><Data ss:Type="String">-</Data></Cell>
    <Cell ss:StyleID="s95"><Data ss:Type="String">+</Data></Cell>
    <Cell ss:StyleID="s95"><Data ss:Type="String">+</Data></Cell>
    <Cell ss:StyleID="s95"><Data ss:Type="String">-</Data></Cell>
    <Cell ss:StyleID="s95"><Data ss:Type="String">-</Data></Cell>
    <Cell ss:StyleID="s95"><Data ss:Type="String">-</Data></Cell>
    <Cell ss:StyleID="s95"><Data ss:Type="String">+</Data></Cell>
    <Cell ss:StyleID="s100"><Data ss:Type="String">cuucuccugguuucaucuuucuuucaugcuccuuuucaauggucucgugggaaucagaacaguugguguuugcugcuguggcaucaacaagauucacaugcucucgacugcugcgcagauccgauaucaaugagaaucuugaugaugcugcaauggcaauaaucgacuaugcaau</Data></Cell>
    <Cell ss:StyleID="s98"><Data ss:Type="Number">411</Data></Cell>
    <Cell ss:StyleID="s93"><Data ss:Type="String">c79803.graph_c0</Data></Cell>
    <Cell ss:StyleID="s99"><Data ss:Type="Number">-56.9</Data></Cell>
   </Row>
   <Row ss:AutoFitHeight="0" ss:Height="45" ss:StyleID="s74">
    <Cell ss:StyleID="s92"><Data ss:Type="String">MIR390</Data></Cell>
    <Cell ss:StyleID="s93"><Data ss:Type="String">LL-miR390a</Data></Cell>
    <Cell ss:StyleID="s93"><Data ss:Type="String">aagcucaggagggauagcgcc</Data></Cell>
    <Cell ss:StyleID="s94"><Data ss:Type="String">++</Data></Cell>
    <Cell ss:StyleID="s94"><Data ss:Type="String">++</Data></Cell>
    <Cell ss:StyleID="s95"><Data ss:Type="String">++</Data></Cell>
    <Cell ss:StyleID="s95"><Data ss:Type="String">++</Data></Cell>
    <Cell ss:StyleID="s95"><Data ss:Type="String">-</Data></Cell>
    <Cell ss:StyleID="s95"><Data ss:Type="String">-</Data></Cell>
    <Cell ss:StyleID="s95"><Data ss:Type="String">-</Data></Cell>
    <Cell ss:StyleID="s95"><Data ss:Type="String">++</Data></Cell>
    <Cell ss:StyleID="s95"><Data ss:Type="String">++</Data></Cell>
    <Cell ss:StyleID="s95"><Data ss:Type="String">-</Data></Cell>
    <Cell ss:StyleID="s95"><Data ss:Type="String">-</Data></Cell>
    <Cell ss:StyleID="s95"><Data ss:Type="String">-</Data></Cell>
    <Cell ss:StyleID="s95"><Data ss:Type="String">++</Data></Cell>
    <Cell ss:StyleID="s100"><Data ss:Type="String">uuaaguaaagaagaaucuguaaagcucaggagggauagcgccauggugauugaauucaugcuucaacuguugcgcuaucuauccugaguuucaugguuucuuccugcuguugguccaugacaguggucugcaugauaucauguauuauucuguuauucucuuuuugugaaucuugucuugcuuuauauuauguuguuuaaacuucccaaaaugugacgaauuaggauuguuccuuuucuuaugaugucgc</Data></Cell>
    <Cell ss:StyleID="s98"><Data ss:Type="Number">358</Data></Cell>
    <Cell ss:StyleID="s93"><Data ss:Type="String">c7928.graph_c0</Data></Cell>
    <Cell ss:StyleID="s99"><Data ss:Type="Number">-70.2</Data></Cell>
   </Row>
   <Row ss:AutoFitHeight="0" ss:Height="50.25" ss:StyleID="s74">
    <Cell ss:StyleID="s92"><Data ss:Type="String">MIR395</Data></Cell>
    <Cell ss:StyleID="s93"><Data ss:Type="String">LL-miR395a</Data></Cell>
    <Cell ss:StyleID="s93"><Data ss:Type="String">ugaaguguuugggggaacucc</Data></Cell>
    <Cell ss:StyleID="s94"><Data ss:Type="String">+</Data></Cell>
    <Cell ss:StyleID="s94"><Data ss:Type="String">+</Data></Cell>
    <Cell ss:StyleID="s95"><Data ss:Type="String">+</Data></Cell>
    <Cell ss:StyleID="s95"><Data ss:Type="String">+</Data></Cell>
    <Cell ss:StyleID="s95"><Data ss:Type="String">-</Data></Cell>
    <Cell ss:StyleID="s95"><Data ss:Type="String">-</Data></Cell>
    <Cell ss:StyleID="s95"><Data ss:Type="String">-</Data></Cell>
    <Cell ss:StyleID="s95"><Data ss:Type="String">+</Data></Cell>
    <Cell ss:StyleID="s95"><Data ss:Type="String">+</Data></Cell>
    <Cell ss:StyleID="s95"><Data ss:Type="String">-</Data></Cell>
    <Cell ss:StyleID="s95"><Data ss:Type="String">-</Data></Cell>
    <Cell ss:StyleID="s95"><Data ss:Type="String">+</Data></Cell>
    <Cell ss:StyleID="s95"><Data ss:Type="String">+</Data></Cell>
    <Cell ss:StyleID="s100"><Data ss:Type="String">ugaugagacguugggugucccuuggaguuccuucaaccacuucuauggauccagggguaccaucuauugguggcauguaucuuuaccacugaaguguuugggggaacuccaguggccacacaacggcgauguuugauaguauuuccuagggauauuuuggauggauuaugcaguaaggagacaauucaugcucacuggaaccgaagaaucauuccauaaauuacgccggauauuaaucucaugggaagaaauuuuauuaucacauuggcuuguagccugauucaaaucag</Data></Cell>
    <Cell ss:StyleID="s98"><Data ss:Type="Number">290</Data></Cell>
    <Cell ss:StyleID="s93"><Data ss:Type="String">c12817.graph_c0</Data></Cell>
    <Cell ss:StyleID="s99"><Data ss:Type="Number">-80.5</Data></Cell>
   </Row>
   <Row ss:AutoFitHeight="0" ss:Height="51" ss:StyleID="s74">
    <Cell ss:StyleID="s92"/>
    <Cell ss:StyleID="s93"><Data ss:Type="String">LL-miR395k</Data></Cell>
    <Cell ss:StyleID="s93"><Data ss:Type="String">ugaagcguuugggggaacucc</Data></Cell>
    <Cell ss:StyleID="s94"><Data ss:Type="String">+</Data></Cell>
    <Cell ss:StyleID="s94"><Data ss:Type="String">+</Data></Cell>
    <Cell ss:StyleID="s95"><Data ss:Type="String">+</Data></Cell>
    <Cell ss:StyleID="s95"><Data ss:Type="String">+</Data></Cell>
    <Cell ss:StyleID="s95"><Data ss:Type="String">-</Data></Cell>
    <Cell ss:StyleID="s95"><Data ss:Type="String">-</Data></Cell>
    <Cell ss:StyleID="s95"><Data ss:Type="String">-</Data></Cell>
    <Cell ss:StyleID="s95"><Data ss:Type="String">+</Data></Cell>
    <Cell ss:StyleID="s95"><Data ss:Type="String">+</Data></Cell>
    <Cell ss:StyleID="s95"><Data ss:Type="String">-</Data></Cell>
    <Cell ss:StyleID="s95"><Data ss:Type="String">-</Data></Cell>
    <Cell ss:StyleID="s95"><Data ss:Type="String">+</Data></Cell>
    <Cell ss:StyleID="s95"><Data ss:Type="String">+</Data></Cell>
    <Cell ss:StyleID="s100"><Data ss:Type="String">guguccguuggaguuccgucagccacuucaguggaucuguagcaaccaccccuuggugguaugcauggaugcuucucacugaagcguuugggggaacuccuggugccacacaauauuauaagcaucagcuucauuacagucuucugagcuuuuucuccaugguuucaauaaaauacuacucacaaggcuguugguaccgccuagcgccuagguaguuucgagacaggaaacagagaugaugucaccgugggaguaagaggucaccccaaaaggaagagguagagggcuagagugg</Data></Cell>
    <Cell ss:StyleID="s98"><Data ss:Type="Number">295</Data></Cell>
    <Cell ss:StyleID="s93"><Data ss:Type="String">c5100.graph_c0</Data></Cell>
    <Cell ss:StyleID="s99"><Data ss:Type="Number">-85.8</Data></Cell>
   </Row>
   <Row ss:AutoFitHeight="0" ss:Height="210" ss:StyleID="s74">
    <Cell ss:StyleID="s92"><Data ss:Type="String">MIR396</Data></Cell>
    <Cell ss:StyleID="s93"><Data ss:Type="String">LL-miR396a</Data></Cell>
    <Cell ss:StyleID="s93"><Data ss:Type="String">uuccacagcuuucuugaacug</Data></Cell>
    <Cell ss:StyleID="s94"><Data ss:Type="String">++</Data></Cell>
    <Cell ss:StyleID="s94"><Data ss:Type="String">++</Data></Cell>
    <Cell ss:StyleID="s95"><Data ss:Type="String">++</Data></Cell>
    <Cell ss:StyleID="s95"><Data ss:Type="String">++</Data></Cell>
    <Cell ss:StyleID="s95"><Data ss:Type="String">-</Data></Cell>
    <Cell ss:StyleID="s95"><Data ss:Type="String">-</Data></Cell>
    <Cell ss:StyleID="s95"><Data ss:Type="String">-</Data></Cell>
    <Cell ss:StyleID="s95"><Data ss:Type="String">++</Data></Cell>
    <Cell ss:StyleID="s95"><Data ss:Type="String">++</Data></Cell>
    <Cell ss:StyleID="s95"><Data ss:Type="String">++</Data></Cell>
    <Cell ss:StyleID="s95"><Data ss:Type="String">++</Data></Cell>
    <Cell ss:StyleID="s95"><Data ss:Type="String">-</Data></Cell>
    <Cell ss:StyleID="s95"><Data ss:Type="String">++</Data></Cell>
    <Cell ss:StyleID="s100"><Data ss:Type="String">cccuccucuccccaccuauaaauagcccccuauccucuuccccuccacacaccuucucucucaauccaugguccuucuuguauucuuccacagcuuucuugaacugcauccauccguggaugcugagaucugaauugcaguucaauaaagcugugggaaauuacgagcagagaccaaaagaagcagaauucuaaucacacagccuguaugcauccuuucccuguaagucaacaauuuuauauuuuuuuuugauuucuaaaauuaacaauuuuguauuccuccggcaagaaaauuuccaauuauggacccaauuuggcacgcugauuuaagauccgaaucaaaccggcagcccaauucaguauauggcugccuaaguaauacauauguaaauuauagguuuaaauuuggauuuugugccaaucugguauugaaaugcugaaguuggaacugcaagcagugcgaugaagugggcauccacaucgauuaggccgugacaagacacugccggagccagcuuugaaauucaagaaggaaacccauuuuauuuugcuguauuuugcugcaggcacuagagauuuacugaggaagguauuagaucucacucaucaugucccaugaugaaauaucaaaucagaggccucuucuucuaaauuccaauuaugcuuuuuaacagaugauggaaauuuauucaauggauaacuauuuuugggaugccagugauguaauaaaagaugaccaaauauagacauccaagcaagcacacauucacucaucaggcuauuuugugacuuuuugaacaguugugucugcuuguuucaacaaaacaaugagagcuucucuucaucuugugucagugcauggaucaucuguuuguccuaaggaccacuugccaaauuuuguuuugggaauaaaauuuaucuuuauuuucaauaucuuugguaauuggaguuuaggguuguuguuguuguuguauggcucuucccaaugguucuuuguuaggauuaggagauuuagaccugcagagaguuuuuuuggguuuacagaagaggaaaaacugauucuugcuucucaagagcuagaauuagggguuguggaucauaauccaaacauugcuuuagaaauggugguuuugauguauaagaugcuauugugagauuaaccuaaucauggaguugagcuguuucaaagugggguugauuuuuuuuaaucaauaauugcguuguaaacuagccugcuagcauagagaauauaaggcgaugcccuccaucggguuguuuuguauaugauguugguguuuuuauuauuauuaugugcuaagcauugugggcucauuuugggauauguaaggcuauucucugucuuuucggucacuccauaag</Data></Cell>
    <Cell ss:StyleID="s98"><Data ss:Type="Number">1379</Data></Cell>
    <Cell ss:StyleID="s93"><Data ss:Type="String">c103053_g1</Data></Cell>
    <Cell ss:StyleID="s99"><Data ss:Type="Number">-280.38</Data></Cell>
   </Row>
   <Row ss:AutoFitHeight="0" ss:Height="30" ss:StyleID="s74">
    <Cell ss:StyleID="s92"/>
    <Cell ss:StyleID="s93"/>
    <Cell ss:StyleID="s93"/>
    <Cell ss:StyleID="s94"/>
    <Cell ss:StyleID="s94"/>
    <Cell ss:StyleID="s95"/>
    <Cell ss:StyleID="s95"/>
    <Cell ss:StyleID="s95"/>
    <Cell ss:StyleID="s95"/>
    <Cell ss:StyleID="s95"/>
    <Cell ss:StyleID="s95"/>
    <Cell ss:StyleID="s95"/>
    <Cell ss:StyleID="s95"/>
    <Cell ss:StyleID="s95"/>
    <Cell ss:StyleID="s95"/>
    <Cell ss:StyleID="s95"/>
    <Cell ss:StyleID="s100"><Data ss:Type="String">gguccuucuuguauucuuccacagcuuucuugaacugcauccauccaugguugcugagaucugaauugcaguucaauaaagcugugggaaauuacgagcagagaccaaaagaagcagaauucuaaucacaccgcuguauguauccuuucccuguaagucaacaauuuuauauauuuuuauuugaugcuaaaauuaacaauuuuguauucc</Data></Cell>
    <Cell ss:StyleID="s98"><Data ss:Type="Number">210</Data></Cell>
    <Cell ss:StyleID="s93"><Data ss:Type="String">Unigene25901_All</Data></Cell>
    <Cell ss:StyleID="s99"><Data ss:Type="Number">-56.5</Data></Cell>
   </Row>
   <Row ss:AutoFitHeight="0" ss:Height="75" ss:StyleID="s74">
    <Cell ss:StyleID="s92"/>
    <Cell ss:StyleID="s93"><Data ss:Type="String">LL-miR396f</Data></Cell>
    <Cell ss:StyleID="s93"><Data ss:Type="String">uuccacggcuuucuugaacua</Data></Cell>
    <Cell ss:StyleID="s94"><Data ss:Type="String">+</Data></Cell>
    <Cell ss:StyleID="s94"><Data ss:Type="String">+</Data></Cell>
    <Cell ss:StyleID="s95"><Data ss:Type="String">+</Data></Cell>
    <Cell ss:StyleID="s95"><Data ss:Type="String">+</Data></Cell>
    <Cell ss:StyleID="s95"><Data ss:Type="String">-</Data></Cell>
    <Cell ss:StyleID="s95"><Data ss:Type="String">-</Data></Cell>
    <Cell ss:StyleID="s95"><Data ss:Type="String">-</Data></Cell>
    <Cell ss:StyleID="s95"><Data ss:Type="String">+</Data></Cell>
    <Cell ss:StyleID="s95"><Data ss:Type="String">+</Data></Cell>
    <Cell ss:StyleID="s95"><Data ss:Type="String">+</Data></Cell>
    <Cell ss:StyleID="s95"><Data ss:Type="String">+</Data></Cell>
    <Cell ss:StyleID="s95"><Data ss:Type="String">-</Data></Cell>
    <Cell ss:StyleID="s95"><Data ss:Type="String">+</Data></Cell>
    <Cell ss:StyleID="s100"><Data ss:Type="String">ugcucccauaccucucuaucuccauggaucccuucaagaauuuggagccaaagaaagaucagucagaaacuagauugugguauauauuuuuccacggcuuucuugaacuauguacccuaaucuauucuccuucucaugcaauuuuccccuuaaacaaaagggaaaauauggaaugaaaggaaaggcagaucauucggugcacaauucaagaaagcaguggaaaaacaugacacaucuucuccuucacucgcaucauccccaguugcaaaaugagguuugaugccaaacaaauucucuuucuuucaaaaugagccgagguuuccucugcucuuuaauuucagguuucuuguguaauuuacugcuuuuuaauuucaagauaucauugcuuuauacugaauuuucugcuuugagauucuguccuguuuaaaacuguguacauaagguauauuaucaugaauuuagauuaccucucgaaacuggaugaaauugaacuucuguuuucuc</Data></Cell>
    <Cell ss:StyleID="s98"><Data ss:Type="Number">504</Data></Cell>
    <Cell ss:StyleID="s93"><Data ss:Type="String">c30849_g1</Data></Cell>
    <Cell ss:StyleID="s99"><Data ss:Type="Number">-116.8</Data></Cell>
   </Row>
   <Row ss:AutoFitHeight="0" ss:Height="30" ss:StyleID="s74">
    <Cell ss:StyleID="s92"><Data ss:Type="String">MIR398</Data></Cell>
    <Cell ss:StyleID="s93"><Data ss:Type="String">LL-miR398b</Data></Cell>
    <Cell ss:StyleID="s93"><Data ss:Type="String">uguguucucaggucaccccug</Data></Cell>
    <Cell ss:StyleID="s94"><Data ss:Type="String">+</Data></Cell>
    <Cell ss:StyleID="s94"><Data ss:Type="String">+</Data></Cell>
    <Cell ss:StyleID="s95"><Data ss:Type="String">+</Data></Cell>
    <Cell ss:StyleID="s95"><Data ss:Type="String">+</Data></Cell>
    <Cell ss:StyleID="s95"><Data ss:Type="String">-</Data></Cell>
    <Cell ss:StyleID="s95"><Data ss:Type="String">-</Data></Cell>
    <Cell ss:StyleID="s95"><Data ss:Type="String">-</Data></Cell>
    <Cell ss:StyleID="s95"><Data ss:Type="String">+</Data></Cell>
    <Cell ss:StyleID="s95"><Data ss:Type="String">+</Data></Cell>
    <Cell ss:StyleID="s95"><Data ss:Type="String">-</Data></Cell>
    <Cell ss:StyleID="s95"><Data ss:Type="String">-</Data></Cell>
    <Cell ss:StyleID="s95"><Data ss:Type="String">+</Data></Cell>
    <Cell ss:StyleID="s95"><Data ss:Type="String">+</Data></Cell>
    <Cell ss:StyleID="s100"><Data ss:Type="String">guuucccagcaggggcguucugugaacacaugaccuuccgcgcaccaccaauuuuuuuuugggugaauggugcugauguauguguucucaggucaccccuguagggcauuucccaguugcaguauggucucuaucacuuuauauauauauauauuucucuuuucaucucaugugagauucuacguccuguuugugcgcgagac</Data></Cell>
    <Cell ss:StyleID="s98"><Data ss:Type="Number">203</Data></Cell>
    <Cell ss:StyleID="s93"><Data ss:Type="String">c221661_g1</Data></Cell>
    <Cell ss:StyleID="s99"><Data ss:Type="Number">-53.7</Data></Cell>
   </Row>
   <Row ss:AutoFitHeight="0" ss:Height="93.75" ss:StyleID="s74">
    <Cell ss:StyleID="s92"/>
    <Cell ss:StyleID="s93"/>
    <Cell ss:StyleID="s93"/>
    <Cell ss:StyleID="s94"/>
    <Cell ss:StyleID="s94"/>
    <Cell ss:StyleID="s95"/>
    <Cell ss:StyleID="s95"/>
    <Cell ss:StyleID="s95"/>
    <Cell ss:StyleID="s95"/>
    <Cell ss:StyleID="s95"/>
    <Cell ss:StyleID="s95"/>
    <Cell ss:StyleID="s95"/>
    <Cell ss:StyleID="s95"/>
    <Cell ss:StyleID="s95"/>
    <Cell ss:StyleID="s95"/>
    <Cell ss:StyleID="s95"/>
    <Cell ss:StyleID="s100"><Data ss:Type="String">gggggaccgacaguugugaagaauggaguuuggagagaugggaguuccccaacaggggcguccugugaacacaugaguucugaucaaacuccauucuuuuuuuggguggauggugcuguuguguguucucaggucaccccugcagggaauuucccaguugcaguauagucaaaauguucaauucauguucaauuuggguuggauuuacuuaguauuuauaccaauaccaauguauuguuagaaaauguaucagaaagaucauuaaagagauuugaccguuguguucauugaauuuagguugggagaugaaagaacuuauuauagagugaaggggagcaagagccgagaucggggaucuccuuugcaauauuuaauccaagauuagcaaauaacuucuccaguacuuauggacgcaauuuuguucaauaugaucauuuuuaaugauauuucaguaauaugaauaaucuuaguauuuugaaucacauuuuggauugcuaggauugucuaaauuucaagugggauagaaagaggacaauuauauguccccaaguuaaauauuaacaacucucaugacuaguuuugguuauuuugccauccaauuaauc</Data></Cell>
    <Cell ss:StyleID="s98"><Data ss:Type="Number">605</Data></Cell>
    <Cell ss:StyleID="s93"><Data ss:Type="String">c35683_g1</Data></Cell>
    <Cell ss:StyleID="s99"><Data ss:Type="Number">-141</Data></Cell>
   </Row>
   <Row ss:AutoFitHeight="0" ss:Height="90" ss:StyleID="s74">
    <Cell ss:StyleID="s92"><Data ss:Type="String">MIR399</Data></Cell>
    <Cell ss:StyleID="s93"><Data ss:Type="String">LL-miR399a</Data></Cell>
    <Cell ss:StyleID="s93"><Data ss:Type="String">ugccaaaggagacuugcccug</Data></Cell>
    <Cell ss:StyleID="s94"><Data ss:Type="String">+</Data></Cell>
    <Cell ss:StyleID="s94"><Data ss:Type="String">+</Data></Cell>
    <Cell ss:StyleID="s95"><Data ss:Type="String">+</Data></Cell>
    <Cell ss:StyleID="s95"><Data ss:Type="String">+</Data></Cell>
    <Cell ss:StyleID="s95"><Data ss:Type="String">-</Data></Cell>
    <Cell ss:StyleID="s95"><Data ss:Type="String">-</Data></Cell>
    <Cell ss:StyleID="s95"><Data ss:Type="String">+</Data></Cell>
    <Cell ss:StyleID="s95"><Data ss:Type="String">+</Data></Cell>
    <Cell ss:StyleID="s95"><Data ss:Type="String">+</Data></Cell>
    <Cell ss:StyleID="s95"><Data ss:Type="String">-</Data></Cell>
    <Cell ss:StyleID="s95"><Data ss:Type="String">-</Data></Cell>
    <Cell ss:StyleID="s95"><Data ss:Type="String">-</Data></Cell>
    <Cell ss:StyleID="s95"><Data ss:Type="String">+</Data></Cell>
    <Cell ss:StyleID="s100"><Data ss:Type="String">ccucuucucuccggucuugacaugcuuugcuaacgggguugagaauaaugugcagcugcauuaccgggcaacacuccucuggcaguuggcggcucaggugaguuaauggagccuccaaaguuugccuacugccaaaggagacuugcccugcaaugcaaucugcucuacugucucucuaccuucucuccaaaaugagcucccaucguucuuacaggccauaauccuuauuucauuucucaucuccuucuucuugaucucacuaaacgcaucccauucuuuaccguuaguuuucucggucucccaaaucuucucgguugaugaaaguugggaaauauaaaagaaugccggcgaggagaagagagcuugaagacaagcauaucaggaagaaaggaacaaauaagugucgcucccaaauuaugugagaccacuguuuucaauuuacccuaacaguaaucuuguuaauguugauauuauuaucccuggauaguagguuguuggagaccaaguguaugcaaacacaaaaucaaagacucuguccggaaugaaau</Data></Cell>
    <Cell ss:StyleID="s98"><Data ss:Type="Number">548</Data></Cell>
    <Cell ss:StyleID="s93"><Data ss:Type="String">c191701_g1</Data></Cell>
    <Cell ss:StyleID="s99"><Data ss:Type="Number">-135.4</Data></Cell>
   </Row>
   <Row ss:AutoFitHeight="0" ss:Height="126.75" ss:StyleID="s74">
    <Cell ss:StyleID="s92"><Data ss:Type="String">MIR408</Data></Cell>
    <Cell ss:StyleID="s93"><Data ss:Type="String">LL-miR408b</Data></Cell>
    <Cell ss:StyleID="s93"><Data ss:Type="String">ugcacugccucuucccuggcu</Data></Cell>
    <Cell ss:StyleID="s94"><Data ss:Type="String">+</Data></Cell>
    <Cell ss:StyleID="s94"><Data ss:Type="String">+</Data></Cell>
    <Cell ss:StyleID="s95"><Data ss:Type="String">+</Data></Cell>
    <Cell ss:StyleID="s95"><Data ss:Type="String">+</Data></Cell>
    <Cell ss:StyleID="s95"><Data ss:Type="String">-</Data></Cell>
    <Cell ss:StyleID="s95"><Data ss:Type="String">-</Data></Cell>
    <Cell ss:StyleID="s95"><Data ss:Type="String">-</Data></Cell>
    <Cell ss:StyleID="s95"><Data ss:Type="String">+</Data></Cell>
    <Cell ss:StyleID="s95"><Data ss:Type="String">+</Data></Cell>
    <Cell ss:StyleID="s95"><Data ss:Type="String">+</Data></Cell>
    <Cell ss:StyleID="s95"><Data ss:Type="String">+</Data></Cell>
    <Cell ss:StyleID="s95"><Data ss:Type="String">+</Data></Cell>
    <Cell ss:StyleID="s95"><Data ss:Type="String">+</Data></Cell>
    <Cell ss:StyleID="s100"><Data ss:Type="String">gggauauuuggagagaaaggaagauugauugcuuaguuacagauagaaggaaagaaugggguggaacggaggaggaaccaacuaaggaagggaugaggcagagcaugagaaggggugggcaaccauagcauguguugcugccccucccaugcacugccucuucccuggcuuuuuccuuccaccacccccuuucuuuccaaacauuauuucauccuauuuguucuuccaauugucuuguguuacauuucuacuguauagauaacaucguugacaaaguuuauuauguuucccuggauagauauugcagaguaggcugauauauggacaaauuuuugacaaggagauccugaccauaggacugauggggguugggcgucuacacagauuaugagcuugcugcugcaguuuguccggucaguuauuuuuaugugcauuugauagcaaaucucaccaacaaaacacagaccauugacauacccaauuuauauagcugcaacaacacuacaucacugccauugccguuugaccauaacgccauaguaucugugagcauaccgaauaggacccacuggagccccacacuaaaugcugcaaccuaaagaaggcaaauauccaauuacaggccaucuucacugcaucaggagaauauguuauaauuaaugguucguaugaguugauguauuacauuuuuuuuuauguaauaagaauugauuauauuacuaauccuuguguagaaugaauaauaagauucaauaacuugcaaugucuguaaauuuggcguaccugaauucgucauuggacauucauagac</Data></Cell>
    <Cell ss:StyleID="s98"><Data ss:Type="Number">811</Data></Cell>
    <Cell ss:StyleID="s93"><Data ss:Type="String">c121837_g2</Data></Cell>
    <Cell ss:StyleID="s99"><Data ss:Type="Number">-239.19</Data></Cell>
   </Row>
   <Row ss:AutoFitHeight="0" ss:Height="51" ss:StyleID="s74">
    <Cell ss:StyleID="s92"><Data ss:Type="String">MIR845</Data></Cell>
    <Cell ss:StyleID="s93"><Data ss:Type="String">LL-miR845</Data></Cell>
    <Cell ss:StyleID="s93"><Data ss:Type="String">cgcucugauaccacuuguugg</Data></Cell>
    <Cell ss:StyleID="s94"><Data ss:Type="String">+</Data></Cell>
    <Cell ss:StyleID="s94"><Data ss:Type="String">-</Data></Cell>
    <Cell ss:StyleID="s95"><Data ss:Type="String">-</Data></Cell>
    <Cell ss:StyleID="s95"><Data ss:Type="String">+</Data></Cell>
    <Cell ss:StyleID="s95"><Data ss:Type="String">-</Data></Cell>
    <Cell ss:StyleID="s95"><Data ss:Type="String">-</Data></Cell>
    <Cell ss:StyleID="s95"><Data ss:Type="String">-</Data></Cell>
    <Cell ss:StyleID="s95"><Data ss:Type="String">-</Data></Cell>
    <Cell ss:StyleID="s95"><Data ss:Type="String">-</Data></Cell>
    <Cell ss:StyleID="s95"><Data ss:Type="String">-</Data></Cell>
    <Cell ss:StyleID="s95"><Data ss:Type="String">-</Data></Cell>
    <Cell ss:StyleID="s95"><Data ss:Type="String">-</Data></Cell>
    <Cell ss:StyleID="s95"><Data ss:Type="String">-</Data></Cell>
    <Cell ss:StyleID="s100"><Data ss:Type="String">uuuugacaaacaccuagaacucgcucugauaccacuuguuggcgaaaacuagcacuuccgggcuacaauauccggcaucaccguugugccugguugugcaacgagugguaccggauaucguagaccagaggguuguuucuugguucccacaagugguaucagagcuguuuggcgguucugaggaagaccacuuggucucaacauggcccccuggaggcgauuggccaggaccuuggccacgaucuuguag</Data></Cell>
    <Cell ss:StyleID="s98"><Data ss:Type="Number">250</Data></Cell>
    <Cell ss:StyleID="s93"><Data ss:Type="String">c54746.graph_c0</Data></Cell>
    <Cell ss:StyleID="s99"><Data ss:Type="Number">-109</Data></Cell>
   </Row>
   <Row ss:AutoFitHeight="0" ss:Height="50.25" ss:StyleID="s74">
    <Cell ss:StyleID="s92"><Data ss:Type="String">MIR2118</Data></Cell>
    <Cell ss:StyleID="s93"><Data ss:Type="String">LL-miR2118e</Data></Cell>
    <Cell ss:StyleID="s93"><Data ss:Type="String">uucccaaugccucucaugccaa</Data></Cell>
    <Cell ss:StyleID="s95"><Data ss:Type="String">-</Data></Cell>
    <Cell ss:StyleID="s95"><Data ss:Type="String">-</Data></Cell>
    <Cell ss:StyleID="s95"><Data ss:Type="String">-</Data></Cell>
    <Cell ss:StyleID="s95"><Data ss:Type="String">-</Data></Cell>
    <Cell ss:StyleID="s95"><Data ss:Type="String">-</Data></Cell>
    <Cell ss:StyleID="s95"><Data ss:Type="String">-</Data></Cell>
    <Cell ss:StyleID="s95"><Data ss:Type="String">-</Data></Cell>
    <Cell ss:StyleID="s95"><Data ss:Type="String">+</Data></Cell>
    <Cell ss:StyleID="s95"><Data ss:Type="String">-</Data></Cell>
    <Cell ss:StyleID="s95"><Data ss:Type="String">-</Data></Cell>
    <Cell ss:StyleID="s95"><Data ss:Type="String">-</Data></Cell>
    <Cell ss:StyleID="s95"><Data ss:Type="String">-</Data></Cell>
    <Cell ss:StyleID="s95"><Data ss:Type="String">-</Data></Cell>
    <Cell ss:StyleID="s100"><Data ss:Type="String">uaacaauuggugcggagugauccguuggagaggaggcaggucucucggugccuuuggccugaggcugguuugggaagucuugagacucaucuaguuggguugcagcauuucccaaugccucucaugccaaugguaccgggucacucuuuccuuucccuucucgcaugaguuccagauggcagaguggaacugcaugauguuuuccuuaguguaggguuuuacaauucucagugguaucagucuuaugguaauaaacagauaaccuuuuggguuuuac</Data></Cell>
    <Cell ss:StyleID="s98"><Data ss:Type="Number">277</Data></Cell>
    <Cell ss:StyleID="s93"><Data ss:Type="String">c28582_g1</Data></Cell>
    <Cell ss:StyleID="s99"><Data ss:Type="Number">-99.3</Data></Cell>
   </Row>
   <Row ss:AutoFitHeight="0" ss:Height="61.5" ss:StyleID="s74">
    <Cell ss:StyleID="s103"/>
    <Cell ss:StyleID="s104"><Data ss:Type="String">LL-miR2118a</Data></Cell>
    <Cell ss:StyleID="s104"><Data ss:Type="String">uugccgauaccacccauaccga</Data></Cell>
    <Cell ss:StyleID="s105"><Data ss:Type="String">-</Data></Cell>
    <Cell ss:StyleID="s105"><Data ss:Type="String">-</Data></Cell>
    <Cell ss:StyleID="s105"><Data ss:Type="String">-</Data></Cell>
    <Cell ss:StyleID="s105"><Data ss:Type="String">-</Data></Cell>
    <Cell ss:StyleID="s105"><Data ss:Type="String">-</Data></Cell>
    <Cell ss:StyleID="s105"><Data ss:Type="String">-</Data></Cell>
    <Cell ss:StyleID="s105"><Data ss:Type="String">-</Data></Cell>
    <Cell ss:StyleID="s105"><Data ss:Type="String">-</Data></Cell>
    <Cell ss:StyleID="s105"><Data ss:Type="String">-</Data></Cell>
    <Cell ss:StyleID="s105"><Data ss:Type="String">-</Data></Cell>
    <Cell ss:StyleID="s105"><Data ss:Type="String">-</Data></Cell>
    <Cell ss:StyleID="s105"><Data ss:Type="String">-</Data></Cell>
    <Cell ss:StyleID="s105"><Data ss:Type="String">-</Data></Cell>
    <Cell ss:StyleID="s106"><Data ss:Type="String">cggaauggugugaucgguaaaaaucauuaagaugguuaagucugcaaguggcuuuugccgauaccacccauaccgacugucuucaaaagcuacucuaugauuuccucguagcacaaauucucugggauacacacagaaguuuguacaggagguucucagaaucaaaggcuacuguaugauuuccucguaggacaaauuuuaugggauacacacagaagauacggcuauacacaguaggagucucggaaugaaauacggugaaggauuguuauuuugcucacugauuuucaagcgggaaucagccuuaaguagcaacaaucauccgguuguaccagcuaaaucaccgcuaauuuagccccaugaguuccagguaacaauagggcaaucacaaagcacugaacauuuuuuuuuuu</Data></Cell>
    <Cell ss:StyleID="s107"><Data ss:Type="Number">413</Data></Cell>
    <Cell ss:StyleID="s104"><Data ss:Type="String">Unigene6944_All</Data></Cell>
    <Cell ss:StyleID="s108"><Data ss:Type="Number">-96.5</Data></Cell>
   </Row>
   <Row ss:AutoFitHeight="0" ss:Height="43.5">
    <Cell ss:MergeAcross="19" ss:StyleID="s110"><ss:Data ss:Type="String" xmlns="http://www.w3.org/TR/REC-html40"><Font html:Color="#000000">‘++’ represents the </Font><I><Font html:Color="#000000">L.lancifolium</Font></I><Font html:Color="#000000"> miRNAs which are perfectly matched to those in other plant species. ‘+’ represents the </Font><I><Font html:Color="#000000">L.lancifolium</Font></I><Font html:Color="#000000"> miRNAs with 1-2 mismatches in comparison with those in other plant species. ‘-’ represents the</Font><I><Font html:Color="#000000"> L.lancifolium</Font></I><Font html:Color="#000000"> miRNAs with more than 2 mismatches relative to those in other plant species. ath, gma, ata, bdi, egu, far, hvu, osa, sbi, sof, ssp, tae, ttu,zma indicate </Font><I><Font html:Color="#000000">Arabidopsis thaliana, Glycine max</Font></I><Font html:Color="#000000">, </Font><I><Font html:Color="#000000">Aegilops tauschii</Font></I><Font html:Color="#000000">, </Font><I><Font html:Color="#000000">Aegilops tauschii</Font></I><Font html:Color="#000000">, </Font><I><Font html:Color="#000000">Brachypodium distachyon</Font></I><Font html:Color="#000000">, </Font><I><Font html:Color="#000000">Elaeis guineensis</Font></I><Font html:Color="#000000">, </Font><I><Font html:Color="#000000">Festuca arundinacea</Font></I><Font html:Color="#000000">, </Font><I><Font html:Color="#000000">Hordeum vulgare</Font></I><Font html:Color="#000000">, </Font><I><Font html:Color="#000000">Oryza sativa</Font></I><Font html:Color="#000000">, </Font><I><Font html:Color="#000000">Sorghum bicolor</Font></I><Font html:Color="#000000">, </Font><I><Font html:Color="#000000">Saccharum officinarum</Font></I><Font html:Color="#000000">, </Font><I><Font html:Color="#000000">Saccharum </Font></I><Font html:Color="#000000">sp., </Font><I><Font html:Color="#000000">Triticum aestivum</Font></I><Font html:Color="#000000"> and </Font><I><Font html:Color="#000000">Zea mays</Font></I><Font html:Color="#000000">.</Font></ss:Data></Cell>
   </Row>
   <Row ss:AutoFitHeight="0">
    <Cell ss:Index="2" ss:StyleID="s111"/>
    <Cell ss:StyleID="s111"/>
    <Cell ss:Index="19" ss:StyleID="s112"/>
   </Row>
   <Row ss:AutoFitHeight="0">
    <Cell ss:Index="2" ss:StyleID="s111"/>
    <Cell ss:StyleID="s111"/>
    <Cell ss:Index="19" ss:StyleID="s112"/>
   </Row>
   <Row ss:AutoFitHeight="0">
    <Cell ss:Index="2" ss:StyleID="s111"/>
    <Cell ss:StyleID="s111"/>
    <Cell ss:Index="19" ss:StyleID="s112"/>
   </Row>
   <Row ss:AutoFitHeight="0">
    <Cell ss:Index="2" ss:StyleID="s111"/>
    <Cell ss:StyleID="s111"/>
    <Cell ss:Index="19" ss:StyleID="s112"/>
   </Row>
   <Row ss:AutoFitHeight="0">
    <Cell ss:Index="2" ss:StyleID="s111"/>
    <Cell ss:StyleID="s111"/>
    <Cell ss:Index="19" ss:StyleID="s112"/>
   </Row>
   <Row ss:AutoFitHeight="0">
    <Cell ss:Index="2" ss:StyleID="s111"/>
    <Cell ss:StyleID="s111"/>
    <Cell ss:Index="19" ss:StyleID="s112"/>
   </Row>
   <Row ss:AutoFitHeight="0">
    <Cell ss:Index="2" ss:StyleID="s111"/>
    <Cell ss:StyleID="s111"/>
    <Cell ss:Index="19" ss:StyleID="s112"/>
   </Row>
  </Table>
  <WorksheetOptions xmlns="urn:schemas-microsoft-com:office:excel">
   <PageSetup>
    <Header x:Margin="0.3"/>
    <Footer x:Margin="0.3"/>
    <PageMargins x:Bottom="0.75" x:Left="0.7" x:Right="0.7" x:Top="0.75"/>
   </PageSetup>
   <Unsynced/>
   <Print>
    <ValidPrinterInfo/>
    <PaperSizeIndex>9</PaperSizeIndex>
    <HorizontalResolution>600</HorizontalResolution>
    <VerticalResolution>600</VerticalResolution>
   </Print>
   <Selected/>
   <ProtectObjects>False</ProtectObjects>
   <ProtectScenarios>False</ProtectScenarios>
  </WorksheetOptions>
 </Worksheet>
 <Worksheet ss:Name="Sheet2">
  <Table ss:ExpandedColumnCount="13" ss:ExpandedRowCount="256" x:FullColumns="1" x:FullRows="1" ss:DefaultColumnWidth="54" ss:DefaultRowHeight="13.5">
   <Column ss:Index="4" ss:AutoFitWidth="0" ss:Width="159"/>
   <Column ss:Index="12" ss:AutoFitWidth="0" ss:Width="261.75"/>
   <Column ss:AutoFitWidth="0" ss:Width="232.5"/>
   <Row ss:AutoFitHeight="0">
    <Cell ss:Index="2" ss:StyleID="s113"/>
   </Row>
   <Row ss:AutoFitHeight="0">
    <Cell ss:Index="2" ss:StyleID="s113"/>
   </Row>
   <Row ss:AutoFitHeight="0">
    <Cell ss:Index="2" ss:StyleID="s113"/>
   </Row>
   <Row ss:AutoFitHeight="0">
    <Cell ss:Index="2" ss:StyleID="s113"/>
   </Row>
   <Row ss:AutoFitHeight="0">
    <Cell ss:Index="2" ss:StyleID="s113"/>
   </Row>
   <Row ss:AutoFitHeight="0">
    <Cell ss:Index="2" ss:StyleID="s113"/>
   </Row>
   <Row ss:AutoFitHeight="0">
    <Cell ss:Index="2" ss:StyleID="s113"/>
   </Row>
   <Row ss:AutoFitHeight="0">
    <Cell ss:Index="2" ss:StyleID="s113"/>
   </Row>
   <Row ss:AutoFitHeight="0">
    <Cell ss:Index="2" ss:StyleID="s113"/>
   </Row>
   <Row ss:AutoFitHeight="0">
    <Cell ss:Index="2" ss:StyleID="s113"/>
   </Row>
   <Row ss:AutoFitHeight="0">
    <Cell ss:Index="2" ss:StyleID="s113"/>
   </Row>
   <Row ss:AutoFitHeight="0">
    <Cell ss:Index="2" ss:StyleID="s113"/>
   </Row>
   <Row ss:AutoFitHeight="0">
    <Cell ss:Index="2" ss:StyleID="s113"/>
   </Row>
   <Row ss:AutoFitHeight="0">
    <Cell ss:Index="2" ss:StyleID="s113"/>
   </Row>
   <Row ss:AutoFitHeight="0">
    <Cell ss:Index="2" ss:StyleID="s113"/>
   </Row>
   <Row ss:AutoFitHeight="0">
    <Cell ss:Index="2" ss:StyleID="s113"/>
   </Row>
   <Row ss:AutoFitHeight="0">
    <Cell ss:Index="2" ss:StyleID="s113"/>
   </Row>
   <Row ss:AutoFitHeight="0">
    <Cell ss:Index="2" ss:StyleID="s113"/>
   </Row>
   <Row ss:AutoFitHeight="0">
    <Cell ss:Index="2" ss:StyleID="s113"/>
   </Row>
   <Row ss:AutoFitHeight="0">
    <Cell ss:Index="2" ss:StyleID="s113"/>
   </Row>
   <Row ss:AutoFitHeight="0">
    <Cell ss:Index="2" ss:StyleID="s113"/>
   </Row>
   <Row ss:AutoFitHeight="0">
    <Cell ss:Index="2" ss:StyleID="s113"/>
   </Row>
   <Row ss:AutoFitHeight="0">
    <Cell ss:Index="2" ss:StyleID="s113"/>
   </Row>
   <Row ss:AutoFitHeight="0">
    <Cell ss:Index="2" ss:StyleID="s113"/>
   </Row>
   <Row ss:AutoFitHeight="0">
    <Cell ss:Index="2" ss:StyleID="s113"/>
   </Row>
   <Row ss:AutoFitHeight="0">
    <Cell ss:Index="2" ss:StyleID="s113"/>
   </Row>
   <Row ss:AutoFitHeight="0">
    <Cell ss:Index="2" ss:StyleID="s113"/>
   </Row>
   <Row ss:AutoFitHeight="0">
    <Cell ss:Index="2" ss:StyleID="s113"/>
   </Row>
   <Row ss:AutoFitHeight="0">
    <Cell ss:Index="2" ss:StyleID="s113"/>
   </Row>
   <Row ss:AutoFitHeight="0">
    <Cell ss:Index="2" ss:StyleID="s113"/>
   </Row>
   <Row ss:AutoFitHeight="0">
    <Cell ss:Index="2" ss:StyleID="s113"/>
   </Row>
   <Row ss:AutoFitHeight="0">
    <Cell ss:Index="2" ss:StyleID="s113"/>
   </Row>
   <Row ss:AutoFitHeight="0">
    <Cell ss:Index="2" ss:StyleID="s113"/>
   </Row>
   <Row ss:AutoFitHeight="0">
    <Cell ss:Index="2" ss:StyleID="s113"/>
   </Row>
   <Row ss:AutoFitHeight="0">
    <Cell ss:Index="2" ss:StyleID="s113"/>
   </Row>
   <Row ss:AutoFitHeight="0">
    <Cell ss:Index="2" ss:StyleID="s113"/>
   </Row>
   <Row ss:AutoFitHeight="0">
    <Cell ss:Index="2" ss:StyleID="s113"/>
   </Row>
   <Row ss:AutoFitHeight="0">
    <Cell ss:Index="2" ss:StyleID="s113"/>
   </Row>
   <Row ss:AutoFitHeight="0">
    <Cell ss:Index="2" ss:StyleID="s113"/>
   </Row>
   <Row ss:AutoFitHeight="0">
    <Cell ss:Index="2" ss:StyleID="s113"/>
   </Row>
   <Row ss:AutoFitHeight="0">
    <Cell ss:Index="2" ss:StyleID="s113"/>
   </Row>
   <Row ss:AutoFitHeight="0">
    <Cell ss:Index="2" ss:StyleID="s113"/>
   </Row>
   <Row ss:AutoFitHeight="0">
    <Cell ss:Index="2" ss:StyleID="s113"/>
   </Row>
   <Row ss:AutoFitHeight="0">
    <Cell ss:Index="2" ss:StyleID="s113"/>
   </Row>
   <Row ss:AutoFitHeight="0">
    <Cell ss:Index="2" ss:StyleID="s113"/>
   </Row>
   <Row ss:AutoFitHeight="0">
    <Cell ss:Index="2" ss:StyleID="s113"/>
   </Row>
   <Row ss:AutoFitHeight="0">
    <Cell ss:Index="2" ss:StyleID="s113"/>
   </Row>
   <Row ss:AutoFitHeight="0">
    <Cell ss:Index="2" ss:StyleID="s113"/>
   </Row>
   <Row ss:AutoFitHeight="0">
    <Cell ss:Index="2" ss:StyleID="s113"/>
   </Row>
   <Row ss:AutoFitHeight="0">
    <Cell ss:Index="2" ss:StyleID="s113"/>
   </Row>
   <Row ss:AutoFitHeight="0">
    <Cell ss:Index="2" ss:StyleID="s113"/>
   </Row>
   <Row ss:AutoFitHeight="0">
    <Cell ss:Index="2" ss:StyleID="s113"/>
   </Row>
   <Row ss:AutoFitHeight="0">
    <Cell ss:Index="2" ss:StyleID="s113"/>
   </Row>
   <Row ss:AutoFitHeight="0">
    <Cell ss:Index="2" ss:StyleID="s113"/>
   </Row>
   <Row ss:AutoFitHeight="0">
    <Cell ss:Index="2" ss:StyleID="s113"/>
   </Row>
   <Row ss:AutoFitHeight="0">
    <Cell ss:Index="2" ss:StyleID="s113"/>
   </Row>
   <Row ss:AutoFitHeight="0">
    <Cell ss:Index="2" ss:StyleID="s113"/>
   </Row>
   <Row ss:AutoFitHeight="0">
    <Cell ss:Index="2" ss:StyleID="s113"/>
   </Row>
   <Row ss:AutoFitHeight="0">
    <Cell ss:Index="2" ss:StyleID="s113"/>
   </Row>
   <Row ss:AutoFitHeight="0">
    <Cell ss:Index="2" ss:StyleID="s113"/>
   </Row>
   <Row ss:AutoFitHeight="0">
    <Cell ss:Index="2" ss:StyleID="s113"/>
   </Row>
   <Row ss:AutoFitHeight="0">
    <Cell ss:Index="2" ss:StyleID="s113"/>
   </Row>
   <Row ss:AutoFitHeight="0">
    <Cell ss:Index="2" ss:StyleID="s113"/>
   </Row>
   <Row ss:AutoFitHeight="0">
    <Cell ss:Index="2" ss:StyleID="s113"/>
   </Row>
   <Row ss:AutoFitHeight="0">
    <Cell ss:Index="2" ss:StyleID="s113"/>
   </Row>
   <Row ss:AutoFitHeight="0">
    <Cell ss:Index="2" ss:StyleID="s113"/>
   </Row>
   <Row ss:AutoFitHeight="0">
    <Cell ss:Index="2" ss:StyleID="s113"/>
   </Row>
   <Row ss:AutoFitHeight="0">
    <Cell ss:Index="2" ss:StyleID="s113"/>
   </Row>
   <Row ss:AutoFitHeight="0">
    <Cell ss:Index="2" ss:StyleID="s113"/>
   </Row>
   <Row ss:AutoFitHeight="0">
    <Cell ss:Index="2" ss:StyleID="s113"/>
   </Row>
   <Row ss:AutoFitHeight="0">
    <Cell ss:Index="2" ss:StyleID="s113"/>
   </Row>
   <Row ss:AutoFitHeight="0">
    <Cell ss:Index="2" ss:StyleID="s113"/>
   </Row>
   <Row ss:AutoFitHeight="0">
    <Cell ss:Index="2" ss:StyleID="s113"/>
   </Row>
   <Row ss:AutoFitHeight="0">
    <Cell ss:Index="2" ss:StyleID="s113"/>
   </Row>
   <Row ss:AutoFitHeight="0">
    <Cell ss:Index="2" ss:StyleID="s113"/>
   </Row>
   <Row ss:AutoFitHeight="0">
    <Cell ss:Index="2" ss:StyleID="s113"/>
   </Row>
   <Row ss:AutoFitHeight="0">
    <Cell ss:Index="2" ss:StyleID="s113"/>
   </Row>
   <Row ss:AutoFitHeight="0">
    <Cell ss:Index="2" ss:StyleID="s113"/>
   </Row>
   <Row ss:AutoFitHeight="0">
    <Cell ss:Index="2" ss:StyleID="s113"/>
   </Row>
   <Row ss:AutoFitHeight="0">
    <Cell ss:Index="2" ss:StyleID="s113"/>
   </Row>
   <Row ss:AutoFitHeight="0">
    <Cell ss:Index="2" ss:StyleID="s113"/>
   </Row>
   <Row ss:AutoFitHeight="0">
    <Cell ss:Index="2" ss:StyleID="s113"/>
   </Row>
   <Row ss:AutoFitHeight="0">
    <Cell ss:Index="2" ss:StyleID="s113"/>
   </Row>
   <Row ss:AutoFitHeight="0">
    <Cell ss:Index="2" ss:StyleID="s113"/>
   </Row>
   <Row ss:AutoFitHeight="0">
    <Cell ss:Index="2" ss:StyleID="s113"/>
   </Row>
   <Row ss:AutoFitHeight="0">
    <Cell ss:Index="2" ss:StyleID="s113"/>
   </Row>
   <Row ss:AutoFitHeight="0">
    <Cell ss:Index="2" ss:StyleID="s113"/>
   </Row>
   <Row ss:AutoFitHeight="0">
    <Cell ss:Index="2" ss:StyleID="s113"/>
   </Row>
   <Row ss:AutoFitHeight="0">
    <Cell ss:Index="2" ss:StyleID="s113"/>
   </Row>
   <Row ss:AutoFitHeight="0">
    <Cell ss:Index="2" ss:StyleID="s113"/>
   </Row>
   <Row ss:AutoFitHeight="0">
    <Cell ss:Index="2" ss:StyleID="s113"/>
   </Row>
   <Row ss:AutoFitHeight="0">
    <Cell ss:Index="2" ss:StyleID="s113"/>
   </Row>
   <Row ss:AutoFitHeight="0">
    <Cell ss:Index="2" ss:StyleID="s113"/>
   </Row>
   <Row ss:AutoFitHeight="0">
    <Cell ss:Index="2" ss:StyleID="s113"/>
   </Row>
   <Row ss:AutoFitHeight="0">
    <Cell ss:Index="2" ss:StyleID="s113"/>
   </Row>
   <Row ss:AutoFitHeight="0">
    <Cell ss:Index="2" ss:StyleID="s113"/>
   </Row>
   <Row ss:AutoFitHeight="0">
    <Cell ss:Index="2" ss:StyleID="s113"/>
   </Row>
   <Row ss:AutoFitHeight="0">
    <Cell ss:Index="2" ss:StyleID="s113"/>
   </Row>
   <Row ss:AutoFitHeight="0">
    <Cell ss:Index="2" ss:StyleID="s113"/>
   </Row>
   <Row ss:AutoFitHeight="0">
    <Cell ss:Index="2" ss:StyleID="s113"/>
   </Row>
   <Row ss:AutoFitHeight="0">
    <Cell ss:Index="2" ss:StyleID="s113"/>
   </Row>
   <Row ss:AutoFitHeight="0">
    <Cell ss:Index="2" ss:StyleID="s113"/>
   </Row>
   <Row ss:AutoFitHeight="0">
    <Cell ss:Index="2" ss:StyleID="s113"/>
   </Row>
   <Row ss:AutoFitHeight="0">
    <Cell ss:Index="2" ss:StyleID="s113"/>
   </Row>
   <Row ss:AutoFitHeight="0">
    <Cell ss:Index="2" ss:StyleID="s113"/>
   </Row>
   <Row ss:AutoFitHeight="0">
    <Cell ss:Index="2" ss:StyleID="s113"/>
   </Row>
   <Row ss:AutoFitHeight="0">
    <Cell ss:Index="2" ss:StyleID="s113"/>
   </Row>
   <Row ss:AutoFitHeight="0">
    <Cell ss:Index="2" ss:StyleID="s113"/>
   </Row>
   <Row ss:AutoFitHeight="0">
    <Cell ss:Index="2" ss:StyleID="s113"/>
   </Row>
   <Row ss:AutoFitHeight="0">
    <Cell ss:Index="2" ss:StyleID="s113"/>
   </Row>
   <Row ss:AutoFitHeight="0">
    <Cell ss:Index="2" ss:StyleID="s113"/>
   </Row>
   <Row ss:AutoFitHeight="0">
    <Cell ss:Index="2" ss:StyleID="s113"/>
   </Row>
   <Row ss:AutoFitHeight="0">
    <Cell ss:Index="2" ss:StyleID="s113"/>
   </Row>
   <Row ss:AutoFitHeight="0">
    <Cell ss:Index="2" ss:StyleID="s113"/>
   </Row>
   <Row ss:AutoFitHeight="0">
    <Cell ss:Index="2" ss:StyleID="s113"/>
   </Row>
   <Row ss:AutoFitHeight="0">
    <Cell ss:Index="2" ss:StyleID="s113"/>
   </Row>
   <Row ss:AutoFitHeight="0">
    <Cell ss:Index="2" ss:StyleID="s113"/>
   </Row>
   <Row ss:AutoFitHeight="0">
    <Cell ss:Index="2" ss:StyleID="s113"/>
   </Row>
   <Row ss:AutoFitHeight="0">
    <Cell ss:Index="2" ss:StyleID="s113"/>
   </Row>
   <Row ss:AutoFitHeight="0">
    <Cell ss:Index="2" ss:StyleID="s113"/>
   </Row>
   <Row ss:AutoFitHeight="0">
    <Cell ss:Index="2" ss:StyleID="s113"/>
   </Row>
   <Row ss:AutoFitHeight="0">
    <Cell ss:Index="2" ss:StyleID="s113"/>
   </Row>
   <Row ss:AutoFitHeight="0">
    <Cell ss:Index="2" ss:StyleID="s113"/>
   </Row>
   <Row ss:AutoFitHeight="0">
    <Cell ss:Index="2" ss:StyleID="s113"/>
   </Row>
   <Row ss:AutoFitHeight="0">
    <Cell ss:Index="2" ss:StyleID="s113"/>
   </Row>
   <Row ss:AutoFitHeight="0">
    <Cell ss:Index="2" ss:StyleID="s113"/>
   </Row>
   <Row ss:AutoFitHeight="0">
    <Cell ss:Index="2" ss:StyleID="s113"/>
   </Row>
   <Row ss:AutoFitHeight="0">
    <Cell ss:Index="2" ss:StyleID="s113"/>
   </Row>
   <Row ss:AutoFitHeight="0">
    <Cell ss:Index="2" ss:StyleID="s113"/>
   </Row>
   <Row ss:AutoFitHeight="0">
    <Cell ss:Index="2" ss:StyleID="s113"/>
   </Row>
   <Row ss:AutoFitHeight="0">
    <Cell ss:Index="2" ss:StyleID="s113"/>
   </Row>
   <Row ss:AutoFitHeight="0">
    <Cell ss:Index="2" ss:StyleID="s113"/>
   </Row>
   <Row ss:AutoFitHeight="0">
    <Cell ss:Index="2" ss:StyleID="s113"/>
   </Row>
   <Row ss:AutoFitHeight="0">
    <Cell ss:Index="2" ss:StyleID="s113"/>
   </Row>
   <Row ss:AutoFitHeight="0">
    <Cell ss:Index="2" ss:StyleID="s113"/>
   </Row>
   <Row ss:AutoFitHeight="0">
    <Cell ss:Index="2" ss:StyleID="s113"/>
   </Row>
   <Row ss:AutoFitHeight="0">
    <Cell ss:Index="2" ss:StyleID="s113"/>
   </Row>
   <Row ss:AutoFitHeight="0">
    <Cell ss:Index="2" ss:StyleID="s113"/>
   </Row>
   <Row ss:AutoFitHeight="0">
    <Cell ss:Index="2" ss:StyleID="s113"/>
   </Row>
   <Row ss:AutoFitHeight="0">
    <Cell ss:Index="2" ss:StyleID="s113"/>
   </Row>
   <Row ss:AutoFitHeight="0">
    <Cell ss:Index="2" ss:StyleID="s113"/>
   </Row>
   <Row ss:AutoFitHeight="0">
    <Cell ss:Index="2" ss:StyleID="s113"/>
   </Row>
   <Row ss:AutoFitHeight="0">
    <Cell ss:Index="2" ss:StyleID="s113"/>
   </Row>
   <Row ss:AutoFitHeight="0">
    <Cell ss:Index="2" ss:StyleID="s113"/>
   </Row>
   <Row ss:AutoFitHeight="0">
    <Cell ss:Index="2" ss:StyleID="s113"/>
   </Row>
   <Row ss:AutoFitHeight="0">
    <Cell ss:Index="2" ss:StyleID="s113"/>
   </Row>
   <Row ss:AutoFitHeight="0">
    <Cell ss:Index="2" ss:StyleID="s113"/>
   </Row>
   <Row ss:AutoFitHeight="0">
    <Cell ss:Index="2" ss:StyleID="s113"/>
   </Row>
   <Row ss:AutoFitHeight="0">
    <Cell ss:Index="2" ss:StyleID="s113"/>
   </Row>
   <Row ss:AutoFitHeight="0">
    <Cell ss:Index="2" ss:StyleID="s113"/>
   </Row>
   <Row ss:AutoFitHeight="0">
    <Cell ss:Index="2" ss:StyleID="s113"/>
   </Row>
   <Row ss:AutoFitHeight="0">
    <Cell ss:Index="2" ss:StyleID="s113"/>
   </Row>
   <Row ss:AutoFitHeight="0">
    <Cell ss:Index="2" ss:StyleID="s113"/>
   </Row>
   <Row ss:AutoFitHeight="0">
    <Cell ss:Index="2" ss:StyleID="s113"/>
   </Row>
   <Row ss:AutoFitHeight="0">
    <Cell ss:Index="2" ss:StyleID="s113"/>
   </Row>
   <Row ss:AutoFitHeight="0">
    <Cell ss:Index="2" ss:StyleID="s113"/>
   </Row>
   <Row ss:AutoFitHeight="0">
    <Cell ss:Index="2" ss:StyleID="s113"/>
   </Row>
   <Row ss:AutoFitHeight="0">
    <Cell ss:Index="2" ss:StyleID="s113"/>
   </Row>
   <Row ss:AutoFitHeight="0">
    <Cell ss:Index="2" ss:StyleID="s113"/>
   </Row>
   <Row ss:AutoFitHeight="0">
    <Cell ss:Index="2" ss:StyleID="s113"/>
   </Row>
   <Row ss:AutoFitHeight="0">
    <Cell ss:Index="2" ss:StyleID="s113"/>
   </Row>
   <Row ss:AutoFitHeight="0">
    <Cell ss:Index="2" ss:StyleID="s113"/>
   </Row>
   <Row ss:AutoFitHeight="0">
    <Cell ss:Index="2" ss:StyleID="s113"/>
   </Row>
   <Row ss:AutoFitHeight="0">
    <Cell ss:Index="2" ss:StyleID="s113"/>
   </Row>
   <Row ss:AutoFitHeight="0">
    <Cell ss:Index="2" ss:StyleID="s113"/>
   </Row>
   <Row ss:AutoFitHeight="0">
    <Cell ss:Index="2" ss:StyleID="s113"/>
   </Row>
   <Row ss:AutoFitHeight="0">
    <Cell ss:Index="2" ss:StyleID="s113"/>
   </Row>
   <Row ss:AutoFitHeight="0">
    <Cell ss:Index="2" ss:StyleID="s113"/>
   </Row>
   <Row ss:AutoFitHeight="0">
    <Cell ss:Index="2" ss:StyleID="s113"/>
   </Row>
   <Row ss:AutoFitHeight="0">
    <Cell ss:Index="2" ss:StyleID="s113"/>
   </Row>
   <Row ss:AutoFitHeight="0">
    <Cell ss:Index="2" ss:StyleID="s113"/>
   </Row>
   <Row ss:AutoFitHeight="0">
    <Cell ss:Index="2" ss:StyleID="s113"/>
   </Row>
   <Row ss:AutoFitHeight="0">
    <Cell ss:Index="2" ss:StyleID="s113"/>
   </Row>
   <Row ss:AutoFitHeight="0">
    <Cell ss:Index="2" ss:StyleID="s113"/>
   </Row>
   <Row ss:AutoFitHeight="0">
    <Cell ss:Index="2" ss:StyleID="s113"/>
   </Row>
   <Row ss:AutoFitHeight="0">
    <Cell ss:Index="2" ss:StyleID="s113"/>
   </Row>
   <Row ss:AutoFitHeight="0">
    <Cell ss:Index="2" ss:StyleID="s113"/>
   </Row>
   <Row ss:AutoFitHeight="0">
    <Cell ss:Index="2" ss:StyleID="s113"/>
   </Row>
   <Row ss:AutoFitHeight="0">
    <Cell ss:Index="2" ss:StyleID="s113"/>
   </Row>
   <Row ss:AutoFitHeight="0">
    <Cell ss:Index="2" ss:StyleID="s113"/>
   </Row>
   <Row ss:AutoFitHeight="0">
    <Cell ss:Index="2" ss:StyleID="s113"/>
   </Row>
   <Row ss:AutoFitHeight="0">
    <Cell ss:Index="2" ss:StyleID="s113"/>
   </Row>
   <Row ss:AutoFitHeight="0">
    <Cell ss:Index="2" ss:StyleID="s113"/>
   </Row>
   <Row ss:AutoFitHeight="0">
    <Cell ss:Index="2" ss:StyleID="s113"/>
   </Row>
   <Row ss:AutoFitHeight="0">
    <Cell ss:Index="2" ss:StyleID="s113"/>
   </Row>
   <Row ss:AutoFitHeight="0">
    <Cell ss:Index="2" ss:StyleID="s113"/>
   </Row>
   <Row ss:AutoFitHeight="0">
    <Cell ss:Index="2" ss:StyleID="s113"/>
   </Row>
   <Row ss:AutoFitHeight="0">
    <Cell ss:Index="2" ss:StyleID="s113"/>
   </Row>
   <Row ss:AutoFitHeight="0">
    <Cell ss:Index="2" ss:StyleID="s113"/>
   </Row>
   <Row ss:AutoFitHeight="0">
    <Cell ss:Index="2" ss:StyleID="s113"/>
   </Row>
   <Row ss:AutoFitHeight="0">
    <Cell ss:Index="2" ss:StyleID="s113"/>
   </Row>
   <Row ss:AutoFitHeight="0">
    <Cell ss:Index="2" ss:StyleID="s113"/>
   </Row>
   <Row ss:AutoFitHeight="0">
    <Cell ss:Index="2" ss:StyleID="s113"/>
   </Row>
   <Row ss:AutoFitHeight="0">
    <Cell ss:Index="2" ss:StyleID="s113"/>
   </Row>
   <Row ss:AutoFitHeight="0">
    <Cell ss:Index="2" ss:StyleID="s113"/>
   </Row>
   <Row ss:AutoFitHeight="0">
    <Cell ss:Index="2" ss:StyleID="s113"/>
   </Row>
   <Row ss:AutoFitHeight="0">
    <Cell ss:Index="2" ss:StyleID="s113"/>
   </Row>
   <Row ss:AutoFitHeight="0">
    <Cell ss:Index="2" ss:StyleID="s113"/>
   </Row>
   <Row ss:AutoFitHeight="0">
    <Cell ss:Index="2" ss:StyleID="s113"/>
   </Row>
   <Row ss:AutoFitHeight="0">
    <Cell ss:Index="2" ss:StyleID="s113"/>
   </Row>
   <Row ss:AutoFitHeight="0">
    <Cell ss:Index="2" ss:StyleID="s113"/>
   </Row>
   <Row ss:AutoFitHeight="0">
    <Cell ss:Index="3" ss:StyleID="s113"/>
   </Row>
   <Row ss:AutoFitHeight="0">
    <Cell ss:Index="3" ss:StyleID="s113"/>
   </Row>
   <Row ss:AutoFitHeight="0">
    <Cell ss:Index="3" ss:StyleID="s113"/>
   </Row>
   <Row ss:AutoFitHeight="0">
    <Cell ss:Index="3" ss:StyleID="s113"/>
   </Row>
   <Row ss:AutoFitHeight="0">
    <Cell ss:Index="3" ss:StyleID="s113"/>
   </Row>
   <Row ss:AutoFitHeight="0">
    <Cell ss:Index="3" ss:StyleID="s113"/>
   </Row>
   <Row ss:AutoFitHeight="0">
    <Cell ss:Index="3" ss:StyleID="s113"/>
   </Row>
   <Row ss:AutoFitHeight="0">
    <Cell ss:Index="3" ss:StyleID="s113"/>
   </Row>
   <Row ss:AutoFitHeight="0">
    <Cell ss:Index="3" ss:StyleID="s113"/>
   </Row>
   <Row ss:AutoFitHeight="0">
    <Cell ss:Index="3" ss:StyleID="s113"/>
   </Row>
   <Row ss:AutoFitHeight="0">
    <Cell ss:Index="3" ss:StyleID="s113"/>
   </Row>
   <Row ss:AutoFitHeight="0">
    <Cell ss:Index="3" ss:StyleID="s113"/>
   </Row>
   <Row ss:AutoFitHeight="0">
    <Cell ss:Index="3" ss:StyleID="s113"/>
   </Row>
   <Row ss:AutoFitHeight="0">
    <Cell ss:Index="3" ss:StyleID="s113"/>
   </Row>
   <Row ss:AutoFitHeight="0">
    <Cell ss:Index="3" ss:StyleID="s113"/>
   </Row>
   <Row ss:AutoFitHeight="0">
    <Cell ss:Index="3" ss:StyleID="s113"/>
   </Row>
   <Row ss:AutoFitHeight="0">
    <Cell ss:Index="3" ss:StyleID="s113"/>
   </Row>
   <Row ss:AutoFitHeight="0">
    <Cell ss:Index="3" ss:StyleID="s113"/>
   </Row>
   <Row ss:AutoFitHeight="0">
    <Cell ss:Index="3" ss:StyleID="s113"/>
   </Row>
   <Row ss:AutoFitHeight="0">
    <Cell ss:Index="3" ss:StyleID="s113"/>
   </Row>
   <Row ss:AutoFitHeight="0">
    <Cell ss:Index="3" ss:StyleID="s113"/>
   </Row>
   <Row ss:AutoFitHeight="0">
    <Cell ss:Index="3" ss:StyleID="s113"/>
   </Row>
   <Row ss:AutoFitHeight="0">
    <Cell ss:Index="3" ss:StyleID="s113"/>
   </Row>
   <Row ss:AutoFitHeight="0">
    <Cell ss:Index="3" ss:StyleID="s113"/>
   </Row>
   <Row ss:AutoFitHeight="0">
    <Cell ss:Index="3" ss:StyleID="s113"/>
   </Row>
   <Row ss:AutoFitHeight="0">
    <Cell ss:Index="3" ss:StyleID="s113"/>
   </Row>
   <Row ss:AutoFitHeight="0">
    <Cell ss:Index="3" ss:StyleID="s113"/>
   </Row>
   <Row ss:AutoFitHeight="0">
    <Cell ss:Index="3" ss:StyleID="s113"/>
   </Row>
   <Row ss:AutoFitHeight="0">
    <Cell ss:Index="3" ss:StyleID="s113"/>
   </Row>
   <Row ss:AutoFitHeight="0">
    <Cell ss:Index="3" ss:StyleID="s113"/>
   </Row>
   <Row ss:AutoFitHeight="0">
    <Cell ss:Index="3" ss:StyleID="s113"/>
   </Row>
   <Row ss:AutoFitHeight="0">
    <Cell ss:Index="3" ss:StyleID="s113"/>
   </Row>
   <Row ss:AutoFitHeight="0">
    <Cell ss:Index="3" ss:StyleID="s113"/>
   </Row>
   <Row ss:AutoFitHeight="0">
    <Cell ss:Index="3" ss:StyleID="s113"/>
   </Row>
   <Row ss:AutoFitHeight="0">
    <Cell ss:Index="3" ss:StyleID="s113"/>
   </Row>
   <Row ss:AutoFitHeight="0">
    <Cell ss:Index="3" ss:StyleID="s113"/>
   </Row>
   <Row ss:AutoFitHeight="0">
    <Cell ss:Index="3" ss:StyleID="s113"/>
   </Row>
   <Row ss:AutoFitHeight="0">
    <Cell ss:Index="3" ss:StyleID="s113"/>
   </Row>
   <Row ss:AutoFitHeight="0">
    <Cell ss:Index="3" ss:StyleID="s113"/>
   </Row>
   <Row ss:AutoFitHeight="0">
    <Cell ss:Index="3" ss:StyleID="s113"/>
   </Row>
   <Row ss:AutoFitHeight="0">
    <Cell ss:Index="3" ss:StyleID="s113"/>
   </Row>
   <Row ss:AutoFitHeight="0">
    <Cell ss:Index="3" ss:StyleID="s113"/>
   </Row>
   <Row ss:AutoFitHeight="0">
    <Cell ss:Index="3" ss:StyleID="s113"/>
   </Row>
   <Row ss:AutoFitHeight="0">
    <Cell ss:Index="3" ss:StyleID="s113"/>
   </Row>
   <Row ss:AutoFitHeight="0">
    <Cell ss:Index="3" ss:StyleID="s113"/>
   </Row>
   <Row ss:AutoFitHeight="0">
    <Cell ss:Index="3" ss:StyleID="s113"/>
   </Row>
   <Row ss:AutoFitHeight="0">
    <Cell ss:Index="3" ss:StyleID="s113"/>
   </Row>
   <Row ss:AutoFitHeight="0">
    <Cell ss:Index="3" ss:StyleID="s113"/>
   </Row>
   <Row ss:AutoFitHeight="0">
    <Cell ss:Index="3" ss:StyleID="s113"/>
   </Row>
   <Row ss:AutoFitHeight="0">
    <Cell ss:Index="3" ss:StyleID="s113"/>
   </Row>
   <Row ss:AutoFitHeight="0">
    <Cell ss:Index="3" ss:StyleID="s113"/>
   </Row>
   <Row ss:AutoFitHeight="0">
    <Cell ss:Index="3" ss:StyleID="s113"/>
   </Row>
   <Row ss:AutoFitHeight="0">
    <Cell ss:Index="3" ss:StyleID="s113"/>
   </Row>
   <Row ss:AutoFitHeight="0">
    <Cell ss:Index="3" ss:StyleID="s113"/>
   </Row>
   <Row ss:AutoFitHeight="0">
    <Cell ss:Index="3" ss:StyleID="s113"/>
   </Row>
  </Table>
  <WorksheetOptions xmlns="urn:schemas-microsoft-com:office:excel">
   <PageSetup>
    <Header x:Margin="0.3"/>
    <Footer x:Margin="0.3"/>
    <PageMargins x:Bottom="0.75" x:Left="0.7" x:Right="0.7" x:Top="0.75"/>
   </PageSetup>
   <Unsynced/>
   <Panes>
    <Pane>
     <Number>3</Number>
     <ActiveRow>212</ActiveRow>
     <ActiveCol>12</ActiveCol>
    </Pane>
   </Panes>
   <ProtectObjects>False</ProtectObjects>
   <ProtectScenarios>False</ProtectScenarios>
  </WorksheetOptions>
 </Worksheet>
</Workbook>
