# Supplementary material for: Characterization of Conserved and Novel microRNAs in Lilium lancifolium Thunb. by High-Throughput Sequencing
Source: Sci Rep. 2018 Feb 13;8:2880. doi: 10.1038/s41598-018-21193-4 (PMC5811567; doi:10.1038/s41598-018-21193-4)
Supplement: Supplementary file 4 — Supplementary Table S3 [file 41598_2018_21193_MOESM4_ESM.xml]

<?xml version="1.0" encoding="UTF-8"?>
<?mso-application progid="Excel.Sheet"?><Workbook xmlns:o="urn:schemas-microsoft-com:office:office" xmlns:x="urn:schemas-microsoft-com:office:excel" xmlns:html="http://www.w3.org/TR/REC-html40" xmlns:ss="urn:schemas-microsoft-com:office:spreadsheet">
 <DocumentProperties xmlns="urn:schemas-microsoft-com:office:office">
  <Author>hxf</Author>
  <LastAuthor>微软用户</LastAuthor>
  <Created>2016-01-27T02:05:41Z</Created>
  <LastSaved>2017-11-07T06:28:14Z</LastSaved>
  <Version>14.00</Version>
 </DocumentProperties>
 <OfficeDocumentSettings xmlns="urn:schemas-microsoft-com:office:office">
  <AllowPNG/>
 </OfficeDocumentSettings>
 <ExcelWorkbook xmlns="urn:schemas-microsoft-com:office:excel">
  <WindowHeight>11175</WindowHeight>
  <WindowWidth>20475</WindowWidth>
  <WindowTopX>600</WindowTopX>
  <WindowTopY>135</WindowTopY>
  <ProtectStructure>False</ProtectStructure>
  <ProtectWindows>False</ProtectWindows>
 </ExcelWorkbook>
 <Styles>
  <Style ss:ID="Default" ss:Name="Normal">
   <Alignment ss:Vertical="Center"/>
   <Borders/>
   <Font ss:FontName="宋体" x:CharSet="134" ss:Size="11" ss:Color="#000000"/>
   <Interior/>
   <NumberFormat/>
   <Protection/>
  </Style>
  <Style ss:ID="s62">
   <Font ss:FontName="Times New Roman" x:Family="Roman" ss:Size="11" ss:Color="#000000"/>
  </Style>
  <Style ss:ID="s63">
   <Alignment ss:Vertical="Center" ss:WrapText="1"/>
   <Font ss:FontName="Times New Roman" x:Family="Roman" ss:Size="11" ss:Color="#000000"/>
  </Style>
  <Style ss:ID="s64">
   <Alignment ss:Horizontal="Center" ss:Vertical="Center"/>
   <Font ss:FontName="Times New Roman" x:Family="Roman" ss:Size="11" ss:Color="#000000"/>
  </Style>
  <Style ss:ID="s65">
   <Alignment ss:Horizontal="Left" ss:Vertical="Center"/>
   <Font ss:FontName="Times New Roman" x:Family="Roman" ss:Size="11" ss:Color="#000000"/>
  </Style>
  <Style ss:ID="s66">
   <Font ss:FontName="Times New Roman" x:Family="Roman" ss:Size="11" ss:Color="#000000" ss:Bold="1"/>
  </Style>
  <Style ss:ID="s67">
   <Alignment ss:Vertical="Center" ss:WrapText="1"/>
   <Font ss:FontName="Times New Roman" x:Family="Roman" ss:Size="11" ss:Color="#000000" ss:Bold="1"/>
  </Style>
  <Style ss:ID="s68">
   <Alignment ss:Horizontal="Center" ss:Vertical="Center"/>
   <Font ss:FontName="Times New Roman" x:Family="Roman" ss:Size="11" ss:Color="#000000" ss:Bold="1"/>
  </Style>
  <Style ss:ID="s69">
   <Alignment ss:Horizontal="Left" ss:Vertical="Center"/>
   <Font ss:FontName="Times New Roman" x:Family="Roman" ss:Size="11" ss:Color="#000000" ss:Bold="1"/>
  </Style>
  <Style ss:ID="s70">
   <Borders>
    <Border ss:Position="Bottom" ss:LineStyle="Continuous" ss:Weight="1"/>
    <Border ss:Position="Top" ss:LineStyle="Continuous" ss:Weight="1"/>
   </Borders>
   <Font ss:FontName="Times New Roman" x:Family="Roman" ss:Size="11" ss:Color="#000000" ss:Bold="1"/>
  </Style>
  <Style ss:ID="s71">
   <Alignment ss:Vertical="Center" ss:WrapText="1"/>
   <Borders>
    <Border ss:Position="Bottom" ss:LineStyle="Continuous" ss:Weight="1"/>
    <Border ss:Position="Top" ss:LineStyle="Continuous" ss:Weight="1"/>
   </Borders>
   <Font ss:FontName="Times New Roman" x:Family="Roman" ss:Size="11" ss:Color="#000000" ss:Bold="1"/>
  </Style>
  <Style ss:ID="s72">
   <Alignment ss:Horizontal="Center" ss:Vertical="Center" ss:WrapText="1"/>
   <Borders>
    <Border ss:Position="Bottom" ss:LineStyle="Continuous" ss:Weight="1"/>
    <Border ss:Position="Top" ss:LineStyle="Continuous" ss:Weight="1"/>
   </Borders>
   <Font ss:FontName="Times New Roman" x:Family="Roman" ss:Size="11" ss:Color="#000000" ss:Bold="1"/>
  </Style>
  <Style ss:ID="s73">
   <Alignment ss:Horizontal="Left" ss:Vertical="Center"/>
   <Borders>
    <Border ss:Position="Bottom" ss:LineStyle="Continuous" ss:Weight="1"/>
    <Border ss:Position="Top" ss:LineStyle="Continuous" ss:Weight="1"/>
   </Borders>
   <Font ss:FontName="Times New Roman" x:Family="Roman" ss:Size="11" ss:Color="#000000" ss:Bold="1"/>
  </Style>
  <Style ss:ID="s74">
   <Borders/>
   <Font ss:FontName="Times New Roman" x:Family="Roman" ss:Size="11" ss:Color="#000000" ss:Bold="1"/>
  </Style>
  <Style ss:ID="s75">
   <Alignment ss:Vertical="Top" ss:WrapText="1"/>
   <Font ss:FontName="Times New Roman" x:Family="Roman" ss:Size="11" ss:Color="#000000"/>
  </Style>
  <Style ss:ID="s76">
   <Borders/>
   <Font ss:FontName="Times New Roman" x:Family="Roman" ss:Size="11" ss:Color="#000000"/>
  </Style>
  <Style ss:ID="s77">
   <Alignment ss:Vertical="Center" ss:WrapText="1"/>
   <Borders/>
   <Font ss:FontName="Times New Roman" x:Family="Roman" ss:Size="11" ss:Color="#000000"/>
  </Style>
  <Style ss:ID="s78">
   <Alignment ss:Horizontal="Center" ss:Vertical="Center"/>
   <Borders/>
   <Font ss:FontName="Times New Roman" x:Family="Roman" ss:Size="11" ss:Color="#000000"/>
  </Style>
  <Style ss:ID="s79">
   <Alignment ss:Horizontal="Left" ss:Vertical="Center"/>
   <Borders/>
   <Font ss:FontName="Times New Roman" x:Family="Roman" ss:Size="11" ss:Color="#000000"/>
  </Style>
  <Style ss:ID="s80">
   <Alignment ss:Vertical="Top" ss:WrapText="1"/>
   <Borders/>
   <Font ss:FontName="Times New Roman" x:Family="Roman" ss:Size="11" ss:Color="#000000"/>
  </Style>
  <Style ss:ID="s81">
   <Alignment ss:Horizontal="Left" ss:Vertical="Center"/>
   <Borders>
    <Border ss:Position="Bottom" ss:LineStyle="Continuous" ss:Weight="1"/>
   </Borders>
   <Font ss:FontName="Times New Roman" x:Family="Roman" ss:Size="11" ss:Color="#000000"/>
  </Style>
  <Style ss:ID="s82">
   <Alignment ss:Vertical="Center" ss:WrapText="1"/>
   <Borders>
    <Border ss:Position="Bottom" ss:LineStyle="Continuous" ss:Weight="1"/>
   </Borders>
   <Font ss:FontName="Times New Roman" x:Family="Roman" ss:Size="11" ss:Color="#000000"/>
  </Style>
  <Style ss:ID="s83">
   <Alignment ss:Horizontal="Center" ss:Vertical="Center"/>
   <Borders>
    <Border ss:Position="Bottom" ss:LineStyle="Continuous" ss:Weight="1"/>
   </Borders>
   <Font ss:FontName="Times New Roman" x:Family="Roman" ss:Size="11" ss:Color="#000000"/>
  </Style>
  <Style ss:ID="s84">
   <Borders>
    <Border ss:Position="Bottom" ss:LineStyle="Continuous" ss:Weight="1"/>
   </Borders>
   <Font ss:FontName="Times New Roman" x:Family="Roman" ss:Size="11" ss:Color="#000000"/>
  </Style>
  <Style ss:ID="s85">
   <Alignment ss:Horizontal="Center" ss:Vertical="Center"/>
  </Style>
 </Styles>
 <Worksheet ss:Name="Sheet1">
  <Table ss:ExpandedColumnCount="9" ss:ExpandedRowCount="49" x:FullColumns="1" x:FullRows="1" ss:StyleID="s62" ss:DefaultColumnWidth="54" ss:DefaultRowHeight="15">
   <Column ss:StyleID="s62" ss:AutoFitWidth="0" ss:Width="72.75"/>
   <Column ss:StyleID="s63" ss:AutoFitWidth="0" ss:Width="556.5"/>
   <Column ss:StyleID="s64" ss:AutoFitWidth="0" ss:Width="119.25"/>
   <Column ss:StyleID="s62" ss:AutoFitWidth="0" ss:Width="137.25"/>
   <Column ss:StyleID="s65" ss:AutoFitWidth="0" ss:Width="89.25"/>
   <Column ss:StyleID="s62" ss:AutoFitWidth="0" ss:Width="115.5"/>
   <Column ss:StyleID="s62" ss:AutoFitWidth="0" ss:Width="177"/>
   <Column ss:StyleID="s62" ss:AutoFitWidth="0" ss:Width="339.75"/>
   <Column ss:StyleID="s62" ss:AutoFitWidth="0" ss:Width="141.75"/>
   <Row ss:AutoFitHeight="0">
    <Cell ss:StyleID="s66"><ss:Data ss:Type="String" xmlns="http://www.w3.org/TR/REC-html40"><B><Font html:Color="#000000">Supplementary Table S3 Novel miRNA precursors from flower, leaf, bulblet and bulb libraries of </Font><I><Font html:Color="#000000">L.lancifolium</Font></I></B></ss:Data></Cell>
    <Cell ss:StyleID="s67"/>
    <Cell ss:StyleID="s68"/>
    <Cell ss:StyleID="s66"/>
    <Cell ss:StyleID="s69"/>
   </Row>
   <Row ss:AutoFitHeight="0" ss:Height="42">
    <Cell ss:StyleID="s70"><Data ss:Type="String">miRNA name</Data></Cell>
    <Cell ss:StyleID="s71"><Data ss:Type="String">Sequences of precursors  </Data></Cell>
    <Cell ss:StyleID="s72"><Data ss:Type="String">the length of precursors(nt)</Data></Cell>
    <Cell ss:StyleID="s70"><Data ss:Type="String">ID of precursors  </Data></Cell>
    <Cell ss:StyleID="s73"><ss:Data ss:Type="String" xmlns="http://www.w3.org/TR/REC-html40"><B><Font html:Color="#000000">mef</Font><Font html:Face="宋体" html:Color="#000000">（</Font><Font html:Color="#000000"> kcal/mol</Font><Font html:Face="宋体" html:Color="#000000">）</Font></B></ss:Data></Cell>
    <Cell ss:StyleID="s74"/>
    <Cell ss:StyleID="s66"/>
   </Row>
   <Row ss:AutoFitHeight="0" ss:Height="78">
    <Cell ss:StyleID="s65"><Data ss:Type="String">LL-miR01</Data></Cell>
    <Cell ss:StyleID="s75"><Data ss:Type="String">augucgaguugcucaggaggaaggagauuauccaacauauuuguccagcaacaaggaaauaauguauuuggucaaucacuuuaagugugugacgagccuuuaauuauguagacaacaaauaaagcuugaaacaccuauuccaagagccaaugagauacucugggcuuagaguuuccagguggagagcauuguuaaaacauaaauauuucaguaacccguggaucacuacauuacuaccggcugcaucacuucuucucaucaucucugcaucacaaacuuauuauacuguguauuuuuauuaccacccauacuuugauggucaugauaaucucucccucagagcaugggugguaauaagaauacacaguauaguaaguuugcagagcagagaugugaaggagugauccaacgagcagugauauugugc</Data></Cell>
    <Cell><Data ss:Type="Number">427</Data></Cell>
    <Cell ss:StyleID="s76"><Data ss:Type="String">c33038.graph_c0</Data></Cell>
    <Cell><Data ss:Type="Number">-143.1</Data></Cell>
    <Cell ss:StyleID="s74"/>
    <Cell ss:StyleID="s66"/>
   </Row>
   <Row ss:AutoFitHeight="0" ss:Height="30">
    <Cell><Data ss:Type="String">LL-miR02</Data></Cell>
    <Cell ss:StyleID="s75"><Data ss:Type="String">uucgugucccuucucgaaccuucuugugcuucuggacugcuccagcgagauccagugagauccugcccucuccggauauuccucgagucaucuagaagcuuccuucucaucaaaucauccucaccag</Data></Cell>
    <Cell><Data ss:Type="Number">127</Data></Cell>
    <Cell ss:StyleID="s76"><Data ss:Type="String">c1069.graph_c1</Data></Cell>
    <Cell><Data ss:Type="Number">-31</Data></Cell>
   </Row>
   <Row ss:AutoFitHeight="0" ss:Height="63">
    <Cell ss:StyleID="s65"><Data ss:Type="String">LL-miR03</Data></Cell>
    <Cell ss:StyleID="s75"><Data ss:Type="String">cauauaucgaggaccggucuuuccaucugauacccgauaauauagcaaagguauagagucagacacuucauuauuaacaugugcuaugaugauuuagcuauucuuuuucauaagaacauaauaccugagcacaucauaauuuugcuaucauguuauucuugaggauuguuuaugcuucuuguuaugcuauugcuugaucuuucuugccuuggaagugaagucuuacucaggaacagaguuguccuagaagcccugaguaaccuggcuucccccucagguuguaggaacgaaaucccuugaucgccaacaccaauuuug</Data></Cell>
    <Cell><Data ss:Type="Number">318</Data></Cell>
    <Cell ss:StyleID="s76"><Data ss:Type="String">c15590.graph_c0</Data></Cell>
    <Cell><Data ss:Type="Number">-65</Data></Cell>
    <Cell ss:StyleID="s74"/>
    <Cell ss:StyleID="s66"/>
   </Row>
   <Row ss:AutoFitHeight="0" ss:Height="60">
    <Cell ss:StyleID="s65"><Data ss:Type="String">LL-miR04</Data></Cell>
    <Cell ss:StyleID="s75"><Data ss:Type="String">ugacuccauaccuaacacucagcgaguccagcugauuuggggugauucgucuucaccauaauuuccaacaaucucccacuuaaagacgaucgcaccaaacuggcuauugaucaugcugccccacuguggucaauugcuggaucagccuucauccauaucagcuccuugcucgccuccgucacagcuauauacucaguuuccguggucaacagcgcaacaaucuucuggagcucggaugccccaugagacagcucccgauccgaucuugaacacguagccggaugugcucucucccguaugcaucuccugccauaucugcaucuacauagccu</Data></Cell>
    <Cell><Data ss:Type="Number">332</Data></Cell>
    <Cell ss:StyleID="s76"><Data ss:Type="String">c25608.graph_c0</Data></Cell>
    <Cell><Data ss:Type="Number">-70.8</Data></Cell>
   </Row>
   <Row ss:AutoFitHeight="0" ss:Height="30">
    <Cell><Data ss:Type="String">LL-miR05</Data></Cell>
    <Cell><Data ss:Type="String">aacagaaggagagaggaaacuggaguaguggauuccggaauugauuggauuggguacaugagaaaggaagggaaaaaucucccucacucuuuucuaugucacucaauccaaugguuuccgguuucuccuccca</Data></Cell>
    <Cell><Data ss:Type="Number">133</Data></Cell>
    <Cell ss:StyleID="s76"><Data ss:Type="String">c28639.graph_c0</Data></Cell>
    <Cell><Data ss:Type="Number">-57.2</Data></Cell>
   </Row>
   <Row ss:AutoFitHeight="0" ss:Height="60">
    <Cell ss:StyleID="s65"><Data ss:Type="String">LL-miR06</Data></Cell>
    <Cell ss:StyleID="s75"><Data ss:Type="String">agaaagagaagaagaaggagagagauuucaaggcaaguaaguugagaagaguaggagaaacccuugaggucuucuccuaugauuucaacccuuucuugaagacucuugauaucaucaucgacggagcuucauccuugcucgguucuaguguaauuuguaacuuuuucacuuuaguaggaaguuguaaucuagaauuuauguuaauaugaagggagaguucuacuucuaucagugucuuuucuuuacgguuuaugucuuuaaguuaagcucuuauuccuuuugaaucucuuuggccuucgugccuagaguucacugagagagauaacuuaucauuuuccuuucauguacuuuauuuuuuagguaauuugcuuugcuuucgc</Data></Cell>
    <Cell><Data ss:Type="Number">380</Data></Cell>
    <Cell ss:StyleID="s76"><Data ss:Type="String">c30876.graph_c0</Data></Cell>
    <Cell><Data ss:Type="Number">-90.9</Data></Cell>
   </Row>
   <Row ss:AutoFitHeight="0" ss:Height="30">
    <Cell><Data ss:Type="String">LL-miR07</Data></Cell>
    <Cell ss:StyleID="s75"><Data ss:Type="String">gggcugccguucuuugauugcugcugauuucuggagccgcaggagaucgugagcagugaugaugcucagauccucuguuuucggagauaugaguaucuucacugccaccauccgccugucgcucagaacuccgcucuu</Data></Cell>
    <Cell><Data ss:Type="Number">138</Data></Cell>
    <Cell ss:StyleID="s76"><Data ss:Type="String">c31471.graph_c0</Data></Cell>
    <Cell><Data ss:Type="Number">-58.8</Data></Cell>
   </Row>
   <Row ss:AutoFitHeight="0" ss:Height="45">
    <Cell><Data ss:Type="String">LL-miR08</Data></Cell>
    <Cell ss:StyleID="s75"><Data ss:Type="String">guaucacuucuccggcaccggcagcaguuccgaucacuucuccggcgccggaagcaguuccgaucacuucuccgguaccagcagcagcuccgaucacuccuccggcgccggcuguagcuucaagggaagaucaggccgggaugucgcggauucacugauucgaucgaagaagcgggaguacaagcucagcaaccgccucgacaagggcgguugcuuagcuuguacucucgcuacuucaacgucuucgcca</Data></Cell>
    <Cell><Data ss:Type="Number">250</Data></Cell>
    <Cell ss:StyleID="s76"><Data ss:Type="String">c35378.graph_c0</Data></Cell>
    <Cell><Data ss:Type="Number">-113.7</Data></Cell>
   </Row>
   <Row ss:AutoFitHeight="0" ss:Height="45">
    <Cell><Data ss:Type="String">LL-miR09</Data></Cell>
    <Cell ss:StyleID="s75"><Data ss:Type="String">aagcauggaaggaaucgaaggagguggaaccaaagaaaguuguacugcagcaauaguacagcuaccuucaccuccaaauuaugauagagagagagagaggggggcugcguacauagaagggaaguaaagaaagggaugaggaagagcaugagaugaggcgagcaacaagaacacguguugccgccuuucccaugcaccuccuccuccuuuucuuuucgccuccguuuuuauuccgcugcuuuuuuuuuuu</Data></Cell>
    <Cell><Data ss:Type="Number">250</Data></Cell>
    <Cell ss:StyleID="s76"><Data ss:Type="String">c36638.graph_c0</Data></Cell>
    <Cell><Data ss:Type="Number">-95.4</Data></Cell>
   </Row>
   <Row ss:AutoFitHeight="0" ss:Height="180">
    <Cell><Data ss:Type="String">LL-miR10</Data></Cell>
    <Cell ss:StyleID="s75"><Data ss:Type="String">aucguuauggucaauuucacccccaucgauggcgaggcagcuuggauggcccgaucggccaacaucugcagccauuucucguuggguuugaugaaucugagcaucucaucuucaggucuuugugaagucaaggcgaugaucuucaucuacuggcgcauggauuggggugcuugcugauuuuuuaugugacuuugacagcuugcggcaugguacauuuccggcaugaauguugauguagugguugucuuuaggugcuacugaagacguuggcagcgaaaugagugaugcugaugagaggggugucgcagaucagguuuaucauuuaggccgcuaacccuccccaaacggcguugcccaagaauauaaaugguggaggaguugagaugaugguugauggacuaaauacguaugcaguacaggccgcggugcaacuguuaagagaugcaugucaaacuguuagcaaagaggaugggcacguuccccacccauaauaggacaucuugauuuacucuauuggugagaaugaccuuguagaugcuagcaugucaagccugcaccagagaaggacauuguguauuauuuaaggaccacauuaaguaccgcuugcaagcaggcaggguaaccauuccuggauggcgggagggcuugaguuauaaugcgcccuucgggaaagcgaguggaguugcucccgccacccucucacaaguggguaugaaugcuauugucggcagcuccguuugugcugagaugaugguuggugacccccgccaggagacaaagugggguugcaugaaauugaugggggagaugacucuguccccacugaaggaugucagagucacggucgacaauggaaguacuguggugccucaacaaguuuccaucuugguauugucuccucccccuccgugaagauaagguaagacggucuggguggacgaauucccacucagccaucaagagaaauaucguccaucaggaggaaacaugucgccucuuaacaagggaagcugcuacaucuugccucauccaguguccguacuaguugggacuucacagggaaggucguauuuucuugccuccuguauucuuaccauugacuacuuaucuuguuguccuuagauucaugcuaucuagauuguugugccacccuaguggccgaccaggcggagggugaaaaauauuucugcacgaucaugc</Data></Cell>
    <Cell><Data ss:Type="Number">1200</Data></Cell>
    <Cell ss:StyleID="s76"><Data ss:Type="String">CL3742.Contig2_All</Data></Cell>
    <Cell><Data ss:Type="Number">-342.64</Data></Cell>
   </Row>
   <Row ss:AutoFitHeight="0" ss:Height="105">
    <Cell ss:StyleID="s65"><Data ss:Type="String">LL-miR11</Data></Cell>
    <Cell ss:StyleID="s75"><Data ss:Type="String">aauaucuucgggccccuugaugagugagacuguaaaaugcauggccgugcucaaaugagucaauaugagauauugaucucauuugucuuacaaagucuacucggaaaucaagaaaccaaauauugaacuauacacgggugacacguuccaugccuuguguucaauugagauauauggacaaagggacuagacuacauagcgacauuggucacagaaagguaugucgaaucacauacuuccucguuacuugaguagcagugauguauugcuagauaccgcucacuguuuaugauacugaaauaugauuuaguauuauugucaacguaaugggaaccuacagggucacacacuuagguugaugcgaauuggggucauaagaugacuuuggcaugacucggacuccuaauguuggucacacaauuaguuagacaaauugugugccaaccaauauuacaaauaggcucacacauauaaucuaacuggguuagauuauaugugcgguaaccaugagacuccucagggcuuacgugucccuuaaucugacggggucagauuaagagcacgagggccacgagguucucauggcuuacccgcucccuaucugaccgggucagauuaggagcacgugggccacgaggauccccgucucuuuuggggugcauuguauauauauauaugugugugug</Data></Cell>
    <Cell><Data ss:Type="Number">686</Data></Cell>
    <Cell ss:StyleID="s76"><Data ss:Type="String">c53683.graph_c0</Data></Cell>
    <Cell><Data ss:Type="Number">-215.9</Data></Cell>
   </Row>
   <Row ss:AutoFitHeight="0" ss:Height="68.25">
    <Cell ss:StyleID="s65"><Data ss:Type="String">LL-miR12</Data></Cell>
    <Cell ss:StyleID="s75"><Data ss:Type="String">ggauucugcuagaucgggcgagggcucuugguaagcucggguuaacggggaagugcugucggccacuuuuucaauucccuuucuucagcuggaguggcccugccuguccgggcgggggcucuuggcaaggucggguuacccggaccaugcgagcuacucuuaucgagucgcuccauggguucagguucaauccaagcuaugcaugaccggaggguuccuuugcuggugcgugcgaggagcacucugguuucucgcagcggguggcuggucccaugggcgucccagccuuuuuaucgcgggaccgcuuggugggccucucucgcggaggguggcagg</Data></Cell>
    <Cell><Data ss:Type="Number">336</Data></Cell>
    <Cell ss:StyleID="s76"><Data ss:Type="String">c56352_g1</Data></Cell>
    <Cell><Data ss:Type="Number">-127.2</Data></Cell>
   </Row>
   <Row ss:AutoFitHeight="0" ss:Height="60">
    <Cell ss:StyleID="s65"><Data ss:Type="String">LL-miR13</Data></Cell>
    <Cell><Data ss:Type="String">guuuguaguaaucacgaaaauaccucaauauagucgguggaucacccaaauuauucuacaaaaauauuucaaaauuuuuguuaauaaaguuaaaaaaguaaggauaagaaaaauaauuaaaaauuuuaaacguacccuaauauuuuguuugccaggagaauguucaauuguguuucuaacaaauuuaugaaguuauauagguuguccgguuguuuuccaauuuucguucuuuuuggcucuagaucgaucagguguugaaaacaaauuuuucaagacugguuuuucaaugcuugagguuuauaugagaaauuucggauguauccaggcugacguauuauagcuucauaaaauucgacaagaaaugcuaacuuucuguauucaaacauuaguguugggugcagucuaauag</Data></Cell>
    <Cell><Data ss:Type="Number">409</Data></Cell>
    <Cell ss:StyleID="s76"><Data ss:Type="String">c59256_g1</Data></Cell>
    <Cell><Data ss:Type="Number">-79</Data></Cell>
   </Row>
   <Row ss:AutoFitHeight="0" ss:Height="45">
    <Cell><Data ss:Type="String">LL-miR14</Data></Cell>
    <Cell><Data ss:Type="String">uugcugccgguuucuggagccgaagacgaucgcgggcagugaugaugcuuagaucucgaacccucuauauuucgggcgccggcgccgcuaugauuagauuugauugcugcugguuucuggagccgcaggcgaucgugggcagugacgaugcucagaccucagauccucgguuucguggagaucugaguaucuuuacugccaccauccgccugccgcucagaacuccgcucuucuucggcagcaaagca</Data></Cell>
    <Cell><Data ss:Type="Number">248</Data></Cell>
    <Cell ss:StyleID="s76"><Data ss:Type="String">c79455.graph_c0</Data></Cell>
    <Cell><Data ss:Type="Number">-90.7</Data></Cell>
   </Row>
   <Row ss:AutoFitHeight="0" ss:Height="71.25">
    <Cell ss:StyleID="s65"><Data ss:Type="String">LL-miR15</Data></Cell>
    <Cell><Data ss:Type="String">uuuuuuugaaaauagaaaccuuaaaacuuuuauauugagaaauuuuaaugaaaggaaaguacaugugcagaaugauaaaggaaaauacaacacacuuggaaauaaauuguuuaaaauagaauaauacaauaggagaacaaaagguaagagaaucaacaagagguacucaucucgaaugauguacucucuuaccuccuucucccccuaauaucuucuuaacucgaacuuuaaacuucauuuauaucuaacuuugguguaaaugguggaaaugaacucggaagaacuucuuaaaaaucucacuauggauggaucgauugcacccucuccuccuaaauuagagcuuuaggaugcuugcaauggugagggaucugaguagcgugaguug</Data></Cell>
    <Cell><Data ss:Type="Number">385</Data></Cell>
    <Cell ss:StyleID="s76"><Data ss:Type="String">c94000_g1</Data></Cell>
    <Cell><Data ss:Type="Number">-70.7</Data></Cell>
   </Row>
   <Row ss:AutoFitHeight="0" ss:Height="138.75">
    <Cell ss:StyleID="s65"><Data ss:Type="String">LL-miR16</Data></Cell>
    <Cell><Data ss:Type="String">uuaucuaauaaauuuuauauuaugauauugaugacauaaaaccuaaaauuauacaauuaccauuuuuuccuugaugaacauaauugauaucugcuugacuguugguuuuugaagugucugacaacaugcccgacguauugacuugauaaauuuuaaucauuauccacaagauucuuuagaauuccugugguaaaguauuuuauuugugcaacauucacuguaagaaauucuuugcaaaauuugaagauuauauugagacuauugugguggcaaaaauacauaaauucaacacuaugaacugaaacugaauuuauuuuuaauaaaccgaguaugaaaugaaccgaucccuguagauugaaugauuuuuaaaauguuauuaaauauuuuaucaauaaucucucuguucaguuugguucucuuucaaaacugaacugaggguaucgguuggacauuaauuugcauacccugcaauaauguauuacugguuugguuugauugguuuuuugugcaccccuauuaauuugcauacccuugaaugagguauuacaugguuucuguuggauugauuuuaguguacucacguguacaaaauuuagcacccucucacauguaacaaaaauuagcaacacccccaacaauucaaaaauuagcaacacccccaacaauucacauuggcaauacugaaugccaacauaggaaguucaguugugcaacuucucauuuuuguuuaacuguuaaauuggucccauaaacaaucuuuguaucugaaacuaauuccuaauuccuaguuugccauccuauuuuuuguguguagaauucacucaaaacaaauauaauuuguauuuguuuuguuaaaacaugucuaggcaacaaauuagagucucugguuugcuuuguugauagcuuuaccagugcuguacguugccgagauca&#10;</Data></Cell>
    <Cell><Data ss:Type="Number">933</Data></Cell>
    <Cell ss:StyleID="s76"><Data ss:Type="String">c96112_g1</Data></Cell>
    <Cell><Data ss:Type="Number">-155.1</Data></Cell>
   </Row>
   <Row ss:AutoFitHeight="0" ss:Height="96" ss:StyleID="s76">
    <Cell ss:StyleID="s79"><Data ss:Type="String">LL-miR17</Data></Cell>
    <Cell ss:StyleID="s80"><Data ss:Type="String">gggggacaagcucuccuucaaucuauuguaguucucucuucuucgauaacgaugucuucuugcugugguggaaaguguggcugcgggucuuccugcaaguguggcaguggaugcaauggaugugguauguauccugacuuggcugaggggagcacuaccucuaccacuaugaucaugggguuugcuccuaccaaggggcaguuugagggguuugagaugcaugcugagaaugguggcuguggcugcaaguguggugauaacugcaacugcaacccaugcaaguguggcggcaagugagcucuccauggagaagaggauguagggguugauacccuuuguuuacuuguuucuguuguagugcugaauaauggccauggguuuauaugaugcaagucuuuuugcaccaugagucguucaccaguggcuuagugucugugguggugcuguguuggcuuuguauggucuguugaaauuacuggaguguuguuuuuaguguuuuaucuauauggaauaucauuaaguaauuaucaucuucaaaaaaaaaaaaaaaaaaaaaa&#10;</Data></Cell>
    <Cell ss:StyleID="s78"><Data ss:Type="Number">557</Data></Cell>
    <Cell ss:StyleID="s79"><Data ss:Type="String">c99691_g1</Data></Cell>
    <Cell ss:StyleID="s79"><Data ss:Type="Number">-145</Data></Cell>
   </Row>
   <Row ss:AutoFitHeight="0" ss:Height="150" ss:StyleID="s76">
    <Cell ss:StyleID="s79"><Data ss:Type="String">LL-miR18</Data></Cell>
    <Cell ss:StyleID="s75"><Data ss:Type="String">cuuaaauuuuccauuuucuaaaacccagaacaccucaacucacaacccuaggccaacucccacucaccaucuucaucaccgccgccggcgccgccgccgccgccaugacuaccgccgacaaucuauccguauggacccgcauccgccucgccgacccccgcgacguccccaacauccaccgccuuauccaccagauggccgaguucgagcuccucacccaccucuucgccgccaccgaguccucccucaccuccacccucuuccccaccucccauucccccacccccuuccaguccuucaccguccucauccucgaacucuccccccaccccuucccucccacccccacuacccccaccuucccacccaucacccgcagucucaaacucaccgccaaagucuccgacccagaggccucagccuucccguccccguccggcgacggcaucacugucgcaggguuuguccucuguuucccgaacuacucgacauucaugucgaaaccgggacuguacauugaggauuuguuugugagggaggcguggcggaggaaaggccugggaaggaugcuucugucggcgguggcggggcaggcggcgaggauggggauggggaggguggaguggugcgugcuggacuggaauaagaaugcgauaaauuuuuacgaggagaugggggcagaggugcugccgcaguggaggauaugccgguuguccggggaggcgcuggagucguauggaggcgaggagggaaguggcgcggauuagcucggguuuguuucuucucucucuuguucuuugcuuuggaguaaauuugagugaugugaauguuaaaucaauuguaaccuugauuuuuagagggauuucauugaagcaugaauauuguuaaugguaauaucuaaguacuaauucuaucccuuguauugauuucaugaugccucugaacuaauagaaauaucuaucccuuguauugcuuucaugaugccucugaaauaauagaaauaucua</Data></Cell>
    <Cell ss:StyleID="s78"><Data ss:Type="Number">1007</Data></Cell>
    <Cell><Data ss:Type="String">c109150_g1</Data></Cell>
    <Cell ss:StyleID="s79"><Data ss:Type="Number">-231.5</Data></Cell>
   </Row>
   <Row ss:AutoFitHeight="0" ss:Height="120">
    <Cell ss:StyleID="s65"><Data ss:Type="String">LL-miR19</Data></Cell>
    <Cell><Data ss:Type="String">gugucacuucuccagcgccggcagcaguuccgaucacuucuccgguaccggcacagcggugaucacuucuccggcgccagaaguagcuccgaucacuccuccggcgccggguguagcuucaagaaacugggaagaucaggccgggaugucgcggauucacugauucgcucgaagaagcgggaguacaagcucagcaaccgccucgacaagggcgguugcuuagcuuguacucucgcuacuucaacgucuucgccaccgucgucgaguguugacaaugaaauuguucuaugggagccggaaaugaaggaacaaaguccaggagaggguucuguugauauucuucauaaguauccugugcccgauugucauauccgguucaucaaauucucuugugauuuccauuucaaggcaguagcaauagggaaucggaaagggaagauuuaugugugggagcuccagucuagcccaccuguucucagagcgagguuaucgcauccucaaugcgaaucugcaaucaggcagacggccaugucaauugauggaaggugcuacccucauacuuuagaucacuuuguuguauguauagauguaauauuguggggauuuugugcuaacagcaucauacuuggcugcucugaggauggaucuauauggcgcugggaugcgccacagcaaagguccuugaucaacucuggagaugagcauccucccauuacccagagugucaaaggccaaaauggcccgaaa</Data></Cell>
    <Cell><Data ss:Type="Number">1101</Data></Cell>
    <Cell ss:StyleID="s76"><Data ss:Type="String">c109175_g1</Data></Cell>
    <Cell><Data ss:Type="Number">-253.4</Data></Cell>
   </Row>
   <Row ss:AutoFitHeight="0" ss:Height="90">
    <Cell ss:StyleID="s65"><Data ss:Type="String">LL-miR20</Data></Cell>
    <Cell><Data ss:Type="String">accagaauggaaagggaaacauguucuugaucgaaagcucauggauacaauugucaguuauuuuucuuucuguugauaguaccacauuuuucuauuaugaaaaugugauaguuccacguagaagggcaaugcuucaugagauggugauaguuccacauuuuucuacuaugaaaauguagcacuagcaccuacugguguaugggaaaauguuuuuuauuugcaauuggacacggauuuugauuuaaaguuauuuuaugccccugaagggaacagaggauuuguuggggcaauuuucuuugauucaguaaauucauguucaauuucaaauaacaagcuccuaaacuuuuucgauacacuaauaugugguagugcaauauuuucauaguagaaaaaugguggacccuaucaucaucucaggaagcuuugcccggugaguauuaaacuaucacugagaagauuauaaccgaccauuagauucuuaaccuuccuaugaacuccauguuuaccuuuuccuaauccuccgaaugacgauacauguucuuaaguaauugaaaaaguggaaucauauuu</Data></Cell>
    <Cell><Data ss:Type="Number">570</Data></Cell>
    <Cell ss:StyleID="s76"><Data ss:Type="String">c110752_g2</Data></Cell>
    <Cell><Data ss:Type="Number">-179.9</Data></Cell>
   </Row>
   <Row ss:AutoFitHeight="0" ss:Height="120">
    <Cell ss:StyleID="s65"><Data ss:Type="String">LL-miR21</Data></Cell>
    <Cell><Data ss:Type="String">uuugagaguagagagccaggugaguuuguuguugguaguuagaguguacagguugucggaguuguggucuccagaaagacaaggcgagccagaucaucgagauggaauuucgucgaccucuccaccaccgccaacaaacuccccuggcucucuacucucgaaucacuacagcaccccgacaugaguuucaucgaccucuccaaaauugccaacggucucgaaaucaucaguacucauaucacucuccguccuccgguugugaaccucucaccuuccugauccuugccacucuuccccaccuuuaccucaucucccuggcuauacucgaccucuccaauaacagugccgagucaaccauugucccgaauuggauauucaaacucaauaggcugacaaauccaacagcuucggugguacaauuccagccauaauaaguacccucgccgagcuucagauauuggacuugucuucaaacuucauuaccgguggaauuccuguuaaauucccgagucuucucacucuaacauuuuuagacaucuuugguuaauguacaccuauaccucuaggcauggaaguugugauagcguuaggguagugguagcauaacuauuagaauauuuguauuuguguacauagcaauaauauggguggauauuacuuguccucgauaaauacauuuuagugggcaaugagaaaucaaccacacuuucauccucaacccucuccucacaucucuccuuaggu</Data></Cell>
    <Cell><Data ss:Type="Number">744</Data></Cell>
    <Cell ss:StyleID="s76"><Data ss:Type="String">c111855_g1</Data></Cell>
    <Cell><Data ss:Type="Number">-169.7</Data></Cell>
   </Row>
   <Row ss:AutoFitHeight="0" ss:Height="105">
    <Cell ss:StyleID="s65"><Data ss:Type="String">LL-miR22</Data></Cell>
    <Cell><Data ss:Type="String">agguuauccccuaacuauuuugagcaauaagguuaugguuaugggcauguaaugugggaggguucauauuuuguugauugaagcacuuuuucucuuuucuucuaggagccuugaggccucugaaaagcuucgaggccugaagugauucuauauugaacuccuuaacggaagaaguucuguucucugaaugaauugguuggcuaagggaauuagagcaggccagagagaucuccaguucagcuuaucauuucaguuuccggaggauuaucuuagcuuugcgucucgauccauggaacuauggcgggguagccuggaugacuuacuggaaagcaauugcugcagccaauuuuguugaggcacugcgaggacaagaaugacauaucucacuaucuaauagauaaaugaugaaucugagccucagcaaucucaaauuucuaauggaguuuguuguuuaaucugcugugauucuuuuuagucauuaugaauuuuguggauuuugaggguguuaugaguuguuuuuauuaucucucuaagugugauaggacauaauguacacacaucccgaaacacucauccuaucuaacaacggagggagagauuagaggaugaaauguguaugugugguuguguuucucauugccacaaagggguauuuauggguaauuauauuuccacacc</Data></Cell>
    <Cell><Data ss:Type="Number">678</Data></Cell>
    <Cell ss:StyleID="s76"><Data ss:Type="String">c114504_g1</Data></Cell>
    <Cell><Data ss:Type="Number">-171.1</Data></Cell>
   </Row>
   <Row ss:AutoFitHeight="0" ss:Height="108.75">
    <Cell ss:StyleID="s65"><Data ss:Type="String">LL-miR23</Data></Cell>
    <Cell ss:StyleID="s75"><Data ss:Type="String">cgccgccgccgcccuccucuccuacccccucuggucgucgccucccacccccugcuggaucuccgaggaaacccuugcccucaucgauuccuaccaugagaaacggguuuacuguguagaaucaggaugauuauuugugcauguuaaagauugggucaucucuauguuaaagauugccucaauugcacgguguccggaagguccccaaaauuggccuaagcugcacgggcuuuccacugguuuaguuuuagaggcgaugaugaugaaaucaaguuucucauacgugguuuuagcuuuauauauggucucaaucucugaaucuccccucuucccuccguagaucuaauccaacgauggcgaggcagcucggacgacaugcugguccagcaugcaaccgcugcacccggugguuuggguucagggggugaagaagggaaggcugcucaccccuucugacgaucgaaguugaaauggcgagucggaaagagcugagagggggaguaugacagauagcaagagcucaugugagagagucacagaagugugugugagagagaacuagugauauuaagagagugauuaauaauguuagagagaaugauguuuuuuuuugugugggggugugaagagaagcggggugucaugaagacucacgaaagauuauuuucug&#10;</Data></Cell>
    <Cell><Data ss:Type="Number">670</Data></Cell>
    <Cell ss:StyleID="s76"><Data ss:Type="String">c114692_g4</Data></Cell>
    <Cell><Data ss:Type="Number">-181.7</Data></Cell>
   </Row>
   <Row ss:AutoFitHeight="0" ss:Height="225">
    <Cell ss:StyleID="s65"><Data ss:Type="String">LL-miR24</Data></Cell>
    <Cell><Data ss:Type="String">gaaggagagaguuuggugaguguaacagucgggagucuucugcauaugaagacuuggcaaccgacauccaccaacucggggaaacuauaguaagucuuucucaucagagacuuugauguuggugcauguacuccaucuauuagaauaauuauuguuaagugagguggaguaaauaucgaagaauauuuguaaacucuuuaauaacucauagugauuguucugacggccguggacguagcauuuuauguggaccaugaaaaauucucuguauuagugauuguuuguaugugugugauugauuuacaacuauaaucaaguuuuugaguugucauacaacuuccaagauucgauuuuggcaggaaacucagauucuugagugccggauuacgcauuuuggcauuacaagugguauaauaguuuucggguucgaacagagacgucuguucaaguaggagcaaugaccauugaggaugcaacgagaaugagcguggggaaauuuaauuacgcggauuuugccuucaggcgaaugcugauagaggauuauuuggugaugaaaaagaugcacacaacauuggaggagaugccaaaauauggggaugcgacgaaauacaaggcgacagaucgugaagcuuagggagcagucaggcugacacuuucaacgaguauaggucacauugucaucaaugugaauauaacuauggagcuaaugaacgcucuggggacgagauacgaggaaccaagcgugaacauuaagguacaucuaauuuuccaguuguucaacaugaagaugaaagagucugauaacaucugagcaugucaaccacauauaccgcauccugaaccaacuaacgucacuggguauaaauuuugaugaugaaauauacgcucuaugcuuauuggguucacugccugacaguuggcagguuguacgcacaacuauuagcaacucuacugguaagaguaaguugucuuuuaaugauguccaagaucaguuacuucagaaggauauacccagaaaagcuucuaaucaucauaaaucuggugguuuugccaugagugcaaauucgagaggacaguccauggcaaaggggucuuccaaucauggugcaucgggcucuacggagaggagcaagucgaagucuggucggggucuuacuugcuggcacuacaagaagguaggacauguaaaagcggaguacaaucaacucaaaggcaagaaagguuucugguaaggguucugagauaaaugcagcuaccucagaugauggugauguauuguugcuuucuauaucaaguucuauugaguccuaaguauuggauuuuggcgcuucuuuucacuacacuuccaacggcgcuucuugcuuguauuacuaucaucaggucauacaugccaucaguucaugauggggcucagaugaucaauauauguucagauaucugacuaugaaacuauauuccguuaaagauuuacuaguaauauu</Data></Cell>
    <Cell><Data ss:Type="Number">1481</Data></Cell>
    <Cell ss:StyleID="s76"><Data ss:Type="String">c117497_g1</Data></Cell>
    <Cell><Data ss:Type="Number">-281.76</Data></Cell>
   </Row>
   <Row ss:AutoFitHeight="0" ss:Height="120">
    <Cell ss:StyleID="s65"><Data ss:Type="String">LL-miR25</Data></Cell>
    <Cell><Data ss:Type="String">ggggaggugggagcuguguugcaaugacccaucuugcuucuucuucgaugguuaggcggagccaauggcacaauguucgccauugcaccaccaacaccagccuccucuaauccuuuuucuuagacucguaucuguggcgucucaucagucccuucccuuguccucuucaaaaccuuaugaaucuccaucauagaggccguauguuccccuucggaugcaaacacuugcacccucaccaaugcaaagugucacgauaucgguagcuucauugugccccaccuaggcucauaucaugguagagauacgaaacaaagaguugaaaucgaacucucacuuuuggaucucugcccugauaugagcuccagguggaacaccgcgaaaauauagauauaguucuuaucgaccaaacagugugcgauuguuuugccgccgcaggggaacaugaggacuccaaugguggaggcucuuaugcuuuugaacgggacaaaggaugagauucaacagcuagaagagcaaaagugggauuugagccauuggaguacaaguacaaagcauggauugaccugcaagcucauguuggaaggaggauugaagagguucagauguccagaaucuuuauaauagcaaaaauuagagugaggauuuuauuuacagugaugauuugaauuuuuguagugauaauuuucauuucuguaauuaauucaauugucagcaauuuguguagcucaaauauuaugucaauacugu</Data></Cell>
    <Cell><Data ss:Type="Number">747</Data></Cell>
    <Cell ss:StyleID="s76"><Data ss:Type="String">c117720_g1</Data></Cell>
    <Cell><Data ss:Type="Number">-227.6</Data></Cell>
   </Row>
   <Row ss:AutoFitHeight="0" ss:Height="90">
    <Cell ss:StyleID="s65"><Data ss:Type="String">LL-miR26</Data></Cell>
    <Cell ss:StyleID="s75"><Data ss:Type="String">aauaccaucuuucggagcugauuggcuucugccaugcuguuauucugcaauucugaggccguuuuacuaauuuugcauuuucagauuaauuguauggaauuuuaaauuugggguuaguucuuacuuuuuauuauuucaguuaauuuuggaucuuuugcuucgugagcuucuugacucuggccuuuguaucgucuaaauucugagacugcucuuuuguagcucuugcgucguccacaguuguacugcauaaaugaaguagauaauacgaccccccauaguaauguuggugaugucuaauaugagccguguaaucuuuuuguuguggucuauacucuuugauaguguccuugauuaucuugcaugcuugaguuggcauagaguugaaauauguauucaguagaauuggguuuucuauucagaacccgcuagaccuuucuggauagcaaaaccaauucucagacugucggaucuuucugaauagcaaacccaauucucccgaauacauauucaauauucccaggagucauaaaauugcuauucaugacucucugaauucucuua</Data></Cell>
    <Cell><Data ss:Type="Number">561</Data></Cell>
    <Cell ss:StyleID="s76"><Data ss:Type="String">c117786_g3</Data></Cell>
    <Cell><Data ss:Type="Number">-130.1</Data></Cell>
   </Row>
   <Row ss:AutoFitHeight="0" ss:Height="75">
    <Cell ss:StyleID="s65"><Data ss:Type="String">LL-miR27</Data></Cell>
    <Cell ss:StyleID="s75"><Data ss:Type="String">agggugcauuaaucuauagacaguaaaugcuaagggugcauuaaucuauagacaguaaaugcuauuaagaguaugcguuaguguuucccaaguuaucuccgagaguugaguuguauguggguuucuguuuccuaaguuaacccgggagcuuucaccugaaugggauugcuagguguaugugagcggagaagaauucgugugggcaccaaauuagaaacuuugagccucuuaguaggauaucagacuaauauacaagcucaagcuuucuugguugaaccaagccccaucauucuuuuccgaucgacaccuccacaucgucgccuuccccguggcaccgagggauggcgagguaagcgaucgagaccccuaaaucuuaaucuugccgauggucuuggcucccagacucagugguuuaucaaucucuucucggccuugucuauaucaucauaauuccugcaugaacgaacaaugcgugaaacgaucgauaaaccucugcau</Data></Cell>
    <Cell><Data ss:Type="Number">498</Data></Cell>
    <Cell ss:StyleID="s76"><Data ss:Type="String">c166092_g1</Data></Cell>
    <Cell><Data ss:Type="Number">-131.69999999999999</Data></Cell>
   </Row>
   <Row ss:AutoFitHeight="0" ss:Height="150">
    <Cell ss:StyleID="s65"><Data ss:Type="String">LL-miR28</Data></Cell>
    <Cell><Data ss:Type="String">gcgacgucaauauugcugcgacgguggcgagaauugagagacuagaaaaucuggagaagugugaaccuugccauuuuacguuuucuggauucaguccggccugcuucggcuuaggagggccauguaucuacaauugagaauuuauaauaggagauagaaaaugagaagggagaaaauauugagagaauaauaguagaagagaaaaaugugagaaauaaaauaaaaugagaaaauaagaagagcgauaaaacgugugagaauauauuagaagagaaugugaggagagauaauaugaggggagaaaaucuugagacgaaaaauaugagaaagaagaaauaagugaauacaagaaaaaauaaaugagaagacuagugacaagauuuauaaagagagaaaaugacacgagaaaauaggagaagaaacgugaggagagaugaaguaugagaggaacuuuuuacuaauauuucaucucuccucacacuuuuucucucacauuauuucucgucuuauuuuaucuucucacggauuuucuccccucacuuuuucucauauuuuucauaucuuaacacuuuauucucucacauuaucucuccuaacauuuacuuuauccucacaauuuugucuccacucacuuugucucucuucucacuuucgcucucaauauaaugugucuccuuacauuucuuucaacacucauuuuuaucuccuauuuuguaucauauuuucucuccucauauucaaucuccucacuuuuuauuuauccucauuuuuuccucuccucguauucccucuucucacuuuuuaucacacauucuauuucucucucaucucaauuauuauguacucauacuuucucucuccuaacacuuucacuaucuucacauuuuguguccccucucaucucuuuauccuaucauucucuuuucuaacauuuuuuuauccuuguauauuaucucuucucacauuuucucucuaaacauuuucucucauuacauauuaugcauccgcuccaaacaucagagagagaaaguaagaugauag</Data></Cell>
    <Cell><Data ss:Type="Number">1041</Data></Cell>
    <Cell ss:StyleID="s76"><Data ss:Type="String">c48903.graph_c0</Data></Cell>
    <Cell><Data ss:Type="Number">-268.12</Data></Cell>
   </Row>
   <Row ss:AutoFitHeight="0" ss:Height="75">
    <Cell ss:StyleID="s65"><Data ss:Type="String">LL-miR29</Data></Cell>
    <Cell><Data ss:Type="String">cucuucaaaaccauaagaagguaaugguuggcuggaggccucauguucccuucggcugcaaauagcugcacgcuaaugguuugguuugcagguguuugcagccguaggagaacaugaggccgcugauaauggaggcucuugcgggacgaaggauaaguugcaacagguacacgaacaacauagacgacuagagggagaauauggugccauuggcccuugauuuuuaccaauauucaaaugcuuauugucagcuauguaaaauguaauuggggacuuaaaugcuaguauaccauugaggaauaaggcagauaaaauaaugugguuauuuugguugaugauugaaugaugaugaugauuuguccuugauuaagccaaaaauauuuaugcgacauuaguugaugauaauuggauucuugugauguaagaagaauugaaucaauuucuacuaggaaauguaag</Data></Cell>
    <Cell><Data ss:Type="Number">459</Data></Cell>
    <Cell ss:StyleID="s76"><Data ss:Type="String">CL711.Contig2_All</Data></Cell>
    <Cell><Data ss:Type="Number">-122.7</Data></Cell>
   </Row>
   <Row ss:AutoFitHeight="0" ss:Height="105">
    <Cell ss:StyleID="s65"><Data ss:Type="String">LL-miR30</Data></Cell>
    <Cell><Data ss:Type="String">ggugagucgguggaagggucggugacagggucugcccccuucaucucucccuccgucgccgacaucaccaucaccaucaucaaacauuaucaauuucucuacuuucucaguauugugugguuuauagaggcgaugaugaugaaaucaaguuucucagaugcuauuuuagauauggucucaaucucugaaucucccccucuucccuccguagaucuaauccaaugauggcgaggcagcucggacgguaugcuggcccaacaugcaaacuuuguagccauugguuuggguucggggaguggagaagggaugguuuggguucggggagugaagaagggaagacugcucacccuucggacgguuuaaaguuagaucugagccuccauucuuaacgccgcgcauugaauuuuucgccggagacguucgcaccgccucugcgggagcaucgcgucccgaaaaaauucgaaaaaaauacugccgccggacaaucucaauaacauguaugcacauuaccuauauaaaauuuucauccauauuacuuaaacauccaaucgggaauugaccgucaauucuuuugcacuaccuauauagcagauuuaucaucucucccgcauucaaacuaccacaugauguauauagcugugggaccaccgg</Data></Cell>
    <Cell><Data ss:Type="Number">651</Data></Cell>
    <Cell ss:StyleID="s76"><Data ss:Type="String">CL719.Contig1_All</Data></Cell>
    <Cell><Data ss:Type="Number">-168.7</Data></Cell>
   </Row>
   <Row ss:AutoFitHeight="0" ss:Height="120">
    <Cell ss:StyleID="s65"><Data ss:Type="String">LL-miR31</Data></Cell>
    <Cell><Data ss:Type="String">guaauuugcaguugccacaggacuaugcuuugaauguaucaaaacagaucucaccuccuguauccaucguccccgaagauuggggucguccccgcaucguucuucacccauuaaaguccgcuuucgagaaagaucaucgucucuacucgaccagugaccaccuccucgccguccgacuuucucuccagcgacaccaaucccaguaccacuugcuguggaagccgccgccaaauaucacugucauuaguucuaucucuguugacugccucaucuccgaucgccaccauccucagugcuguccgaagcugugagaggaucccguugucggucucccauaccaaacuccagcaccaccuucacuuauccccaucuccgccgccacucgucggcaaucucaaugccgccacuguccucgauccuugacgucgccguuguucaacauugaugccgcaaccaauugccggcggucccuuaaucccccaauuucgcggcaucaucgaucgucuguccccgucgacaucaccaacagcuauaucuccucacugguugauguuucugaugcaggaggccaaacauucugccagaagucucggucuggguuugcaagucuucucaagacucaugcuauauggacucaccuagauagcgagguauugccucuucuuucguugcuccaugauauacuagcaaucuuuggccuggagauagaggcugacaugaauaaucuccagaaucuucaggccaaagauugag</Data></Cell>
    <Cell><Data ss:Type="Number">753</Data></Cell>
    <Cell ss:StyleID="s76"><Data ss:Type="String">CL1297.Contig2_All</Data></Cell>
    <Cell><Data ss:Type="Number">-168.7</Data></Cell>
   </Row>
   <Row ss:AutoFitHeight="0" ss:Height="90" ss:StyleID="s76">
    <Cell ss:StyleID="s79"><Data ss:Type="String">LL-miR32</Data></Cell>
    <Cell ss:StyleID="s77"><Data ss:Type="String">ggggaaagucgguuucucuccuuccucagaugaagguuaaagggguuuguauuguacgugcacagcaugguacgaucacuguucaacagcgugauugugccaugcugugugcguccguugcaucucucuuucauugcaugcucucuuucacuugcuucaucucuauaaagguuuugauaaucugguacaugcagguaucuucaacuccaagcucugcggaauuaaaguuauagagcuagcaauaacaagauuuugaauucauuauuuggaauaaguaaaaacuuguuacgaaaaggccuuuuagcuggaaagaaauuguacuauacuguuuaagaaaucaauaaguuuguaauuuuguuugcagacuacggccgaaaacaguauaauuaaaacuggugauucuguuuuagcuccuuaguuuguauuaugcuugacauaaauuuggugucaauuuuauaucugcuaguauauuuguuuguaauuaaaguagaggagauauucccucuaaaugaaaacucagcucugacugaugaaauaugaaauacucugaccuccagcuuuaaaagggagcagaacaaauagccccaagauaguaagaauuuaa</Data></Cell>
    <Cell ss:StyleID="s78"><Data ss:Type="Number">604</Data></Cell>
    <Cell><Data ss:Type="String">c71927_g1</Data></Cell>
    <Cell ss:StyleID="s79"><Data ss:Type="Number">-148.80000000000001</Data></Cell>
   </Row>
   <Row ss:AutoFitHeight="0" ss:Height="120">
    <Cell ss:StyleID="s65"><Data ss:Type="String">LL-miR33</Data></Cell>
    <Cell><Data ss:Type="String">cuucgccaauccuuuaguuagccagacgguaaauaaggaugccgggcuaagauacaaggauuggaagaacacccuucacacgcacuucaaaagauauggggguagaaacaacucaucuuuuacgagaucccacguaccuaaaaauauucgagauccagcuuauuggggaaagugcauugaacgauucuguagugacacuuuucagaaacauucgaccucgacuaugcaaaacagaucucgaaauaccgauggaggucgucacggucgaauuucuaugcuugaacacauggaaagaucgauugaucaugugacccaacagccgagacccaucauugacaauugggaaaguuugcauaccaauccggaugggacauggacucaugagagugcacgaaaaaaagcugcggcuuugagggagagagucacacaggcaucgacuucgggugcagcuauuaaugaagcugccauaguugaggagguucucggucggagccguggcuucaggacuggaauagguccgacuauuacacguucaucgacuucugagccaucugucggaaccauucagggaacuucacaggcggugacagcagacuugauagcaagagccgagaggucagaggcaauggccaagaagucacaggcaauggccaagaagucaaaggcaauggccaagaagucaaaugcccaauugcaaaaguugaugaccuuuauuucagagcaguucccuggugccuguaugccugucacuccaccugucagcgacgaugaucccguugauccugauguugaugcugcugaugaugau</Data></Cell>
    <Cell><Data ss:Type="Number">808</Data></Cell>
    <Cell ss:StyleID="s76"><Data ss:Type="String">CL4047.Contig1_All</Data></Cell>
    <Cell><Data ss:Type="Number">-256.22000000000003</Data></Cell>
   </Row>
   <Row ss:AutoFitHeight="0" ss:Height="90">
    <Cell ss:StyleID="s65"><Data ss:Type="String">LL-miR34</Data></Cell>
    <Cell><Data ss:Type="String">ucgagaaccgaccgagagaccgcgaaccuguuaacagaugacaccgugucgggcggguguuaugcccguccuucucgggaccucgcaucgugucugcggucgccuccgagcguuucaggcacggugugggggacgaacgaaaccccggcgcggccugugccaaggaacauaugucaggacggaugcacgucaaugccucugugguggggcgacguccgcucucuaucuauaugacucucggcaacggauaucucggcucucgcaucgaugaagaacguagcgaaaugcgauacuuggugugaauugcagaauccugugaaccaucgagucuuugaacgcaaguugcgcccgaggucuuucgguugagggcacgccugccugggcgucacgcuuuguuuugcucugugcccaugcuccuucgggggcggucauggaugcggagauuggcccuccaugccucgugugcggcgggcuuaagcgcgggcugucggcgucgggaugggcacgaugagugguggacggagcacuagcaugaugucgugguccccuguugccuuaaggggcccaagagacccggacuagacgagccgugcuccguacgaggagggcgagccgucucgcaau</Data></Cell>
    <Cell><Data ss:Type="Number">624</Data></Cell>
    <Cell ss:StyleID="s76"><Data ss:Type="String">HM045458.1</Data></Cell>
    <Cell><Data ss:Type="Number">-222.5</Data></Cell>
   </Row>
   <Row ss:AutoFitHeight="0" ss:Height="105">
    <Cell ss:StyleID="s65"><Data ss:Type="String">LL-miR35</Data></Cell>
    <Cell><Data ss:Type="String">acuucagaucuugaacuuacauguguuuuagucaucaaucuaauucaauccaauacaaacaaaagagcuacccaucauccugcagaaaaguauaucaagccgcaggugcguuuuaucuaauucaaugaguuuagaucaagagcgacccaucauucugcagcaguucaacaccaacuccauccagcaucaccuuuccaucucuagggacgaaggugaccaccaacuucucuucacccucaggccucuaucacaggccccaaacccagcuucagcccucccuucucuuucuucuugggcuccuucgguuucuccgcaguggcuggcaucacaugaugauuaugaggauguaucacaugcggcuugaugaaguuuccgacauaaacaccauaaccgggacgggcgaaguugccauuacacggaguggaggcaaagacgucgaagcgugugggcuggccagggaugaccucaauaccuuugauguggaggaccucugucagcucuugcucuucccucuugcugaggggagccuucggccucgucacgauuacacgcauggguguagaacucgaguccacuggucgggguucggguccaaagucagugaggggagcaaaggacacugcgguugguuuggucccccauguguugguuugaguaccu</Data></Cell>
    <Cell><Data ss:Type="Number">660</Data></Cell>
    <Cell ss:StyleID="s76"><Data ss:Type="String">JZ391002</Data></Cell>
    <Cell><Data ss:Type="Number">-169.3</Data></Cell>
   </Row>
   <Row ss:AutoFitHeight="0" ss:Height="165">
    <Cell ss:StyleID="s65"><Data ss:Type="String">LL-miR36</Data></Cell>
    <Cell><Data ss:Type="String">uuuucuacucugguauuacgugaaaggcuuaaaugagaauauugauucauucauuggcacauuugauugauuuacaucacaaauagaugcucaacauaagaacuuuuacaacuaguccguacagguugucgaauugguucuagacacauuuguauuauuugauuagaaaagaaacacucagaaaaauaauuguacggugaaacuacccaauaucacuuccuuaaaaggaacucagaggucacagucaaguuugcaacccacgcuguuggagugcuacauucuccccucuuugguaucuugguauccgcaacuucacuuuguuggaaaugaaaaaucaaauuuaaauaagauacaaucaagacuuuuuaauaaaacagaguaaagaagcaucuucuuccaacuauuauaaauuuauaauguuuagucuugccaauaaauuguguugucguauaacauaugaaauggaaggguaacugccagcaaggucuuacuagccaaaauuaauuauuuuuaauaacaaaaauaaaaacauagcuuuuuuuuuggucaaagucacacgauuauuguaaagaaaaauauacggugauuuaugaaauauuuuagauuuagaaggaugcaaaaguaauaacuaauauguguuaaugguuaucauguauagguugaguaggaugcaaaaauaauaacuaauauguguuaaugauuauuauauauauuugaaguggaaaaaaugguugcggugugaaagggacgaucugauaagaaggauccaguccagucgguguuccacucauucucaaaauacgagucgguucccagucccacucccccuuguacaaguccgucuccauagcaucggcccacaccugguucugauaccauuccauuucggggagcgaccaucggaaccucgcagaaauagggaagcauauagccagaaagcucuucacuagcaccaaagacugugggaagcuuguugacggagaaccuagauguugagcauuggaggagcauucuuucgagugacauauggaaacugucacaaacaugaugucaucguggcguugcggcaguuuccaaugucacucguaagaaugcuuagcaucgagguucuccgucaacaa</Data></Cell>
    <Cell><Data ss:Type="Number">1121</Data></Cell>
    <Cell ss:StyleID="s76"><Data ss:Type="String">Unigene13110_All</Data></Cell>
    <Cell><Data ss:Type="Number">-223.8</Data></Cell>
   </Row>
   <Row ss:AutoFitHeight="0" ss:Height="45">
    <Cell ss:StyleID="s65"><Data ss:Type="String">LL-miR37</Data></Cell>
    <Cell><Data ss:Type="String">cucgcucaagcucuugugauaagaagagcuaaggcucaaucuuuggccuggagauagaguuccggugauuauucaggccaaccuugaucccaccggcccgugccucgaccuccuccaauagagcugagcucaagcuccagcuccugucgagcuauuaacguuggcucuggagcucgcucaagcucuugugauaagaagagcuaaggcucaaucuuuggccuggagauagaguuccggugauuauucaggccaaccuugaucccaccggcccgugccucgaccuccuccaauagagcugagcucaagcuccagcu</Data></Cell>
    <Cell><Data ss:Type="Number">314</Data></Cell>
    <Cell ss:StyleID="s76"><Data ss:Type="String">Unigene18554_All</Data></Cell>
    <Cell><Data ss:Type="Number">-103</Data></Cell>
   </Row>
   <Row ss:AutoFitHeight="0" ss:Height="45">
    <Cell ss:StyleID="s65"><Data ss:Type="String">LL-miR38</Data></Cell>
    <Cell><Data ss:Type="String">gccggcugauauacauuauauuccuugauaaugaguacguaucccaacaaauuuguauuuguaagcucuacaaaggaucccacaagcuccccucaaguuugucauuggauuucugagguacaauagaucacuugggucuccucucauuccaugugaggaggugaagagggacauucuagccuacuucccaucugguauggagugaggggagcuccaagccucugcucuccaaacucaaucuucuuuucuaaauguuuggaauaugugauuaauauauuucucaaauuucgu</Data></Cell>
    <Cell><Data ss:Type="Number">291</Data></Cell>
    <Cell ss:StyleID="s76"><Data ss:Type="String">c68386.graph_c0</Data></Cell>
    <Cell><Data ss:Type="Number">-74.7</Data></Cell>
   </Row>
   <Row ss:AutoFitHeight="0" ss:Height="135">
    <Cell ss:StyleID="s65"><Data ss:Type="String">LL-miR39</Data></Cell>
    <Cell><Data ss:Type="String">caacccacgcuguuggagugcuacguucuccccucuuugguaucagcaauuucacuuugcuggaaauggaaaaucaaauuuaaauaagauacaaucaagacuuuuuaauaaaacagaguaaagaagcaucuucuuccaacuauuauaaauuuauaauguuuagucuugccaauaaauuguguugucguauaacauaugaaauggaaggguaacugccagcaaggucuuacuagucaaaaauaauuguuuuuaauaauaaaaauauaaacauaaauuuucuuauuuauuuguucugaaagucacauuguuaucguaaagaaaaauauacgaugauuuaugaaauaacuuagauuuagaaggaugcaaaaguaauaacuaauauguguuaaugauuaucaugcauagguugagaaggaugcaaaaauaauaacaaauauguguuaaugguuaucauguauauuugaaguggaaaaaaugguuguggugugagguacgaccugauacgaaugauccaguccagucaguguaccacucauucucaaaauacgagucagcgucccacucccccucguacaaguccgucuccauagcaucagcccacacaccugguucugauaccauuccauuucgaggaaugaccauucgaaccucacagaaauagggaagcauauagccggaaagcccuacacuagcagcaaagacugugggaagcuuguugacagagaaccuagauguugagcauuggaggagcauucuuucgagugacauauggaaacugucacaaacaugaugucaucguggcguugcggcaguuuccaaugucacucguaagaaugcuuagcaucgagguucuccgucaacaagcuugcccgucuuugcuguuaggagagagccuuucaguuuuccggcaaucugcuucccuauuucu</Data></Cell>
    <Cell><Data ss:Type="Number">928</Data></Cell>
    <Cell ss:StyleID="s76"><Data ss:Type="String">Unigene25443_All</Data></Cell>
    <Cell><Data ss:Type="Number">-299.42</Data></Cell>
   </Row>
   <Row ss:AutoFitHeight="0" ss:Height="225">
    <Cell ss:StyleID="s65"><Data ss:Type="String">LL-miR40</Data></Cell>
    <Cell><Data ss:Type="String">cgugcacuuggauuuguuaaauuugaaucuucggaguuccaaacucuugggugcgauuauaucgucuuuuauuuugacugcauggcaauagaacuucauuuugguuaugagauccugcauccaaaaggaauuuuuucgaagguauuugaguaauuugggaaaaaaaugggggugauccuuaauuuggcugaaauaggggguaaacacuaauauccaggauaccguggagagugauccgacugaaaacccuuugugaccuaauugauuuuucugaucacuuucaaaaccaaauugggaggauggagaacucuuccguaaguuauuuuguaaauggacugauauuuacgucucccuguuccuugacuugguuguauuaaaggcagaacuaagcaauuccuuuuucagacuauauauuuuuuuuauuucauuuuuuuuaaaaacauuacacauuuguucucucuuugguggcgaauuacuguuuaauguucauaucaagauuauagauuaccgcccacuagagguggucuaacaaaucacagcacgaauucugaagaaagauuaauuugauggcauaaaugaugaucugcucacuauugagcuuaacauuuuucuccauuuugaguuggucagcagaaaagaaugguguauguuauuagagauacuagaaaugcuuuauuugaauauuuaguuaaggagaacuguguuuauccguguugccuguuauugcugcugagcugaauagucucguugguuagguuuugaugauucaaagacgaaucugagcauaucaucuucgaauacucuccuucugauucucuauuuuuccuuguuuauuucgaguugaugcacccuuggacagugccggccuggggcacaggcgaguggggcgguugccuuauccuccaaauauauuuggaggccccauuuucgugcgaugaagcuaugcaaaauuuggccgugcaggugcucuucgccuguccgucgaauauugcacucagcgauccaucgccaucauggcggagagcacaaccucuugaucuguccucauccuggcgguguucagcugaugccgugugucucgacuucuucauggaguccguugccacucagguggcguccagcggcaguggacgcugcaugcgacaccagccggucugccacugucaucaccgccggacucuaggugauccauauccucuuauuuucuauaaacugaaauguuagauugucgauuugaacaguucgagauuuauguacaacuaaaagauggagcuuacuuguaaauauuucucauuaguuuaauaaauauuacacagggugaaaaauuugccuugggccccauagaccucagggccugcccugcccuuggauacuuaaaauuccaauauauuuuugauuugugaugauguugaaauccuuuugaacccauggguucauagauggccucucuggucaguuuaauaaaauauuauaca</Data></Cell>
    <Cell><Data ss:Type="Number">1475</Data></Cell>
    <Cell ss:StyleID="s76"><Data ss:Type="String">c51021.graph_c0</Data></Cell>
    <Cell><Data ss:Type="Number">-268.62</Data></Cell>
   </Row>
   <Row ss:AutoFitHeight="0" ss:Height="30">
    <Cell ss:StyleID="s65"><Data ss:Type="String">LL-miR41</Data></Cell>
    <Cell><Data ss:Type="String">aacccauaauagcucguaucugugguuugcuccugcuugcaugucagucuccaaguugccagggucaagauaggcuagugacacgagaaacccugguccuacaugggccaggaacuuuuuccacgaggguucuuccuugaguuucacaguguuaucuguggcgcucuggcuugcaaaugauggaacccuuguuucccuuccuaccucuc</Data></Cell>
    <Cell><Data ss:Type="Number">209</Data></Cell>
    <Cell ss:StyleID="s76"><Data ss:Type="String">c56504.graph_c0</Data></Cell>
    <Cell><Data ss:Type="Number">-56.8</Data></Cell>
   </Row>
   <Row ss:AutoFitHeight="0" ss:Height="30">
    <Cell ss:StyleID="s65"><Data ss:Type="String">LL-miR42</Data></Cell>
    <Cell><Data ss:Type="String">cgagacuuucccuuucaugguuggagcuuaugauuuauguauauucgagacuaaagaagugggggcccgauaaauucaucgugugccucuagaaccauccgugcauaaauuagggguaauuaagggguguuuauauuuccacaccaugaaccuaucugcacacaccgguuuuuuuauuacauguaugcaguuugguuugugguguggaa</Data></Cell>
    <Cell><Data ss:Type="Number">209</Data></Cell>
    <Cell ss:StyleID="s76"><Data ss:Type="String">c59249.graph_c0</Data></Cell>
    <Cell><Data ss:Type="Number">-64.5</Data></Cell>
   </Row>
   <Row ss:AutoFitHeight="0" ss:Height="90">
    <Cell ss:StyleID="s65"><Data ss:Type="String">LL-miR43</Data></Cell>
    <Cell><Data ss:Type="String">acguaauugggauauccgcgaggguuuaugccuugauaaagacaaccaagaagggcuggucgcucagaaccaaccaccuguucccauccucgaaguauauacccagacuaccgcaaggaccaucggcagggacgccggcuacacuggggcaguauagcaguuuguagccuauagcaccugcuuuuucaauuuugaguaaguuguucucguugauuucguuaugcggagacccguuuagagucacauaucguuggccguuggaaucagcgcugucgagcuuccauacuggcgacccaccaucggagggaggagaugugaacucgauuuugaggucggugaggaguugcacgacuucuucgcucgagugggagggggucaucgacacugggaagccauugucaaggucgcucgacuucugagccacauuuagggggcagcaccaccuacauuuauugcagauucuugggcgaaagcgggggaagagcccgccaccaccagcaccccagauagcagaugugauguaguagggaguuccagauuugacaacgucgccagagauaucguaaacg</Data></Cell>
    <Cell><Data ss:Type="Number">569</Data></Cell>
    <Cell ss:StyleID="s76"><Data ss:Type="String">GW589960</Data></Cell>
    <Cell><Data ss:Type="Number">-154.80000000000001</Data></Cell>
   </Row>
   <Row ss:AutoFitHeight="0" ss:Height="30">
    <Cell ss:StyleID="s81"><Data ss:Type="String">LL-miR44</Data></Cell>
    <Cell ss:StyleID="s82"><Data ss:Type="String">cacgguuggaccauucacggcuagacacuaguuuguaugcauacuugccagcuuucuggaucuugaaccaaguguucucuuugccgggaacuccuccgacgaucacauagcgcuucccagu</Data></Cell>
    <Cell ss:StyleID="s83"><Data ss:Type="Number">121</Data></Cell>
    <Cell ss:StyleID="s84"><Data ss:Type="String">JZ391211</Data></Cell>
    <Cell ss:StyleID="s81"><Data ss:Type="Number">-23.1</Data></Cell>
   </Row>
   <Row ss:Index="49" ss:AutoFitHeight="0" ss:Height="16.5"/>
  </Table>
  <WorksheetOptions xmlns="urn:schemas-microsoft-com:office:excel">
   <PageSetup>
    <Header x:Margin="0.3"/>
    <Footer x:Margin="0.3"/>
    <PageMargins x:Bottom="0.75" x:Left="0.7" x:Right="0.7" x:Top="0.75"/>
   </PageSetup>
   <Unsynced/>
   <Print>
    <ValidPrinterInfo/>
    <PaperSizeIndex>9</PaperSizeIndex>
    <VerticalResolution>0</VerticalResolution>
   </Print>
   <Selected/>
   <ProtectObjects>False</ProtectObjects>
   <ProtectScenarios>False</ProtectScenarios>
  </WorksheetOptions>
 </Worksheet>
 <Worksheet ss:Name="Sheet2">
  <Table ss:ExpandedColumnCount="13" ss:ExpandedRowCount="256" x:FullColumns="1" x:FullRows="1" ss:DefaultColumnWidth="54" ss:DefaultRowHeight="13.5">
   <Column ss:Index="4" ss:AutoFitWidth="0" ss:Width="159"/>
   <Column ss:Index="12" ss:AutoFitWidth="0" ss:Width="261.75"/>
   <Column ss:AutoFitWidth="0" ss:Width="232.5"/>
   <Row ss:AutoFitHeight="0">
    <Cell ss:Index="2" ss:StyleID="s85"/>
   </Row>
   <Row ss:AutoFitHeight="0">
    <Cell ss:Index="2" ss:StyleID="s85"/>
   </Row>
   <Row ss:AutoFitHeight="0">
    <Cell ss:Index="2" ss:StyleID="s85"/>
   </Row>
   <Row ss:AutoFitHeight="0">
    <Cell ss:Index="2" ss:StyleID="s85"/>
   </Row>
   <Row ss:AutoFitHeight="0">
    <Cell ss:Index="2" ss:StyleID="s85"/>
   </Row>
   <Row ss:AutoFitHeight="0">
    <Cell ss:Index="2" ss:StyleID="s85"/>
   </Row>
   <Row ss:AutoFitHeight="0">
    <Cell ss:Index="2" ss:StyleID="s85"/>
   </Row>
   <Row ss:AutoFitHeight="0">
    <Cell ss:Index="2" ss:StyleID="s85"/>
   </Row>
   <Row ss:AutoFitHeight="0">
    <Cell ss:Index="2" ss:StyleID="s85"/>
   </Row>
   <Row ss:AutoFitHeight="0">
    <Cell ss:Index="2" ss:StyleID="s85"/>
   </Row>
   <Row ss:AutoFitHeight="0">
    <Cell ss:Index="2" ss:StyleID="s85"/>
   </Row>
   <Row ss:AutoFitHeight="0">
    <Cell ss:Index="2" ss:StyleID="s85"/>
   </Row>
   <Row ss:AutoFitHeight="0">
    <Cell ss:Index="2" ss:StyleID="s85"/>
   </Row>
   <Row ss:AutoFitHeight="0">
    <Cell ss:Index="2" ss:StyleID="s85"/>
   </Row>
   <Row ss:AutoFitHeight="0">
    <Cell ss:Index="2" ss:StyleID="s85"/>
   </Row>
   <Row ss:AutoFitHeight="0">
    <Cell ss:Index="2" ss:StyleID="s85"/>
   </Row>
   <Row ss:AutoFitHeight="0">
    <Cell ss:Index="2" ss:StyleID="s85"/>
   </Row>
   <Row ss:AutoFitHeight="0">
    <Cell ss:Index="2" ss:StyleID="s85"/>
   </Row>
   <Row ss:AutoFitHeight="0">
    <Cell ss:Index="2" ss:StyleID="s85"/>
   </Row>
   <Row ss:AutoFitHeight="0">
    <Cell ss:Index="2" ss:StyleID="s85"/>
   </Row>
   <Row ss:AutoFitHeight="0">
    <Cell ss:Index="2" ss:StyleID="s85"/>
   </Row>
   <Row ss:AutoFitHeight="0">
    <Cell ss:Index="2" ss:StyleID="s85"/>
   </Row>
   <Row ss:AutoFitHeight="0">
    <Cell ss:Index="2" ss:StyleID="s85"/>
   </Row>
   <Row ss:AutoFitHeight="0">
    <Cell ss:Index="2" ss:StyleID="s85"/>
   </Row>
   <Row ss:AutoFitHeight="0">
    <Cell ss:Index="2" ss:StyleID="s85"/>
   </Row>
   <Row ss:AutoFitHeight="0">
    <Cell ss:Index="2" ss:StyleID="s85"/>
   </Row>
   <Row ss:AutoFitHeight="0">
    <Cell ss:Index="2" ss:StyleID="s85"/>
   </Row>
   <Row ss:AutoFitHeight="0">
    <Cell ss:Index="2" ss:StyleID="s85"/>
   </Row>
   <Row ss:AutoFitHeight="0">
    <Cell ss:Index="2" ss:StyleID="s85"/>
   </Row>
   <Row ss:AutoFitHeight="0">
    <Cell ss:Index="2" ss:StyleID="s85"/>
   </Row>
   <Row ss:AutoFitHeight="0">
    <Cell ss:Index="2" ss:StyleID="s85"/>
   </Row>
   <Row ss:AutoFitHeight="0">
    <Cell ss:Index="2" ss:StyleID="s85"/>
   </Row>
   <Row ss:AutoFitHeight="0">
    <Cell ss:Index="2" ss:StyleID="s85"/>
   </Row>
   <Row ss:AutoFitHeight="0">
    <Cell ss:Index="2" ss:StyleID="s85"/>
   </Row>
   <Row ss:AutoFitHeight="0">
    <Cell ss:Index="2" ss:StyleID="s85"/>
   </Row>
   <Row ss:AutoFitHeight="0">
    <Cell ss:Index="2" ss:StyleID="s85"/>
   </Row>
   <Row ss:AutoFitHeight="0">
    <Cell ss:Index="2" ss:StyleID="s85"/>
   </Row>
   <Row ss:AutoFitHeight="0">
    <Cell ss:Index="2" ss:StyleID="s85"/>
   </Row>
   <Row ss:AutoFitHeight="0">
    <Cell ss:Index="2" ss:StyleID="s85"/>
   </Row>
   <Row ss:AutoFitHeight="0">
    <Cell ss:Index="2" ss:StyleID="s85"/>
   </Row>
   <Row ss:AutoFitHeight="0">
    <Cell ss:Index="2" ss:StyleID="s85"/>
   </Row>
   <Row ss:AutoFitHeight="0">
    <Cell ss:Index="2" ss:StyleID="s85"/>
   </Row>
   <Row ss:AutoFitHeight="0">
    <Cell ss:Index="2" ss:StyleID="s85"/>
   </Row>
   <Row ss:AutoFitHeight="0">
    <Cell ss:Index="2" ss:StyleID="s85"/>
   </Row>
   <Row ss:AutoFitHeight="0">
    <Cell ss:Index="2" ss:StyleID="s85"/>
   </Row>
   <Row ss:AutoFitHeight="0">
    <Cell ss:Index="2" ss:StyleID="s85"/>
   </Row>
   <Row ss:AutoFitHeight="0">
    <Cell ss:Index="2" ss:StyleID="s85"/>
   </Row>
   <Row ss:AutoFitHeight="0">
    <Cell ss:Index="2" ss:StyleID="s85"/>
   </Row>
   <Row ss:AutoFitHeight="0">
    <Cell ss:Index="2" ss:StyleID="s85"/>
   </Row>
   <Row ss:AutoFitHeight="0">
    <Cell ss:Index="2" ss:StyleID="s85"/>
   </Row>
   <Row ss:AutoFitHeight="0">
    <Cell ss:Index="2" ss:StyleID="s85"/>
   </Row>
   <Row ss:AutoFitHeight="0">
    <Cell ss:Index="2" ss:StyleID="s85"/>
   </Row>
   <Row ss:AutoFitHeight="0">
    <Cell ss:Index="2" ss:StyleID="s85"/>
   </Row>
   <Row ss:AutoFitHeight="0">
    <Cell ss:Index="2" ss:StyleID="s85"/>
   </Row>
   <Row ss:AutoFitHeight="0">
    <Cell ss:Index="2" ss:StyleID="s85"/>
   </Row>
   <Row ss:AutoFitHeight="0">
    <Cell ss:Index="2" ss:StyleID="s85"/>
   </Row>
   <Row ss:AutoFitHeight="0">
    <Cell ss:Index="2" ss:StyleID="s85"/>
   </Row>
   <Row ss:AutoFitHeight="0">
    <Cell ss:Index="2" ss:StyleID="s85"/>
   </Row>
   <Row ss:AutoFitHeight="0">
    <Cell ss:Index="2" ss:StyleID="s85"/>
   </Row>
   <Row ss:AutoFitHeight="0">
    <Cell ss:Index="2" ss:StyleID="s85"/>
   </Row>
   <Row ss:AutoFitHeight="0">
    <Cell ss:Index="2" ss:StyleID="s85"/>
   </Row>
   <Row ss:AutoFitHeight="0">
    <Cell ss:Index="2" ss:StyleID="s85"/>
   </Row>
   <Row ss:AutoFitHeight="0">
    <Cell ss:Index="2" ss:StyleID="s85"/>
   </Row>
   <Row ss:AutoFitHeight="0">
    <Cell ss:Index="2" ss:StyleID="s85"/>
   </Row>
   <Row ss:AutoFitHeight="0">
    <Cell ss:Index="2" ss:StyleID="s85"/>
   </Row>
   <Row ss:AutoFitHeight="0">
    <Cell ss:Index="2" ss:StyleID="s85"/>
   </Row>
   <Row ss:AutoFitHeight="0">
    <Cell ss:Index="2" ss:StyleID="s85"/>
   </Row>
   <Row ss:AutoFitHeight="0">
    <Cell ss:Index="2" ss:StyleID="s85"/>
   </Row>
   <Row ss:AutoFitHeight="0">
    <Cell ss:Index="2" ss:StyleID="s85"/>
   </Row>
   <Row ss:AutoFitHeight="0">
    <Cell ss:Index="2" ss:StyleID="s85"/>
   </Row>
   <Row ss:AutoFitHeight="0">
    <Cell ss:Index="2" ss:StyleID="s85"/>
   </Row>
   <Row ss:AutoFitHeight="0">
    <Cell ss:Index="2" ss:StyleID="s85"/>
   </Row>
   <Row ss:AutoFitHeight="0">
    <Cell ss:Index="2" ss:StyleID="s85"/>
   </Row>
   <Row ss:AutoFitHeight="0">
    <Cell ss:Index="2" ss:StyleID="s85"/>
   </Row>
   <Row ss:AutoFitHeight="0">
    <Cell ss:Index="2" ss:StyleID="s85"/>
   </Row>
   <Row ss:AutoFitHeight="0">
    <Cell ss:Index="2" ss:StyleID="s85"/>
   </Row>
   <Row ss:AutoFitHeight="0">
    <Cell ss:Index="2" ss:StyleID="s85"/>
   </Row>
   <Row ss:AutoFitHeight="0">
    <Cell ss:Index="2" ss:StyleID="s85"/>
   </Row>
   <Row ss:AutoFitHeight="0">
    <Cell ss:Index="2" ss:StyleID="s85"/>
   </Row>
   <Row ss:AutoFitHeight="0">
    <Cell ss:Index="2" ss:StyleID="s85"/>
   </Row>
   <Row ss:AutoFitHeight="0">
    <Cell ss:Index="2" ss:StyleID="s85"/>
   </Row>
   <Row ss:AutoFitHeight="0">
    <Cell ss:Index="2" ss:StyleID="s85"/>
   </Row>
   <Row ss:AutoFitHeight="0">
    <Cell ss:Index="2" ss:StyleID="s85"/>
   </Row>
   <Row ss:AutoFitHeight="0">
    <Cell ss:Index="2" ss:StyleID="s85"/>
   </Row>
   <Row ss:AutoFitHeight="0">
    <Cell ss:Index="2" ss:StyleID="s85"/>
   </Row>
   <Row ss:AutoFitHeight="0">
    <Cell ss:Index="2" ss:StyleID="s85"/>
   </Row>
   <Row ss:AutoFitHeight="0">
    <Cell ss:Index="2" ss:StyleID="s85"/>
   </Row>
   <Row ss:AutoFitHeight="0">
    <Cell ss:Index="2" ss:StyleID="s85"/>
   </Row>
   <Row ss:AutoFitHeight="0">
    <Cell ss:Index="2" ss:StyleID="s85"/>
   </Row>
   <Row ss:AutoFitHeight="0">
    <Cell ss:Index="2" ss:StyleID="s85"/>
   </Row>
   <Row ss:AutoFitHeight="0">
    <Cell ss:Index="2" ss:StyleID="s85"/>
   </Row>
   <Row ss:AutoFitHeight="0">
    <Cell ss:Index="2" ss:StyleID="s85"/>
   </Row>
   <Row ss:AutoFitHeight="0">
    <Cell ss:Index="2" ss:StyleID="s85"/>
   </Row>
   <Row ss:AutoFitHeight="0">
    <Cell ss:Index="2" ss:StyleID="s85"/>
   </Row>
   <Row ss:AutoFitHeight="0">
    <Cell ss:Index="2" ss:StyleID="s85"/>
   </Row>
   <Row ss:AutoFitHeight="0">
    <Cell ss:Index="2" ss:StyleID="s85"/>
   </Row>
   <Row ss:AutoFitHeight="0">
    <Cell ss:Index="2" ss:StyleID="s85"/>
   </Row>
   <Row ss:AutoFitHeight="0">
    <Cell ss:Index="2" ss:StyleID="s85"/>
   </Row>
   <Row ss:AutoFitHeight="0">
    <Cell ss:Index="2" ss:StyleID="s85"/>
   </Row>
   <Row ss:AutoFitHeight="0">
    <Cell ss:Index="2" ss:StyleID="s85"/>
   </Row>
   <Row ss:AutoFitHeight="0">
    <Cell ss:Index="2" ss:StyleID="s85"/>
   </Row>
   <Row ss:AutoFitHeight="0">
    <Cell ss:Index="2" ss:StyleID="s85"/>
   </Row>
   <Row ss:AutoFitHeight="0">
    <Cell ss:Index="2" ss:StyleID="s85"/>
   </Row>
   <Row ss:AutoFitHeight="0">
    <Cell ss:Index="2" ss:StyleID="s85"/>
   </Row>
   <Row ss:AutoFitHeight="0">
    <Cell ss:Index="2" ss:StyleID="s85"/>
   </Row>
   <Row ss:AutoFitHeight="0">
    <Cell ss:Index="2" ss:StyleID="s85"/>
   </Row>
   <Row ss:AutoFitHeight="0">
    <Cell ss:Index="2" ss:StyleID="s85"/>
   </Row>
   <Row ss:AutoFitHeight="0">
    <Cell ss:Index="2" ss:StyleID="s85"/>
   </Row>
   <Row ss:AutoFitHeight="0">
    <Cell ss:Index="2" ss:StyleID="s85"/>
   </Row>
   <Row ss:AutoFitHeight="0">
    <Cell ss:Index="2" ss:StyleID="s85"/>
   </Row>
   <Row ss:AutoFitHeight="0">
    <Cell ss:Index="2" ss:StyleID="s85"/>
   </Row>
   <Row ss:AutoFitHeight="0">
    <Cell ss:Index="2" ss:StyleID="s85"/>
   </Row>
   <Row ss:AutoFitHeight="0">
    <Cell ss:Index="2" ss:StyleID="s85"/>
   </Row>
   <Row ss:AutoFitHeight="0">
    <Cell ss:Index="2" ss:StyleID="s85"/>
   </Row>
   <Row ss:AutoFitHeight="0">
    <Cell ss:Index="2" ss:StyleID="s85"/>
   </Row>
   <Row ss:AutoFitHeight="0">
    <Cell ss:Index="2" ss:StyleID="s85"/>
   </Row>
   <Row ss:AutoFitHeight="0">
    <Cell ss:Index="2" ss:StyleID="s85"/>
   </Row>
   <Row ss:AutoFitHeight="0">
    <Cell ss:Index="2" ss:StyleID="s85"/>
   </Row>
   <Row ss:AutoFitHeight="0">
    <Cell ss:Index="2" ss:StyleID="s85"/>
   </Row>
   <Row ss:AutoFitHeight="0">
    <Cell ss:Index="2" ss:StyleID="s85"/>
   </Row>
   <Row ss:AutoFitHeight="0">
    <Cell ss:Index="2" ss:StyleID="s85"/>
   </Row>
   <Row ss:AutoFitHeight="0">
    <Cell ss:Index="2" ss:StyleID="s85"/>
   </Row>
   <Row ss:AutoFitHeight="0">
    <Cell ss:Index="2" ss:StyleID="s85"/>
   </Row>
   <Row ss:AutoFitHeight="0">
    <Cell ss:Index="2" ss:StyleID="s85"/>
   </Row>
   <Row ss:AutoFitHeight="0">
    <Cell ss:Index="2" ss:StyleID="s85"/>
   </Row>
   <Row ss:AutoFitHeight="0">
    <Cell ss:Index="2" ss:StyleID="s85"/>
   </Row>
   <Row ss:AutoFitHeight="0">
    <Cell ss:Index="2" ss:StyleID="s85"/>
   </Row>
   <Row ss:AutoFitHeight="0">
    <Cell ss:Index="2" ss:StyleID="s85"/>
   </Row>
   <Row ss:AutoFitHeight="0">
    <Cell ss:Index="2" ss:StyleID="s85"/>
   </Row>
   <Row ss:AutoFitHeight="0">
    <Cell ss:Index="2" ss:StyleID="s85"/>
   </Row>
   <Row ss:AutoFitHeight="0">
    <Cell ss:Index="2" ss:StyleID="s85"/>
   </Row>
   <Row ss:AutoFitHeight="0">
    <Cell ss:Index="2" ss:StyleID="s85"/>
   </Row>
   <Row ss:AutoFitHeight="0">
    <Cell ss:Index="2" ss:StyleID="s85"/>
   </Row>
   <Row ss:AutoFitHeight="0">
    <Cell ss:Index="2" ss:StyleID="s85"/>
   </Row>
   <Row ss:AutoFitHeight="0">
    <Cell ss:Index="2" ss:StyleID="s85"/>
   </Row>
   <Row ss:AutoFitHeight="0">
    <Cell ss:Index="2" ss:StyleID="s85"/>
   </Row>
   <Row ss:AutoFitHeight="0">
    <Cell ss:Index="2" ss:StyleID="s85"/>
   </Row>
   <Row ss:AutoFitHeight="0">
    <Cell ss:Index="2" ss:StyleID="s85"/>
   </Row>
   <Row ss:AutoFitHeight="0">
    <Cell ss:Index="2" ss:StyleID="s85"/>
   </Row>
   <Row ss:AutoFitHeight="0">
    <Cell ss:Index="2" ss:StyleID="s85"/>
   </Row>
   <Row ss:AutoFitHeight="0">
    <Cell ss:Index="2" ss:StyleID="s85"/>
   </Row>
   <Row ss:AutoFitHeight="0">
    <Cell ss:Index="2" ss:StyleID="s85"/>
   </Row>
   <Row ss:AutoFitHeight="0">
    <Cell ss:Index="2" ss:StyleID="s85"/>
   </Row>
   <Row ss:AutoFitHeight="0">
    <Cell ss:Index="2" ss:StyleID="s85"/>
   </Row>
   <Row ss:AutoFitHeight="0">
    <Cell ss:Index="2" ss:StyleID="s85"/>
   </Row>
   <Row ss:AutoFitHeight="0">
    <Cell ss:Index="2" ss:StyleID="s85"/>
   </Row>
   <Row ss:AutoFitHeight="0">
    <Cell ss:Index="2" ss:StyleID="s85"/>
   </Row>
   <Row ss:AutoFitHeight="0">
    <Cell ss:Index="2" ss:StyleID="s85"/>
   </Row>
   <Row ss:AutoFitHeight="0">
    <Cell ss:Index="2" ss:StyleID="s85"/>
   </Row>
   <Row ss:AutoFitHeight="0">
    <Cell ss:Index="2" ss:StyleID="s85"/>
   </Row>
   <Row ss:AutoFitHeight="0">
    <Cell ss:Index="2" ss:StyleID="s85"/>
   </Row>
   <Row ss:AutoFitHeight="0">
    <Cell ss:Index="2" ss:StyleID="s85"/>
   </Row>
   <Row ss:AutoFitHeight="0">
    <Cell ss:Index="2" ss:StyleID="s85"/>
   </Row>
   <Row ss:AutoFitHeight="0">
    <Cell ss:Index="2" ss:StyleID="s85"/>
   </Row>
   <Row ss:AutoFitHeight="0">
    <Cell ss:Index="2" ss:StyleID="s85"/>
   </Row>
   <Row ss:AutoFitHeight="0">
    <Cell ss:Index="2" ss:StyleID="s85"/>
   </Row>
   <Row ss:AutoFitHeight="0">
    <Cell ss:Index="2" ss:StyleID="s85"/>
   </Row>
   <Row ss:AutoFitHeight="0">
    <Cell ss:Index="2" ss:StyleID="s85"/>
   </Row>
   <Row ss:AutoFitHeight="0">
    <Cell ss:Index="2" ss:StyleID="s85"/>
   </Row>
   <Row ss:AutoFitHeight="0">
    <Cell ss:Index="2" ss:StyleID="s85"/>
   </Row>
   <Row ss:AutoFitHeight="0">
    <Cell ss:Index="2" ss:StyleID="s85"/>
   </Row>
   <Row ss:AutoFitHeight="0">
    <Cell ss:Index="2" ss:StyleID="s85"/>
   </Row>
   <Row ss:AutoFitHeight="0">
    <Cell ss:Index="2" ss:StyleID="s85"/>
   </Row>
   <Row ss:AutoFitHeight="0">
    <Cell ss:Index="2" ss:StyleID="s85"/>
   </Row>
   <Row ss:AutoFitHeight="0">
    <Cell ss:Index="2" ss:StyleID="s85"/>
   </Row>
   <Row ss:AutoFitHeight="0">
    <Cell ss:Index="2" ss:StyleID="s85"/>
   </Row>
   <Row ss:AutoFitHeight="0">
    <Cell ss:Index="2" ss:StyleID="s85"/>
   </Row>
   <Row ss:AutoFitHeight="0">
    <Cell ss:Index="2" ss:StyleID="s85"/>
   </Row>
   <Row ss:AutoFitHeight="0">
    <Cell ss:Index="2" ss:StyleID="s85"/>
   </Row>
   <Row ss:AutoFitHeight="0">
    <Cell ss:Index="2" ss:StyleID="s85"/>
   </Row>
   <Row ss:AutoFitHeight="0">
    <Cell ss:Index="2" ss:StyleID="s85"/>
   </Row>
   <Row ss:AutoFitHeight="0">
    <Cell ss:Index="2" ss:StyleID="s85"/>
   </Row>
   <Row ss:AutoFitHeight="0">
    <Cell ss:Index="2" ss:StyleID="s85"/>
   </Row>
   <Row ss:AutoFitHeight="0">
    <Cell ss:Index="2" ss:StyleID="s85"/>
   </Row>
   <Row ss:AutoFitHeight="0">
    <Cell ss:Index="2" ss:StyleID="s85"/>
   </Row>
   <Row ss:AutoFitHeight="0">
    <Cell ss:Index="2" ss:StyleID="s85"/>
   </Row>
   <Row ss:AutoFitHeight="0">
    <Cell ss:Index="2" ss:StyleID="s85"/>
   </Row>
   <Row ss:AutoFitHeight="0">
    <Cell ss:Index="2" ss:StyleID="s85"/>
   </Row>
   <Row ss:AutoFitHeight="0">
    <Cell ss:Index="2" ss:StyleID="s85"/>
   </Row>
   <Row ss:AutoFitHeight="0">
    <Cell ss:Index="2" ss:StyleID="s85"/>
   </Row>
   <Row ss:AutoFitHeight="0">
    <Cell ss:Index="2" ss:StyleID="s85"/>
   </Row>
   <Row ss:AutoFitHeight="0">
    <Cell ss:Index="2" ss:StyleID="s85"/>
   </Row>
   <Row ss:AutoFitHeight="0">
    <Cell ss:Index="2" ss:StyleID="s85"/>
   </Row>
   <Row ss:AutoFitHeight="0">
    <Cell ss:Index="2" ss:StyleID="s85"/>
   </Row>
   <Row ss:AutoFitHeight="0">
    <Cell ss:Index="2" ss:StyleID="s85"/>
   </Row>
   <Row ss:AutoFitHeight="0">
    <Cell ss:Index="2" ss:StyleID="s85"/>
   </Row>
   <Row ss:AutoFitHeight="0">
    <Cell ss:Index="2" ss:StyleID="s85"/>
   </Row>
   <Row ss:AutoFitHeight="0">
    <Cell ss:Index="2" ss:StyleID="s85"/>
   </Row>
   <Row ss:AutoFitHeight="0">
    <Cell ss:Index="2" ss:StyleID="s85"/>
   </Row>
   <Row ss:AutoFitHeight="0">
    <Cell ss:Index="2" ss:StyleID="s85"/>
   </Row>
   <Row ss:AutoFitHeight="0">
    <Cell ss:Index="2" ss:StyleID="s85"/>
   </Row>
   <Row ss:AutoFitHeight="0">
    <Cell ss:Index="2" ss:StyleID="s85"/>
   </Row>
   <Row ss:AutoFitHeight="0">
    <Cell ss:Index="2" ss:StyleID="s85"/>
   </Row>
   <Row ss:AutoFitHeight="0">
    <Cell ss:Index="2" ss:StyleID="s85"/>
   </Row>
   <Row ss:AutoFitHeight="0">
    <Cell ss:Index="2" ss:StyleID="s85"/>
   </Row>
   <Row ss:AutoFitHeight="0">
    <Cell ss:Index="2" ss:StyleID="s85"/>
   </Row>
   <Row ss:AutoFitHeight="0">
    <Cell ss:Index="2" ss:StyleID="s85"/>
   </Row>
   <Row ss:AutoFitHeight="0">
    <Cell ss:Index="2" ss:StyleID="s85"/>
   </Row>
   <Row ss:AutoFitHeight="0">
    <Cell ss:Index="2" ss:StyleID="s85"/>
   </Row>
   <Row ss:AutoFitHeight="0">
    <Cell ss:Index="2" ss:StyleID="s85"/>
   </Row>
   <Row ss:AutoFitHeight="0">
    <Cell ss:Index="2" ss:StyleID="s85"/>
   </Row>
   <Row ss:AutoFitHeight="0">
    <Cell ss:Index="3" ss:StyleID="s85"/>
   </Row>
   <Row ss:AutoFitHeight="0">
    <Cell ss:Index="3" ss:StyleID="s85"/>
   </Row>
   <Row ss:AutoFitHeight="0">
    <Cell ss:Index="3" ss:StyleID="s85"/>
   </Row>
   <Row ss:AutoFitHeight="0">
    <Cell ss:Index="3" ss:StyleID="s85"/>
   </Row>
   <Row ss:AutoFitHeight="0">
    <Cell ss:Index="3" ss:StyleID="s85"/>
   </Row>
   <Row ss:AutoFitHeight="0">
    <Cell ss:Index="3" ss:StyleID="s85"/>
   </Row>
   <Row ss:AutoFitHeight="0">
    <Cell ss:Index="3" ss:StyleID="s85"/>
   </Row>
   <Row ss:AutoFitHeight="0">
    <Cell ss:Index="3" ss:StyleID="s85"/>
   </Row>
   <Row ss:AutoFitHeight="0">
    <Cell ss:Index="3" ss:StyleID="s85"/>
   </Row>
   <Row ss:AutoFitHeight="0">
    <Cell ss:Index="3" ss:StyleID="s85"/>
   </Row>
   <Row ss:AutoFitHeight="0">
    <Cell ss:Index="3" ss:StyleID="s85"/>
   </Row>
   <Row ss:AutoFitHeight="0">
    <Cell ss:Index="3" ss:StyleID="s85"/>
   </Row>
   <Row ss:AutoFitHeight="0">
    <Cell ss:Index="3" ss:StyleID="s85"/>
   </Row>
   <Row ss:AutoFitHeight="0">
    <Cell ss:Index="3" ss:StyleID="s85"/>
   </Row>
   <Row ss:AutoFitHeight="0">
    <Cell ss:Index="3" ss:StyleID="s85"/>
   </Row>
   <Row ss:AutoFitHeight="0">
    <Cell ss:Index="3" ss:StyleID="s85"/>
   </Row>
   <Row ss:AutoFitHeight="0">
    <Cell ss:Index="3" ss:StyleID="s85"/>
   </Row>
   <Row ss:AutoFitHeight="0">
    <Cell ss:Index="3" ss:StyleID="s85"/>
   </Row>
   <Row ss:AutoFitHeight="0">
    <Cell ss:Index="3" ss:StyleID="s85"/>
   </Row>
   <Row ss:AutoFitHeight="0">
    <Cell ss:Index="3" ss:StyleID="s85"/>
   </Row>
   <Row ss:AutoFitHeight="0">
    <Cell ss:Index="3" ss:StyleID="s85"/>
   </Row>
   <Row ss:AutoFitHeight="0">
    <Cell ss:Index="3" ss:StyleID="s85"/>
   </Row>
   <Row ss:AutoFitHeight="0">
    <Cell ss:Index="3" ss:StyleID="s85"/>
   </Row>
   <Row ss:AutoFitHeight="0">
    <Cell ss:Index="3" ss:StyleID="s85"/>
   </Row>
   <Row ss:AutoFitHeight="0">
    <Cell ss:Index="3" ss:StyleID="s85"/>
   </Row>
   <Row ss:AutoFitHeight="0">
    <Cell ss:Index="3" ss:StyleID="s85"/>
   </Row>
   <Row ss:AutoFitHeight="0">
    <Cell ss:Index="3" ss:StyleID="s85"/>
   </Row>
   <Row ss:AutoFitHeight="0">
    <Cell ss:Index="3" ss:StyleID="s85"/>
   </Row>
   <Row ss:AutoFitHeight="0">
    <Cell ss:Index="3" ss:StyleID="s85"/>
   </Row>
   <Row ss:AutoFitHeight="0">
    <Cell ss:Index="3" ss:StyleID="s85"/>
   </Row>
   <Row ss:AutoFitHeight="0">
    <Cell ss:Index="3" ss:StyleID="s85"/>
   </Row>
   <Row ss:AutoFitHeight="0">
    <Cell ss:Index="3" ss:StyleID="s85"/>
   </Row>
   <Row ss:AutoFitHeight="0">
    <Cell ss:Index="3" ss:StyleID="s85"/>
   </Row>
   <Row ss:AutoFitHeight="0">
    <Cell ss:Index="3" ss:StyleID="s85"/>
   </Row>
   <Row ss:AutoFitHeight="0">
    <Cell ss:Index="3" ss:StyleID="s85"/>
   </Row>
   <Row ss:AutoFitHeight="0">
    <Cell ss:Index="3" ss:StyleID="s85"/>
   </Row>
   <Row ss:AutoFitHeight="0">
    <Cell ss:Index="3" ss:StyleID="s85"/>
   </Row>
   <Row ss:AutoFitHeight="0">
    <Cell ss:Index="3" ss:StyleID="s85"/>
   </Row>
   <Row ss:AutoFitHeight="0">
    <Cell ss:Index="3" ss:StyleID="s85"/>
   </Row>
   <Row ss:AutoFitHeight="0">
    <Cell ss:Index="3" ss:StyleID="s85"/>
   </Row>
   <Row ss:AutoFitHeight="0">
    <Cell ss:Index="3" ss:StyleID="s85"/>
   </Row>
   <Row ss:AutoFitHeight="0">
    <Cell ss:Index="3" ss:StyleID="s85"/>
   </Row>
   <Row ss:AutoFitHeight="0">
    <Cell ss:Index="3" ss:StyleID="s85"/>
   </Row>
   <Row ss:AutoFitHeight="0">
    <Cell ss:Index="3" ss:StyleID="s85"/>
   </Row>
   <Row ss:AutoFitHeight="0">
    <Cell ss:Index="3" ss:StyleID="s85"/>
   </Row>
   <Row ss:AutoFitHeight="0">
    <Cell ss:Index="3" ss:StyleID="s85"/>
   </Row>
   <Row ss:AutoFitHeight="0">
    <Cell ss:Index="3" ss:StyleID="s85"/>
   </Row>
   <Row ss:AutoFitHeight="0">
    <Cell ss:Index="3" ss:StyleID="s85"/>
   </Row>
   <Row ss:AutoFitHeight="0">
    <Cell ss:Index="3" ss:StyleID="s85"/>
   </Row>
   <Row ss:AutoFitHeight="0">
    <Cell ss:Index="3" ss:StyleID="s85"/>
   </Row>
   <Row ss:AutoFitHeight="0">
    <Cell ss:Index="3" ss:StyleID="s85"/>
   </Row>
   <Row ss:AutoFitHeight="0">
    <Cell ss:Index="3" ss:StyleID="s85"/>
   </Row>
   <Row ss:AutoFitHeight="0">
    <Cell ss:Index="3" ss:StyleID="s85"/>
   </Row>
   <Row ss:AutoFitHeight="0">
    <Cell ss:Index="3" ss:StyleID="s85"/>
   </Row>
   <Row ss:AutoFitHeight="0">
    <Cell ss:Index="3" ss:StyleID="s85"/>
   </Row>
  </Table>
  <WorksheetOptions xmlns="urn:schemas-microsoft-com:office:excel">
   <PageSetup>
    <Header x:Margin="0.3"/>
    <Footer x:Margin="0.3"/>
    <PageMargins x:Bottom="0.75" x:Left="0.7" x:Right="0.7" x:Top="0.75"/>
   </PageSetup>
   <Unsynced/>
   <TopRowVisible>9</TopRowVisible>
   <Panes>
    <Pane>
     <Number>3</Number>
     <ActiveRow>19</ActiveRow>
     <ActiveCol>3</ActiveCol>
    </Pane>
   </Panes>
   <ProtectObjects>False</ProtectObjects>
   <ProtectScenarios>False</ProtectScenarios>
  </WorksheetOptions>
 </Worksheet>
</Workbook>
