# Supplementary material for: Characterization of Conserved and Novel microRNAs in Lilium lancifolium Thunb. by High-Throughput Sequencing
Source: Sci Rep. 2018 Feb 13;8:2880. doi: 10.1038/s41598-018-21193-4 (PMC5811567; doi:10.1038/s41598-018-21193-4)
Supplement: Supplementary file 5 — Supplementary Table S4 [file 41598_2018_21193_MOESM5_ESM.xml]

<?xml version="1.0" encoding="UTF-8"?>
<?mso-application progid="Excel.Sheet"?><Workbook xmlns:o="urn:schemas-microsoft-com:office:office" xmlns:x="urn:schemas-microsoft-com:office:excel" xmlns:html="http://www.w3.org/TR/REC-html40" xmlns:ss="urn:schemas-microsoft-com:office:spreadsheet">
 <DocumentProperties xmlns="urn:schemas-microsoft-com:office:office">
  <Created>2006-09-16T00:00:00Z</Created>
  <LastSaved>2017-06-01T12:05:29Z</LastSaved>
  <Version>14.00</Version>
 </DocumentProperties>
 <OfficeDocumentSettings xmlns="urn:schemas-microsoft-com:office:office">
  <AllowPNG/>
  <RemovePersonalInformation/>
 </OfficeDocumentSettings>
 <ExcelWorkbook xmlns="urn:schemas-microsoft-com:office:excel">
  <WindowHeight>7890</WindowHeight>
  <WindowWidth>14805</WindowWidth>
  <WindowTopX>240</WindowTopX>
  <WindowTopY>225</WindowTopY>
  <ProtectStructure>False</ProtectStructure>
  <ProtectWindows>False</ProtectWindows>
 </ExcelWorkbook>
 <Styles>
  <Style ss:ID="Default" ss:Name="Normal">
   <Alignment ss:Vertical="Bottom"/>
   <Borders/>
   <Font ss:FontName="宋体" x:CharSet="134" ss:Size="11" ss:Color="#000000"/>
   <Interior/>
   <NumberFormat/>
   <Protection/>
  </Style>
  <Style ss:ID="s62">
   <Font ss:FontName="Times New Roman" x:Family="Roman" ss:Size="11"/>
   <Interior/>
  </Style>
  <Style ss:ID="s63">
   <Alignment ss:Horizontal="Center" ss:Vertical="Bottom"/>
   <Font ss:FontName="Times New Roman" x:Family="Roman" ss:Size="11"/>
   <Interior/>
  </Style>
  <Style ss:ID="s64">
   <Alignment ss:Vertical="Bottom"/>
   <Font ss:FontName="Times New Roman" x:Family="Roman" ss:Size="11"/>
   <Interior/>
  </Style>
  <Style ss:ID="s65">
   <Font ss:FontName="Times New Roman" x:Family="Roman" ss:Size="11"/>
   <Interior/>
   <NumberFormat ss:Format="@"/>
  </Style>
  <Style ss:ID="s66">
   <Alignment ss:Horizontal="Left" ss:Vertical="Center"/>
   <Font ss:FontName="Times New Roman" x:Family="Roman" ss:Size="11" ss:Bold="1"/>
   <Interior/>
  </Style>
  <Style ss:ID="s67">
   <Borders>
    <Border ss:Position="Bottom" ss:LineStyle="Continuous" ss:Weight="1"/>
   </Borders>
   <Font ss:FontName="Times New Roman" x:Family="Roman" ss:Size="11"/>
   <Interior/>
  </Style>
  <Style ss:ID="s68">
   <Borders>
    <Border ss:Position="Bottom" ss:LineStyle="Continuous" ss:Weight="1"/>
   </Borders>
   <Font ss:FontName="Times New Roman" x:Family="Roman" ss:Size="11"/>
   <Interior/>
   <NumberFormat ss:Format="@"/>
  </Style>
  <Style ss:ID="s69">
   <Alignment ss:Horizontal="Center" ss:Vertical="Center"/>
   <Borders>
    <Border ss:Position="Bottom" ss:LineStyle="Continuous" ss:Weight="1"/>
    <Border ss:Position="Top" ss:LineStyle="Continuous" ss:Weight="1"/>
   </Borders>
   <Font ss:FontName="Times New Roman" x:Family="Roman" ss:Size="12" ss:Bold="1"/>
   <Interior/>
  </Style>
  <Style ss:ID="s70">
   <Alignment ss:Vertical="Center"/>
   <Borders>
    <Border ss:Position="Bottom" ss:LineStyle="Continuous" ss:Weight="1"/>
    <Border ss:Position="Top" ss:LineStyle="Continuous" ss:Weight="1"/>
   </Borders>
   <Font ss:FontName="Times New Roman" x:Family="Roman" ss:Size="12" ss:Bold="1"/>
   <Interior/>
  </Style>
  <Style ss:ID="s71">
   <Borders>
    <Border ss:Position="Bottom" ss:LineStyle="Continuous" ss:Weight="1"/>
   </Borders>
   <Font ss:FontName="Times New Roman" x:Family="Roman" ss:Size="11" ss:Bold="1"/>
   <Interior/>
  </Style>
  <Style ss:ID="s72">
   <Alignment ss:Horizontal="Left" ss:Vertical="Center"/>
   <Font ss:FontName="Times New Roman" x:Family="Roman" ss:Size="10.5"/>
   <Interior/>
  </Style>
  <Style ss:ID="s73">
   <Alignment ss:Vertical="Center"/>
   <Font ss:FontName="Times New Roman" x:Family="Roman" ss:Size="11"/>
   <Interior/>
  </Style>
  <Style ss:ID="s74">
   <Font ss:FontName="Times New Roman" x:Family="Roman" ss:Size="10.5"/>
   <Interior/>
  </Style>
  <Style ss:ID="s75">
   <Alignment ss:Vertical="Top"/>
   <Font ss:FontName="Times New Roman" x:Family="Roman" ss:Size="11"/>
   <Interior/>
  </Style>
  <Style ss:ID="s76">
   <Alignment ss:Vertical="Top"/>
   <Font ss:FontName="Times New Roman" x:Family="Roman" ss:Size="11"/>
   <Interior/>
   <NumberFormat ss:Format="@"/>
  </Style>
  <Style ss:ID="s77">
   <Alignment ss:Vertical="Center"/>
   <Font ss:FontName="Times New Roman" x:Family="Roman" ss:Size="11"/>
   <Interior/>
   <NumberFormat ss:Format="@"/>
  </Style>
  <Style ss:ID="s78">
   <Alignment ss:Horizontal="Left" ss:Vertical="Bottom"/>
   <Font ss:FontName="Times New Roman" x:Family="Roman" ss:Size="11"/>
   <Interior/>
  </Style>
  <Style ss:ID="s79">
   <Alignment ss:Horizontal="Justify" ss:Vertical="Center"/>
   <Borders/>
   <Font ss:FontName="Times New Roman" x:Family="Roman" ss:Size="10.5"/>
   <Interior/>
  </Style>
  <Style ss:ID="s80">
   <Alignment ss:Horizontal="Left" ss:Vertical="Top"/>
   <Font ss:FontName="Times New Roman" x:Family="Roman" ss:Size="11"/>
   <Interior/>
  </Style>
  <Style ss:ID="s81">
   <Alignment ss:Horizontal="Left" ss:Vertical="Center"/>
   <Borders/>
   <Font ss:FontName="Times New Roman" x:Family="Roman" ss:Size="10.5"/>
   <Interior/>
  </Style>
  <Style ss:ID="s82">
   <Alignment ss:Horizontal="Left" ss:Vertical="Bottom"/>
   <Borders/>
   <Font ss:FontName="Times New Roman" x:Family="Roman" ss:Size="11"/>
   <Interior/>
  </Style>
  <Style ss:ID="s83">
   <Alignment ss:Horizontal="Center" ss:Vertical="Bottom"/>
   <Borders/>
   <Font ss:FontName="Times New Roman" x:Family="Roman" ss:Size="11"/>
   <Interior/>
  </Style>
  <Style ss:ID="s84">
   <Alignment ss:Vertical="Bottom"/>
   <Borders/>
   <Font ss:FontName="Times New Roman" x:Family="Roman" ss:Size="11"/>
   <Interior/>
  </Style>
  <Style ss:ID="s85">
   <Borders/>
   <Font ss:FontName="Times New Roman" x:Family="Roman" ss:Size="11"/>
   <Interior/>
  </Style>
  <Style ss:ID="s86">
   <Borders/>
   <Font ss:FontName="Times New Roman" x:Family="Roman" ss:Size="11"/>
   <Interior/>
   <NumberFormat ss:Format="@"/>
  </Style>
  <Style ss:ID="s87">
   <Alignment ss:Horizontal="Left" ss:Vertical="Bottom"/>
   <Borders>
    <Border ss:Position="Bottom" ss:LineStyle="Continuous" ss:Weight="1"/>
   </Borders>
   <Font ss:FontName="Times New Roman" x:Family="Roman" ss:Size="11"/>
   <Interior/>
  </Style>
  <Style ss:ID="s88">
   <Alignment ss:Horizontal="Center" ss:Vertical="Bottom"/>
   <Borders>
    <Border ss:Position="Bottom" ss:LineStyle="Continuous" ss:Weight="1"/>
   </Borders>
   <Font ss:FontName="Times New Roman" x:Family="Roman" ss:Size="11"/>
   <Interior/>
  </Style>
  <Style ss:ID="s89">
   <Alignment ss:Vertical="Bottom"/>
   <Borders>
    <Border ss:Position="Bottom" ss:LineStyle="Continuous" ss:Weight="1"/>
   </Borders>
   <Font ss:FontName="Times New Roman" x:Family="Roman" ss:Size="11"/>
   <Interior/>
  </Style>
  <Style ss:ID="s90">
   <Font ss:FontName="Times New Roman" x:Family="Roman" ss:Size="11"/>
   <Interior/>
   <NumberFormat ss:Format="m&quot;月&quot;d&quot;日&quot;"/>
  </Style>
  <Style ss:ID="s91">
   <Alignment ss:Vertical="Center"/>
   <Font ss:FontName="Times New Roman" x:Family="Roman" ss:Size="11" ss:Color="#000000"/>
   <Interior/>
  </Style>
  <Style ss:ID="s92">
   <Alignment ss:Vertical="Bottom"/>
   <Font ss:FontName="Times New Roman" x:Family="Roman" ss:Size="11" ss:Color="#000000"/>
   <Interior/>
  </Style>
 </Styles>
 <Worksheet ss:Name="Sheet1">
  <Table ss:ExpandedColumnCount="10" ss:ExpandedRowCount="862" x:FullColumns="1" x:FullRows="1" ss:StyleID="s62" ss:DefaultColumnWidth="54" ss:DefaultRowHeight="15">
   <Column ss:StyleID="s63" ss:Width="83.25"/>
   <Column ss:StyleID="s63" ss:AutoFitWidth="0" ss:Width="161.25" ss:Span="1"/>
   <Column ss:Index="4" ss:StyleID="s64" ss:AutoFitWidth="0" ss:Width="114"/>
   <Column ss:StyleID="s62" ss:AutoFitWidth="0" ss:Width="384.75"/>
   <Column ss:Index="7" ss:StyleID="s65" ss:AutoFitWidth="0"/>
   <Column ss:StyleID="s62" ss:AutoFitWidth="0" ss:Width="62.25"/>
   <Row ss:AutoFitHeight="0">
    <Cell ss:StyleID="s66"><ss:Data ss:Type="String" xmlns="http://www.w3.org/TR/REC-html40"><B>Supplementary Table S4 Predicted targets of conserved miRNAs in <I>L.lancifolium</I><Font>.</Font></B></ss:Data></Cell>
    <Cell ss:StyleID="s66"/>
    <Cell ss:StyleID="s66"/>
    <Cell ss:Index="6" ss:StyleID="s67"/>
    <Cell ss:StyleID="s68"/>
    <Cell ss:StyleID="s68"/>
    <Cell ss:StyleID="s68"/>
    <Cell ss:StyleID="s68"/>
   </Row>
   <Row ss:AutoFitHeight="0" ss:Height="15.75">
    <Cell ss:StyleID="s69"><Data ss:Type="String">miRNA family</Data></Cell>
    <Cell ss:StyleID="s69"/>
    <Cell ss:StyleID="s69"/>
    <Cell ss:StyleID="s70"><Data ss:Type="String">Target gene</Data></Cell>
    <Cell ss:StyleID="s70"><Data ss:Type="String">Annotation</Data></Cell>
    <Cell ss:StyleID="s71"><Data ss:Type="String">Score</Data></Cell>
    <Cell ss:StyleID="s71"><Data ss:Type="String">Position</Data></Cell>
    <Cell ss:StyleID="s71"><Data ss:Type="String">Cleave site</Data></Cell>
    <Cell ss:StyleID="s71"><Data ss:Type="String">Category</Data></Cell>
    <Cell ss:StyleID="s71"><Data ss:Type="String">P-value</Data></Cell>
   </Row>
   <Row ss:AutoFitHeight="0">
    <Cell ss:StyleID="s72"><Data ss:Type="String">MIR156</Data></Cell>
    <Cell ss:StyleID="s72"><Data ss:Type="String">LL-miR156a</Data></Cell>
    <Cell ss:StyleID="s72"><Data ss:Type="String">ugacagaagagagugagcac</Data></Cell>
    <Cell ss:StyleID="s73"><Data ss:Type="String">c68687.graph_c0</Data></Cell>
    <Cell><Data ss:Type="String">squamosa promoter-binding-like protein 16</Data></Cell>
    <Cell ss:StyleID="s73"><Data ss:Type="Number">1</Data></Cell>
    <Cell><Data ss:Type="String">98-117</Data></Cell>
    <Cell><Data ss:Type="Number">107</Data></Cell>
    <Cell><Data ss:Type="Number">0</Data></Cell>
    <Cell><Data ss:Type="Number">2E-3</Data></Cell>
   </Row>
   <Row ss:AutoFitHeight="0">
    <Cell ss:StyleID="s72"/>
    <Cell ss:StyleID="s72"/>
    <Cell ss:StyleID="s72"/>
    <Cell ss:StyleID="s73"><Data ss:Type="String">Unigene16325_All</Data></Cell>
    <Cell><Data ss:Type="String">Squamosa promoter-binding-like protein 14 </Data></Cell>
    <Cell ss:StyleID="s73"><Data ss:Type="Number">1</Data></Cell>
    <Cell><Data ss:Type="String">581-600</Data></Cell>
    <Cell><Data ss:Type="Number">590</Data></Cell>
    <Cell><Data ss:Type="Number">0</Data></Cell>
    <Cell><Data ss:Type="Number">2E-3</Data></Cell>
   </Row>
   <Row ss:AutoFitHeight="0">
    <Cell ss:StyleID="s72"/>
    <Cell ss:StyleID="s72"/>
    <Cell ss:StyleID="s72"/>
    <Cell ss:StyleID="s73"><Data ss:Type="String">c104848_g1</Data></Cell>
    <Cell><Data ss:Type="String"> squamosa promoter-binding-like protein 16</Data></Cell>
    <Cell ss:StyleID="s73"><Data ss:Type="Number">1</Data></Cell>
    <Cell><Data ss:Type="String">638-659</Data></Cell>
    <Cell><Data ss:Type="Number">649</Data></Cell>
    <Cell><Data ss:Type="Number">0</Data></Cell>
    <Cell><Data ss:Type="Number">0</Data></Cell>
   </Row>
   <Row ss:AutoFitHeight="0">
    <Cell ss:StyleID="s72"/>
    <Cell ss:StyleID="s72"/>
    <Cell ss:StyleID="s72"/>
    <Cell ss:StyleID="s73"><Data ss:Type="String">c76104_g1</Data></Cell>
    <Cell><Data ss:Type="String">squamosa promoter-binding-like protein 16</Data></Cell>
    <Cell ss:StyleID="s73"><Data ss:Type="Number">1</Data></Cell>
    <Cell><Data ss:Type="String">980-999</Data></Cell>
   </Row>
   <Row ss:AutoFitHeight="0">
    <Cell ss:StyleID="s72"/>
    <Cell ss:StyleID="s72"/>
    <Cell ss:StyleID="s72"/>
    <Cell ss:StyleID="s73"><Data ss:Type="String">c221626_g1</Data></Cell>
    <Cell ss:StyleID="s74"><Data ss:Type="String">squamosa promoter-binding-like protein 14 isoform X2</Data></Cell>
    <Cell ss:StyleID="s73"><Data ss:Type="Number">1</Data></Cell>
    <Cell><Data ss:Type="String">216-235</Data></Cell>
   </Row>
   <Row ss:AutoFitHeight="0">
    <Cell ss:StyleID="s72"/>
    <Cell ss:StyleID="s72"/>
    <Cell ss:StyleID="s72"/>
    <Cell ss:StyleID="s73"><Data ss:Type="String">c66332.graph_c0</Data></Cell>
    <Cell ss:StyleID="s74"><Data ss:Type="String">squamosa promoter-binding-like protein 14 isoform X1</Data></Cell>
    <Cell ss:StyleID="s73"><Data ss:Type="Number">1</Data></Cell>
    <Cell><Data ss:Type="String">134-153</Data></Cell>
   </Row>
   <Row ss:AutoFitHeight="0">
    <Cell ss:StyleID="s72"/>
    <Cell ss:StyleID="s72"/>
    <Cell ss:StyleID="s72"/>
    <Cell ss:StyleID="s73"><Data ss:Type="String">Unigene17567_All</Data></Cell>
    <Cell ss:StyleID="s74"><Data ss:Type="String">squamosa promoter-binding-like protein 16</Data></Cell>
    <Cell ss:StyleID="s73"><Data ss:Type="Number">1</Data></Cell>
    <Cell><Data ss:Type="String">255-274</Data></Cell>
   </Row>
   <Row ss:AutoFitHeight="0">
    <Cell ss:StyleID="s72"/>
    <Cell ss:StyleID="s72"/>
    <Cell ss:StyleID="s72"/>
    <Cell ss:StyleID="s73"><Data ss:Type="String">c51994.graph_c0</Data></Cell>
    <Cell ss:StyleID="s74"><Data ss:Type="String">squamosa promoter-binding-like protein 14 isoform X2 </Data></Cell>
    <Cell ss:StyleID="s73"><Data ss:Type="Number">1</Data></Cell>
    <Cell><Data ss:Type="String">499-518</Data></Cell>
   </Row>
   <Row ss:AutoFitHeight="0">
    <Cell ss:StyleID="s72"/>
    <Cell ss:StyleID="s72"/>
    <Cell ss:StyleID="s72"/>
    <Cell ss:StyleID="s73"><Data ss:Type="String">Unigene22441_All</Data></Cell>
    <Cell ss:StyleID="s74"><Data ss:Type="String">squamosa promoter-binding-like protein 16</Data></Cell>
    <Cell ss:StyleID="s73"><Data ss:Type="Number">1</Data></Cell>
    <Cell><Data ss:Type="String">437-456</Data></Cell>
   </Row>
   <Row ss:AutoFitHeight="0">
    <Cell ss:StyleID="s72"/>
    <Cell ss:StyleID="s72"/>
    <Cell ss:StyleID="s72"/>
    <Cell ss:StyleID="s73"><Data ss:Type="String">c102792_g1</Data></Cell>
    <Cell ss:StyleID="s74"><Data ss:Type="String">squamosa promoter-binding-like protein 14 isoform X2</Data></Cell>
    <Cell ss:StyleID="s73"><Data ss:Type="Number">1</Data></Cell>
    <Cell><Data ss:Type="String">801-822</Data></Cell>
    <Cell><Data ss:Type="Number">812</Data></Cell>
    <Cell><Data ss:Type="Number">0</Data></Cell>
    <Cell><Data ss:Type="Number">0</Data></Cell>
   </Row>
   <Row ss:AutoFitHeight="0">
    <Cell ss:StyleID="s72"/>
    <Cell ss:StyleID="s72"/>
    <Cell ss:StyleID="s72"/>
    <Cell ss:StyleID="s73"><Data ss:Type="String">CL5339.Contig2_All</Data></Cell>
    <Cell ss:StyleID="s74"><Data ss:Type="String"> squamosa promoter-binding-like protein 16</Data></Cell>
    <Cell ss:StyleID="s73"><Data ss:Type="Number">1.5</Data></Cell>
    <Cell><Data ss:Type="String">465-484</Data></Cell>
   </Row>
   <Row ss:AutoFitHeight="0">
    <Cell ss:StyleID="s72"/>
    <Cell ss:StyleID="s72"/>
    <Cell ss:StyleID="s72"/>
    <Cell ss:StyleID="s73"><Data ss:Type="String">c107845_g1</Data></Cell>
    <Cell ss:StyleID="s74"><Data ss:Type="String">squamosa promoter-binding-like protein 3</Data></Cell>
    <Cell ss:StyleID="s73"><Data ss:Type="Number">1.5</Data></Cell>
    <Cell><Data ss:Type="String">477-496</Data></Cell>
   </Row>
   <Row ss:AutoFitHeight="0">
    <Cell ss:StyleID="s72"/>
    <Cell ss:StyleID="s72"/>
    <Cell ss:StyleID="s72"/>
    <Cell ss:StyleID="s73"><Data ss:Type="String">c15113.graph_c0</Data></Cell>
    <Cell ss:StyleID="s74"><Data ss:Type="String">squamosa promoter-binding-like protein 16</Data></Cell>
    <Cell ss:StyleID="s73"><Data ss:Type="Number">1.5</Data></Cell>
    <Cell><Data ss:Type="String">861-880</Data></Cell>
    <Cell><Data ss:Type="Number">870</Data></Cell>
    <Cell><Data ss:Type="Number">4</Data></Cell>
    <Cell><Data ss:Type="Number">0</Data></Cell>
   </Row>
   <Row ss:AutoFitHeight="0">
    <Cell ss:StyleID="s72"/>
    <Cell ss:StyleID="s72"/>
    <Cell ss:StyleID="s72"/>
    <Cell ss:StyleID="s73"><Data ss:Type="String">CL5339.Contig1_All</Data></Cell>
    <Cell ss:StyleID="s74"><Data ss:Type="String"> squamosa promoter-binding-like protein 16</Data></Cell>
    <Cell ss:StyleID="s73"><Data ss:Type="Number">1.5</Data></Cell>
    <Cell><Data ss:Type="String">952-971</Data></Cell>
   </Row>
   <Row ss:AutoFitHeight="0">
    <Cell ss:StyleID="s72"/>
    <Cell ss:StyleID="s72"/>
    <Cell ss:StyleID="s72"/>
    <Cell ss:StyleID="s73"><Data ss:Type="String">Unigene3086_All</Data></Cell>
    <Cell ss:StyleID="s74"><Data ss:Type="String">squamosa promoter-binding-like protein 3</Data></Cell>
    <Cell ss:StyleID="s73"><Data ss:Type="Number">1.5</Data></Cell>
    <Cell><Data ss:Type="String">1011-1030</Data></Cell>
   </Row>
   <Row ss:AutoFitHeight="0">
    <Cell ss:StyleID="s72"/>
    <Cell ss:StyleID="s72"/>
    <Cell ss:StyleID="s72"/>
    <Cell ss:StyleID="s73"><Data ss:Type="String">c82493.graph_c0</Data></Cell>
    <Cell ss:StyleID="s74"><Data ss:Type="String">squamosa promoter-binding protein 2-like</Data></Cell>
    <Cell ss:StyleID="s73"><Data ss:Type="Number">1.5</Data></Cell>
    <Cell><Data ss:Type="String">127-146</Data></Cell>
   </Row>
   <Row ss:AutoFitHeight="0">
    <Cell ss:StyleID="s72"/>
    <Cell ss:StyleID="s72"/>
    <Cell ss:StyleID="s72"/>
    <Cell ss:StyleID="s73"><Data ss:Type="String">c40525.graph_c0</Data></Cell>
    <Cell ss:StyleID="s74"><Data ss:Type="String">squamosa promoter-binding-like protein 3</Data></Cell>
    <Cell ss:StyleID="s73"><Data ss:Type="Number">1.5</Data></Cell>
    <Cell><Data ss:Type="String">556-575</Data></Cell>
   </Row>
   <Row ss:AutoFitHeight="0">
    <Cell ss:StyleID="s72"/>
    <Cell ss:StyleID="s72"/>
    <Cell ss:StyleID="s72"/>
    <Cell ss:StyleID="s73"><Data ss:Type="String">c45506.graph_c0</Data></Cell>
    <Cell ss:StyleID="s74"><Data ss:Type="String">squamosa promoter-binding-like protein 3</Data></Cell>
    <Cell ss:StyleID="s73"><Data ss:Type="Number">1.5</Data></Cell>
    <Cell><Data ss:Type="String">634-653</Data></Cell>
   </Row>
   <Row ss:AutoFitHeight="0">
    <Cell ss:StyleID="s72"/>
    <Cell ss:StyleID="s72"/>
    <Cell ss:StyleID="s72"/>
    <Cell ss:StyleID="s73"><Data ss:Type="String">Unigene11009_All</Data></Cell>
    <Cell ss:StyleID="s74"><Data ss:Type="String">squamosa promoter-binding-like protein 3</Data></Cell>
    <Cell ss:StyleID="s73"><Data ss:Type="Number">1.5</Data></Cell>
    <Cell><Data ss:Type="String">528-547</Data></Cell>
   </Row>
   <Row ss:AutoFitHeight="0">
    <Cell ss:StyleID="s72"/>
    <Cell ss:StyleID="s72"/>
    <Cell ss:StyleID="s72"/>
    <Cell ss:StyleID="s73"><Data ss:Type="String">Unigene5787_All</Data></Cell>
    <Cell><Data ss:Type="String">NA</Data></Cell>
    <Cell ss:StyleID="s73"><Data ss:Type="Number">2</Data></Cell>
    <Cell><Data ss:Type="String">64-83</Data></Cell>
   </Row>
   <Row ss:AutoFitHeight="0">
    <Cell ss:StyleID="s72"/>
    <Cell ss:StyleID="s72"/>
    <Cell ss:StyleID="s72"/>
    <Cell ss:StyleID="s73"><Data ss:Type="String">c117259_g4</Data></Cell>
    <Cell><Data ss:Type="String">NA</Data></Cell>
    <Cell ss:StyleID="s73"><Data ss:Type="Number">2</Data></Cell>
    <Cell><Data ss:Type="String">211-230</Data></Cell>
   </Row>
   <Row ss:AutoFitHeight="0">
    <Cell ss:StyleID="s72"/>
    <Cell ss:StyleID="s72"/>
    <Cell ss:StyleID="s72"/>
    <Cell ss:StyleID="s73"><Data ss:Type="String">c24262.graph_c0</Data></Cell>
    <Cell ss:StyleID="s74"><Data ss:Type="String">squamosa promoter-binding protein 1 isoform X1</Data></Cell>
    <Cell ss:StyleID="s73"><Data ss:Type="Number">2</Data></Cell>
    <Cell><Data ss:Type="String">515-534</Data></Cell>
   </Row>
   <Row ss:AutoFitHeight="0">
    <Cell ss:StyleID="s72"/>
    <Cell ss:StyleID="s72"/>
    <Cell ss:StyleID="s72"/>
    <Cell ss:StyleID="s73"><Data ss:Type="String">c99948_g1</Data></Cell>
    <Cell><Data ss:Type="String">NA</Data></Cell>
    <Cell ss:StyleID="s73"><Data ss:Type="Number">2</Data></Cell>
    <Cell><Data ss:Type="String">185-204</Data></Cell>
   </Row>
   <Row ss:AutoFitHeight="0">
    <Cell ss:StyleID="s72"/>
    <Cell ss:StyleID="s72"/>
    <Cell ss:StyleID="s72"/>
    <Cell ss:StyleID="s73"><Data ss:Type="String">c39072.graph_c0</Data></Cell>
    <Cell ss:StyleID="s74"><Data ss:Type="String">putative UDP-rhamnose:rhamnosyltransferase 1</Data></Cell>
    <Cell ss:StyleID="s73"><Data ss:Type="Number">2</Data></Cell>
    <Cell><Data ss:Type="String">592-611</Data></Cell>
   </Row>
   <Row ss:AutoFitHeight="0">
    <Cell ss:StyleID="s72"/>
    <Cell ss:StyleID="s72"/>
    <Cell ss:StyleID="s72"/>
    <Cell ss:StyleID="s73"><Data ss:Type="String">c58849_g1</Data></Cell>
    <Cell ss:StyleID="s74"><Data ss:Type="String">Phoenix dactylifera squamosa promoter-binding-like protein 10</Data></Cell>
    <Cell ss:StyleID="s73"><Data ss:Type="Number">2</Data></Cell>
    <Cell><Data ss:Type="String">46-65</Data></Cell>
   </Row>
   <Row ss:AutoFitHeight="0">
    <Cell ss:StyleID="s72"/>
    <Cell ss:StyleID="s72"/>
    <Cell ss:StyleID="s72"/>
    <Cell ss:StyleID="s73"><Data ss:Type="String">Unigene4240_All</Data></Cell>
    <Cell ss:StyleID="s74"><Data ss:Type="String">squamosa promoter-binding protein 1-like</Data></Cell>
    <Cell ss:StyleID="s73"><Data ss:Type="Number">2</Data></Cell>
    <Cell><Data ss:Type="String">116-135</Data></Cell>
   </Row>
   <Row ss:AutoFitHeight="0">
    <Cell ss:StyleID="s72"/>
    <Cell ss:StyleID="s72"/>
    <Cell ss:StyleID="s72"/>
    <Cell ss:StyleID="s73"><Data ss:Type="String">c69727.graph_c0</Data></Cell>
    <Cell ss:StyleID="s74"><Data ss:Type="String">BTB/POZ and TAZ domain-containing protein 2-like</Data></Cell>
    <Cell ss:StyleID="s73"><Data ss:Type="Number">2.5</Data></Cell>
    <Cell><Data ss:Type="String">35-55</Data></Cell>
   </Row>
   <Row ss:AutoFitHeight="0">
    <Cell ss:StyleID="s72"/>
    <Cell ss:StyleID="s72"/>
    <Cell ss:StyleID="s72"/>
    <Cell ss:StyleID="s73"><Data ss:Type="String">Unigene15856_All</Data></Cell>
    <Cell ss:StyleID="s74"><Data ss:Type="String">chlorophyll a-b binding protein P4, chloroplastic</Data></Cell>
    <Cell ss:StyleID="s73"><Data ss:Type="Number">3</Data></Cell>
    <Cell><Data ss:Type="String">449-468</Data></Cell>
    <Cell><Data ss:Type="Number">458</Data></Cell>
    <Cell><Data ss:Type="Number">2</Data></Cell>
    <Cell><Data ss:Type="Number">3.2000000000000001E-2</Data></Cell>
   </Row>
   <Row ss:AutoFitHeight="0">
    <Cell ss:StyleID="s72"/>
    <Cell ss:StyleID="s72"/>
    <Cell ss:StyleID="s72"/>
    <Cell ss:StyleID="s73"><Data ss:Type="String">c66751_g1</Data></Cell>
    <Cell><Data ss:Type="String">NA</Data></Cell>
    <Cell ss:StyleID="s73"><Data ss:Type="Number">3</Data></Cell>
    <Cell><Data ss:Type="String">347-366</Data></Cell>
   </Row>
   <Row ss:AutoFitHeight="0">
    <Cell ss:StyleID="s72"/>
    <Cell ss:StyleID="s72"/>
    <Cell ss:StyleID="s72"/>
    <Cell ss:StyleID="s73"><Data ss:Type="String">c51290.graph_c0</Data></Cell>
    <Cell ss:StyleID="s74"><Data ss:Type="String">small RNA 2'-O-methyltransferase-like isoform X1 </Data></Cell>
    <Cell ss:StyleID="s73"><Data ss:Type="Number">3</Data></Cell>
    <Cell><Data ss:Type="String">2548-2567</Data></Cell>
    <Cell ss:StyleID="s65"/>
   </Row>
   <Row ss:AutoFitHeight="0">
    <Cell ss:StyleID="s72"/>
    <Cell ss:StyleID="s72"/>
    <Cell ss:StyleID="s72"/>
    <Cell ss:StyleID="s73"><Data ss:Type="String">Unigene10641_All</Data></Cell>
    <Cell ss:StyleID="s74"><Data ss:Type="String">calmodulin-binding transcription activator 4-like</Data></Cell>
    <Cell ss:StyleID="s73"><Data ss:Type="Number">3</Data></Cell>
    <Cell><Data ss:Type="String">12-31</Data></Cell>
   </Row>
   <Row ss:AutoFitHeight="0">
    <Cell ss:StyleID="s72"/>
    <Cell ss:StyleID="s72"/>
    <Cell ss:StyleID="s72"/>
    <Cell ss:StyleID="s73"><Data ss:Type="String">c46371.graph_c0</Data></Cell>
    <Cell ss:StyleID="s74"><Data ss:Type="String">calmodulin-binding transcription activator 4-like</Data></Cell>
    <Cell ss:StyleID="s73"><Data ss:Type="Number">3</Data></Cell>
    <Cell><Data ss:Type="String">29-48</Data></Cell>
   </Row>
   <Row ss:AutoFitHeight="0">
    <Cell ss:StyleID="s72"/>
    <Cell ss:StyleID="s72"/>
    <Cell ss:StyleID="s72"/>
    <Cell ss:StyleID="s73"><Data ss:Type="String">CL3320.Contig2_All</Data></Cell>
    <Cell ss:StyleID="s74"><Data ss:Type="String">ABC transporter C family member 2-like</Data></Cell>
    <Cell ss:StyleID="s73"><Data ss:Type="Number">3</Data></Cell>
    <Cell><Data ss:Type="String">3275-3294</Data></Cell>
   </Row>
   <Row ss:AutoFitHeight="0">
    <Cell ss:StyleID="s72"/>
    <Cell ss:StyleID="s72"/>
    <Cell ss:StyleID="s72"/>
    <Cell ss:StyleID="s73"><Data ss:Type="String">CL3320.Contig3_All</Data></Cell>
    <Cell ss:StyleID="s74"><Data ss:Type="String">ABC transporter C family member 2</Data></Cell>
    <Cell ss:StyleID="s73"><Data ss:Type="Number">3</Data></Cell>
    <Cell><Data ss:Type="String">3374-3393</Data></Cell>
   </Row>
   <Row ss:AutoFitHeight="0">
    <Cell ss:StyleID="s72"/>
    <Cell ss:StyleID="s72"/>
    <Cell ss:StyleID="s72"/>
    <Cell ss:StyleID="s73"><Data ss:Type="String">c53660.graph_c0</Data></Cell>
    <Cell ss:StyleID="s74"><Data ss:Type="String">ABC transporter C family member 2-like </Data></Cell>
    <Cell ss:StyleID="s73"><Data ss:Type="Number">3</Data></Cell>
    <Cell><Data ss:Type="String">3459-3478</Data></Cell>
   </Row>
   <Row ss:AutoFitHeight="0">
    <Cell ss:StyleID="s72"/>
    <Cell ss:StyleID="s72"/>
    <Cell ss:StyleID="s72"/>
    <Cell ss:StyleID="s73"><Data ss:Type="String">c118149_g1</Data></Cell>
    <Cell><Data ss:Type="String">Phoenix dactylifera ABC transporter C family member 2-like</Data></Cell>
    <Cell ss:StyleID="s73"><Data ss:Type="Number">3</Data></Cell>
    <Cell><Data ss:Type="String">3574-3593</Data></Cell>
   </Row>
   <Row ss:AutoFitHeight="0">
    <Cell ss:StyleID="s72"/>
    <Cell ss:StyleID="s72"/>
    <Cell ss:StyleID="s72"/>
    <Cell ss:StyleID="s73"><Data ss:Type="String">c154165_g1</Data></Cell>
    <Cell><Data ss:Type="String">NA</Data></Cell>
    <Cell ss:StyleID="s73"><Data ss:Type="Number">3</Data></Cell>
    <Cell><Data ss:Type="String">172-190</Data></Cell>
   </Row>
   <Row ss:AutoFitHeight="0">
    <Cell ss:StyleID="s72"/>
    <Cell ss:StyleID="s72"/>
    <Cell ss:StyleID="s72"/>
    <Cell ss:StyleID="s73"><Data ss:Type="String">c38479.graph_c0</Data></Cell>
    <Cell ss:StyleID="s74"><Data ss:Type="String">reticulon-like protein B23</Data></Cell>
    <Cell ss:StyleID="s73"><Data ss:Type="Number">3</Data></Cell>
    <Cell><Data ss:Type="String">69-88</Data></Cell>
   </Row>
   <Row ss:AutoFitHeight="0">
    <Cell ss:StyleID="s72"/>
    <Cell ss:StyleID="s72"/>
    <Cell ss:StyleID="s72"/>
    <Cell ss:StyleID="s73"><Data ss:Type="String">c172071_g1</Data></Cell>
    <Cell><Data ss:Type="String">NA</Data></Cell>
    <Cell ss:StyleID="s73"><Data ss:Type="Number">3</Data></Cell>
    <Cell><Data ss:Type="String">46-65</Data></Cell>
   </Row>
   <Row ss:AutoFitHeight="0">
    <Cell ss:StyleID="s72"/>
    <Cell ss:StyleID="s72"/>
    <Cell ss:StyleID="s72"/>
    <Cell ss:StyleID="s73"><Data ss:Type="String">c149122_g1</Data></Cell>
    <Cell ss:StyleID="s74"><Data ss:Type="String">Tyrosine-protein kinase receptor</Data></Cell>
    <Cell ss:StyleID="s73"><Data ss:Type="Number">3</Data></Cell>
    <Cell><Data ss:Type="String">187-206</Data></Cell>
   </Row>
   <Row ss:AutoFitHeight="0">
    <Cell ss:StyleID="s72"/>
    <Cell ss:StyleID="s72"/>
    <Cell ss:StyleID="s72"/>
    <Cell ss:StyleID="s73"><Data ss:Type="String">c18542_g1</Data></Cell>
    <Cell><Data ss:Type="String">NA</Data></Cell>
    <Cell ss:StyleID="s73"><Data ss:Type="Number">3</Data></Cell>
    <Cell><Data ss:Type="String">114-133</Data></Cell>
   </Row>
   <Row ss:AutoFitHeight="0">
    <Cell ss:StyleID="s72"/>
    <Cell ss:StyleID="s72"/>
    <Cell ss:StyleID="s72"/>
    <Cell ss:StyleID="s73"><Data ss:Type="String">c11271_g1</Data></Cell>
    <Cell><Data ss:Type="String">Danio rerio ribosomal protein L13 (rpl13) mRNA, complete cds</Data></Cell>
    <Cell ss:StyleID="s73"><Data ss:Type="Number">3</Data></Cell>
    <Cell><Data ss:Type="String">46-65</Data></Cell>
   </Row>
   <Row ss:AutoFitHeight="0">
    <Cell ss:StyleID="s72"/>
    <Cell ss:StyleID="s72"/>
    <Cell ss:StyleID="s72"/>
    <Cell ss:StyleID="s73"><Data ss:Type="String">CL3320.Contig1_All</Data></Cell>
    <Cell ss:StyleID="s74"><Data ss:Type="String">ABC transporter C family member 2</Data></Cell>
    <Cell ss:StyleID="s73"><Data ss:Type="Number">3</Data></Cell>
    <Cell><Data ss:Type="String">1917-1936</Data></Cell>
   </Row>
   <Row ss:AutoFitHeight="0">
    <Cell ss:StyleID="s72"/>
    <Cell ss:StyleID="s72"/>
    <Cell ss:StyleID="s72"/>
    <Cell ss:StyleID="s73"><Data ss:Type="String">Unigene5687_All</Data></Cell>
    <Cell ss:StyleID="s74"><Data ss:Type="String">transcription factor ICE1-like</Data></Cell>
    <Cell ss:StyleID="s73"><Data ss:Type="Number">3</Data></Cell>
    <Cell><Data ss:Type="String">12-32</Data></Cell>
   </Row>
   <Row ss:AutoFitHeight="0">
    <Cell ss:StyleID="s72"/>
    <Cell ss:StyleID="s72"/>
    <Cell ss:StyleID="s72"/>
    <Cell ss:StyleID="s73"><Data ss:Type="String">Unigene7966_All</Data></Cell>
    <Cell ss:StyleID="s74"><Data ss:Type="String">AP-2 complex subunit</Data></Cell>
    <Cell ss:StyleID="s73"><Data ss:Type="Number">4</Data></Cell>
    <Cell><Data ss:Type="String">735-754</Data></Cell>
    <Cell><Data ss:Type="Number">744</Data></Cell>
    <Cell><Data ss:Type="Number">2</Data></Cell>
    <Cell><Data ss:Type="Number">3.2000000000000001E-2</Data></Cell>
   </Row>
   <Row ss:AutoFitHeight="0">
    <Cell ss:StyleID="s72"/>
    <Cell ss:StyleID="s72"><Data ss:Type="String">LL-miR156i</Data></Cell>
    <Cell ss:StyleID="s72"><Data ss:Type="String">ugacagaaagaguagugagca</Data></Cell>
    <Cell ss:StyleID="s73"><Data ss:Type="String">c68687.graph_c0</Data></Cell>
    <Cell><Data ss:Type="String">squamosa promoter-binding-like protein 16</Data></Cell>
    <Cell ss:StyleID="s75"><Data ss:Type="Number">1</Data></Cell>
    <Cell ss:StyleID="s76"><Data ss:Type="String">97-117</Data></Cell>
    <Cell><Data ss:Type="Number">107</Data></Cell>
    <Cell><Data ss:Type="Number">0</Data></Cell>
    <Cell><Data ss:Type="Number">2E-3</Data></Cell>
   </Row>
   <Row ss:AutoFitHeight="0">
    <Cell ss:StyleID="s72"/>
    <Cell ss:StyleID="s72"/>
    <Cell ss:StyleID="s72"/>
    <Cell ss:StyleID="s73"><Data ss:Type="String">Unigene16325_All</Data></Cell>
    <Cell><Data ss:Type="String">Squamosa promoter-binding-like protein 14</Data></Cell>
    <Cell ss:StyleID="s75"><Data ss:Type="Number">1</Data></Cell>
    <Cell ss:StyleID="s76"><Data ss:Type="String">579-599</Data></Cell>
   </Row>
   <Row ss:AutoFitHeight="0">
    <Cell ss:StyleID="s72"/>
    <Cell ss:StyleID="s72"/>
    <Cell ss:StyleID="s72"/>
    <Cell ss:StyleID="s73"><Data ss:Type="String">c104848_g1</Data></Cell>
    <Cell><Data ss:Type="String"> squamosa promoter-binding-like protein 16</Data></Cell>
    <Cell ss:StyleID="s75"><Data ss:Type="Number">1</Data></Cell>
    <Cell ss:StyleID="s76"><Data ss:Type="String">638-658</Data></Cell>
   </Row>
   <Row ss:AutoFitHeight="0">
    <Cell ss:StyleID="s72"/>
    <Cell ss:StyleID="s72"/>
    <Cell ss:StyleID="s72"/>
    <Cell ss:StyleID="s73"><Data ss:Type="String">c76104_g1</Data></Cell>
    <Cell><Data ss:Type="String">squamosa promoter-binding-like protein 16</Data></Cell>
    <Cell ss:StyleID="s75"><Data ss:Type="Number">1</Data></Cell>
    <Cell ss:StyleID="s76"><Data ss:Type="String">979-999</Data></Cell>
   </Row>
   <Row ss:AutoFitHeight="0">
    <Cell ss:StyleID="s72"/>
    <Cell ss:StyleID="s72"/>
    <Cell ss:StyleID="s72"/>
    <Cell ss:StyleID="s73"><Data ss:Type="String">c221626_g1</Data></Cell>
    <Cell ss:StyleID="s74"><Data ss:Type="String">squamosa promoter-binding-like protein 14 isoform X2</Data></Cell>
    <Cell ss:StyleID="s75"><Data ss:Type="Number">1</Data></Cell>
    <Cell ss:StyleID="s76"><Data ss:Type="String">215-235</Data></Cell>
   </Row>
   <Row ss:AutoFitHeight="0">
    <Cell ss:StyleID="s72"/>
    <Cell ss:StyleID="s72"/>
    <Cell ss:StyleID="s72"/>
    <Cell ss:StyleID="s73"><Data ss:Type="String">c66332.graph_c0</Data></Cell>
    <Cell ss:StyleID="s74"><Data ss:Type="String">squamosa promoter-binding-like protein 14 isoform X1</Data></Cell>
    <Cell ss:StyleID="s75"><Data ss:Type="Number">1</Data></Cell>
    <Cell ss:StyleID="s76"><Data ss:Type="String">133-153</Data></Cell>
   </Row>
   <Row ss:AutoFitHeight="0">
    <Cell ss:StyleID="s72"/>
    <Cell ss:StyleID="s72"/>
    <Cell ss:StyleID="s72"/>
    <Cell ss:StyleID="s73"><Data ss:Type="String">Unigene17567_All</Data></Cell>
    <Cell ss:StyleID="s74"><Data ss:Type="String">squamosa promoter-binding-like protein 16</Data></Cell>
    <Cell ss:StyleID="s75"><Data ss:Type="Number">1</Data></Cell>
    <Cell ss:StyleID="s76"><Data ss:Type="String">254-274</Data></Cell>
   </Row>
   <Row ss:AutoFitHeight="0">
    <Cell ss:StyleID="s72"/>
    <Cell ss:StyleID="s72"/>
    <Cell ss:StyleID="s72"/>
    <Cell ss:StyleID="s73"><Data ss:Type="String">c51994.graph_c0</Data></Cell>
    <Cell ss:StyleID="s74"><Data ss:Type="String">squamosa promoter-binding-like protein 14 isoform X2 </Data></Cell>
    <Cell ss:StyleID="s75"><Data ss:Type="Number">1</Data></Cell>
    <Cell ss:StyleID="s76"><Data ss:Type="String">498-518</Data></Cell>
   </Row>
   <Row ss:AutoFitHeight="0">
    <Cell ss:StyleID="s72"/>
    <Cell ss:StyleID="s72"/>
    <Cell ss:StyleID="s72"/>
    <Cell ss:StyleID="s73"><Data ss:Type="String">Unigene22441_All</Data></Cell>
    <Cell ss:StyleID="s74"><Data ss:Type="String">squamosa promoter-binding-like protein 16</Data></Cell>
    <Cell ss:StyleID="s75"><Data ss:Type="Number">1</Data></Cell>
    <Cell ss:StyleID="s76"><Data ss:Type="String">436-456</Data></Cell>
   </Row>
   <Row ss:AutoFitHeight="0">
    <Cell ss:StyleID="s72"/>
    <Cell ss:StyleID="s72"/>
    <Cell ss:StyleID="s72"/>
    <Cell ss:StyleID="s73"><Data ss:Type="String">CL5339.Contig2_All</Data></Cell>
    <Cell ss:StyleID="s74"><Data ss:Type="String"> squamosa promoter-binding-like protein 16</Data></Cell>
    <Cell ss:StyleID="s75"><Data ss:Type="Number">1.5</Data></Cell>
    <Cell ss:StyleID="s77"><Data ss:Type="String">464-484</Data></Cell>
   </Row>
   <Row ss:AutoFitHeight="0">
    <Cell ss:StyleID="s72"/>
    <Cell ss:StyleID="s72"/>
    <Cell ss:StyleID="s72"/>
    <Cell ss:StyleID="s73"><Data ss:Type="String">c107845_g1</Data></Cell>
    <Cell ss:StyleID="s74"><Data ss:Type="String">squamosa promoter-binding-like protein 3</Data></Cell>
    <Cell ss:StyleID="s75"><Data ss:Type="Number">1.5</Data></Cell>
    <Cell ss:StyleID="s76"><Data ss:Type="String">476-496</Data></Cell>
   </Row>
   <Row ss:AutoFitHeight="0">
    <Cell ss:StyleID="s72"/>
    <Cell ss:StyleID="s72"/>
    <Cell ss:StyleID="s72"/>
    <Cell ss:StyleID="s73"><Data ss:Type="String">c15113.graph_c0</Data></Cell>
    <Cell ss:StyleID="s74"><Data ss:Type="String">squamosa promoter-binding-like protein 16</Data></Cell>
    <Cell ss:StyleID="s75"><Data ss:Type="Number">1.5</Data></Cell>
    <Cell ss:StyleID="s76"><Data ss:Type="String">869-879</Data></Cell>
   </Row>
   <Row ss:AutoFitHeight="0">
    <Cell ss:StyleID="s72"/>
    <Cell ss:StyleID="s72"/>
    <Cell ss:StyleID="s72"/>
    <Cell ss:StyleID="s73"><Data ss:Type="String">CL5339.Contig1_All</Data></Cell>
    <Cell ss:StyleID="s74"><Data ss:Type="String"> squamosa promoter-binding-like protein 16</Data></Cell>
    <Cell ss:StyleID="s75"><Data ss:Type="Number">1.5</Data></Cell>
    <Cell ss:StyleID="s76"><Data ss:Type="String">951-971</Data></Cell>
   </Row>
   <Row ss:AutoFitHeight="0">
    <Cell ss:StyleID="s72"/>
    <Cell ss:StyleID="s72"/>
    <Cell ss:StyleID="s72"/>
    <Cell ss:StyleID="s73"><Data ss:Type="String">Unigene3086_All</Data></Cell>
    <Cell ss:StyleID="s74"><Data ss:Type="String">squamosa promoter-binding-like protein 3</Data></Cell>
    <Cell ss:StyleID="s75"><Data ss:Type="Number">1.5</Data></Cell>
    <Cell ss:StyleID="s76"><Data ss:Type="String">1010-1030</Data></Cell>
   </Row>
   <Row ss:AutoFitHeight="0">
    <Cell ss:StyleID="s72"/>
    <Cell ss:StyleID="s72"/>
    <Cell ss:StyleID="s72"/>
    <Cell ss:StyleID="s73"><Data ss:Type="String">c82493.graph_c0</Data></Cell>
    <Cell ss:StyleID="s74"><Data ss:Type="String">squamosa promoter-binding protein 2-like</Data></Cell>
    <Cell ss:StyleID="s75"><Data ss:Type="Number">1.5</Data></Cell>
    <Cell ss:StyleID="s76"><Data ss:Type="String">126-146</Data></Cell>
   </Row>
   <Row ss:AutoFitHeight="0">
    <Cell ss:StyleID="s72"/>
    <Cell ss:StyleID="s72"/>
    <Cell ss:StyleID="s72"/>
    <Cell ss:StyleID="s73"><Data ss:Type="String">c40525.graph_c0</Data></Cell>
    <Cell ss:StyleID="s74"><Data ss:Type="String">squamosa promoter-binding-like protein 3</Data></Cell>
    <Cell ss:StyleID="s75"><Data ss:Type="Number">1.5</Data></Cell>
    <Cell ss:StyleID="s76"><Data ss:Type="String">555-575</Data></Cell>
   </Row>
   <Row ss:AutoFitHeight="0">
    <Cell ss:StyleID="s72"/>
    <Cell ss:StyleID="s72"/>
    <Cell ss:StyleID="s72"/>
    <Cell ss:StyleID="s73"><Data ss:Type="String">c45506.graph_c0</Data></Cell>
    <Cell ss:StyleID="s74"><Data ss:Type="String">squamosa promoter-binding-like protein 3</Data></Cell>
    <Cell ss:StyleID="s75"><Data ss:Type="Number">1.5</Data></Cell>
    <Cell ss:StyleID="s76"><Data ss:Type="String">633-653</Data></Cell>
   </Row>
   <Row ss:AutoFitHeight="0">
    <Cell ss:StyleID="s72"/>
    <Cell ss:StyleID="s72"/>
    <Cell ss:StyleID="s72"/>
    <Cell ss:StyleID="s73"><Data ss:Type="String">Unigene11009_All</Data></Cell>
    <Cell ss:StyleID="s74"><Data ss:Type="String">squamosa promoter-binding-like protein 3</Data></Cell>
    <Cell ss:StyleID="s75"><Data ss:Type="Number">1.5</Data></Cell>
    <Cell ss:StyleID="s76"><Data ss:Type="String">527-547</Data></Cell>
   </Row>
   <Row ss:AutoFitHeight="0">
    <Cell ss:StyleID="s72"/>
    <Cell ss:StyleID="s72"/>
    <Cell ss:StyleID="s72"/>
    <Cell ss:StyleID="s73"><Data ss:Type="String">Unigene5787_All</Data></Cell>
    <Cell><Data ss:Type="String">NA</Data></Cell>
    <Cell ss:StyleID="s75"><Data ss:Type="Number">2</Data></Cell>
    <Cell ss:StyleID="s76"><Data ss:Type="String">63-83</Data></Cell>
   </Row>
   <Row ss:AutoFitHeight="0">
    <Cell ss:StyleID="s72"/>
    <Cell ss:StyleID="s72"/>
    <Cell ss:StyleID="s72"/>
    <Cell ss:StyleID="s73"><Data ss:Type="String">c110537_g2</Data></Cell>
    <Cell><Data ss:Type="String">NA</Data></Cell>
    <Cell ss:StyleID="s75"><Data ss:Type="Number">2</Data></Cell>
    <Cell ss:StyleID="s76"><Data ss:Type="String">249-269</Data></Cell>
   </Row>
   <Row ss:AutoFitHeight="0">
    <Cell ss:StyleID="s72"/>
    <Cell ss:StyleID="s72"/>
    <Cell ss:StyleID="s72"/>
    <Cell ss:StyleID="s73"><Data ss:Type="String">c24262.graph_c0</Data></Cell>
    <Cell ss:StyleID="s74"><Data ss:Type="String">squamosa promoter-binding protein 1 isoform X1</Data></Cell>
    <Cell ss:StyleID="s75"><Data ss:Type="Number">2</Data></Cell>
    <Cell ss:StyleID="s76"><Data ss:Type="String">514-534</Data></Cell>
   </Row>
   <Row ss:AutoFitHeight="0">
    <Cell ss:StyleID="s72"/>
    <Cell ss:StyleID="s72"/>
    <Cell ss:StyleID="s72"/>
    <Cell ss:StyleID="s73"><Data ss:Type="String">c99948_g1</Data></Cell>
    <Cell><Data ss:Type="String">NA</Data></Cell>
    <Cell ss:StyleID="s75"><Data ss:Type="Number">2</Data></Cell>
    <Cell ss:StyleID="s76"><Data ss:Type="String">184-204</Data></Cell>
   </Row>
   <Row ss:AutoFitHeight="0">
    <Cell ss:StyleID="s72"/>
    <Cell ss:StyleID="s72"/>
    <Cell ss:StyleID="s72"/>
    <Cell ss:StyleID="s73"><Data ss:Type="String">c39072.graph_c0</Data></Cell>
    <Cell ss:StyleID="s74"><Data ss:Type="String">putative UDP-rhamnose:rhamnosyltransferase 1</Data></Cell>
    <Cell ss:StyleID="s75"><Data ss:Type="Number">2</Data></Cell>
    <Cell ss:StyleID="s76"><Data ss:Type="String">591-611</Data></Cell>
   </Row>
   <Row ss:AutoFitHeight="0">
    <Cell ss:StyleID="s72"/>
    <Cell ss:StyleID="s72"/>
    <Cell ss:StyleID="s72"/>
    <Cell ss:StyleID="s73"><Data ss:Type="String">c58849_g1</Data></Cell>
    <Cell ss:StyleID="s74"><Data ss:Type="String">Phoenix dactylifera squamosa promoter-binding-like protein 10</Data></Cell>
    <Cell ss:StyleID="s75"><Data ss:Type="Number">2</Data></Cell>
    <Cell ss:StyleID="s76"><Data ss:Type="String">45-65</Data></Cell>
   </Row>
   <Row ss:AutoFitHeight="0">
    <Cell ss:Index="4" ss:StyleID="s73"><Data ss:Type="String">Unigene4240_All</Data></Cell>
    <Cell ss:StyleID="s74"><Data ss:Type="String">squamosa promoter-binding protein 1-like</Data></Cell>
    <Cell ss:StyleID="s75"><Data ss:Type="Number">2</Data></Cell>
    <Cell ss:StyleID="s76"><Data ss:Type="String">115-135</Data></Cell>
   </Row>
   <Row ss:AutoFitHeight="0">
    <Cell ss:Index="4" ss:StyleID="s73"><Data ss:Type="String">c69727.graph_c0</Data></Cell>
    <Cell ss:StyleID="s74"><Data ss:Type="String">BTB/POZ and TAZ domain-containing protein 2-like</Data></Cell>
    <Cell ss:StyleID="s75"><Data ss:Type="Number">2.5</Data></Cell>
    <Cell ss:StyleID="s76"><Data ss:Type="String">35-55</Data></Cell>
   </Row>
   <Row ss:AutoFitHeight="0">
    <Cell ss:Index="4" ss:StyleID="s73"><Data ss:Type="String">c66751_g1</Data></Cell>
    <Cell><Data ss:Type="String">NA</Data></Cell>
    <Cell ss:StyleID="s75"><Data ss:Type="Number">3</Data></Cell>
    <Cell ss:StyleID="s76"><Data ss:Type="String">346-366</Data></Cell>
   </Row>
   <Row ss:AutoFitHeight="0">
    <Cell ss:Index="4" ss:StyleID="s73"><Data ss:Type="String">c51290.graph_c0</Data></Cell>
    <Cell ss:StyleID="s74"><Data ss:Type="String">small RNA 2'-O-methyltransferase-like isoform X1 </Data></Cell>
    <Cell ss:StyleID="s75"><Data ss:Type="Number">3</Data></Cell>
    <Cell ss:StyleID="s76"><Data ss:Type="String">2547-2567</Data></Cell>
   </Row>
   <Row ss:AutoFitHeight="0">
    <Cell ss:Index="4" ss:StyleID="s73"><Data ss:Type="String">Unigene10641_All</Data></Cell>
    <Cell ss:StyleID="s74"><Data ss:Type="String">calmodulin-binding transcription activator 4-like</Data></Cell>
    <Cell ss:StyleID="s75"><Data ss:Type="Number">3</Data></Cell>
    <Cell ss:StyleID="s76"><Data ss:Type="String">1000-1120</Data></Cell>
   </Row>
   <Row ss:AutoFitHeight="0">
    <Cell ss:Index="4" ss:StyleID="s73"><Data ss:Type="String">c46371.graph_c0</Data></Cell>
    <Cell ss:StyleID="s74"><Data ss:Type="String">calmodulin-binding transcription activator 4-like</Data></Cell>
    <Cell ss:StyleID="s75"><Data ss:Type="Number">3</Data></Cell>
    <Cell ss:StyleID="s76"><Data ss:Type="String">28-48</Data></Cell>
   </Row>
   <Row ss:AutoFitHeight="0">
    <Cell ss:Index="4" ss:StyleID="s73"><Data ss:Type="String">CL3320.Contig2_All</Data></Cell>
    <Cell ss:StyleID="s74"><Data ss:Type="String">ABC transporter C family member 2-like</Data></Cell>
    <Cell ss:StyleID="s75"><Data ss:Type="Number">3</Data></Cell>
    <Cell ss:StyleID="s76"><Data ss:Type="String">3274-3294</Data></Cell>
   </Row>
   <Row ss:AutoFitHeight="0">
    <Cell ss:Index="4" ss:StyleID="s73"><Data ss:Type="String">CL3320.Contig3_All</Data></Cell>
    <Cell ss:StyleID="s74"><Data ss:Type="String">ABC transporter C family member 2</Data></Cell>
    <Cell ss:StyleID="s75"><Data ss:Type="Number">3</Data></Cell>
    <Cell ss:StyleID="s76"><Data ss:Type="String">3373-3393</Data></Cell>
   </Row>
   <Row ss:AutoFitHeight="0">
    <Cell ss:Index="4" ss:StyleID="s73"><Data ss:Type="String">c53660.graph_c0</Data></Cell>
    <Cell ss:StyleID="s74"><Data ss:Type="String">ABC transporter C family member 2-like </Data></Cell>
    <Cell ss:StyleID="s75"><Data ss:Type="Number">3</Data></Cell>
    <Cell ss:StyleID="s76"><Data ss:Type="String">3458-3478</Data></Cell>
   </Row>
   <Row ss:AutoFitHeight="0">
    <Cell ss:Index="4" ss:StyleID="s73"><Data ss:Type="String">c118149_g1</Data></Cell>
    <Cell><Data ss:Type="String">Phoenix dactylifera ABC transporter C family member 2-like</Data></Cell>
    <Cell ss:StyleID="s75"><Data ss:Type="Number">3</Data></Cell>
    <Cell ss:StyleID="s76"><Data ss:Type="String">3573-3593</Data></Cell>
   </Row>
   <Row ss:AutoFitHeight="0">
    <Cell ss:Index="4" ss:StyleID="s73"><Data ss:Type="String">Unigene16066_All</Data></Cell>
    <Cell><Data ss:Type="String">transcription factor GAMYB-like isoform X3</Data></Cell>
    <Cell ss:StyleID="s75"><Data ss:Type="Number">3</Data></Cell>
    <Cell ss:StyleID="s76"><Data ss:Type="String">1146-1166</Data></Cell>
    <Cell><Data ss:Type="Number">1156</Data></Cell>
    <Cell><Data ss:Type="Number">0</Data></Cell>
    <Cell><Data ss:Type="Number">2E-3</Data></Cell>
   </Row>
   <Row ss:AutoFitHeight="0">
    <Cell ss:Index="4" ss:StyleID="s73"><Data ss:Type="String">c154165_g1</Data></Cell>
    <Cell><Data ss:Type="String">NA</Data></Cell>
    <Cell ss:StyleID="s75"><Data ss:Type="Number">3</Data></Cell>
    <Cell ss:StyleID="s76"><Data ss:Type="String">170-190</Data></Cell>
   </Row>
   <Row ss:AutoFitHeight="0">
    <Cell ss:Index="4" ss:StyleID="s73"><Data ss:Type="String">c38479.graph_c0</Data></Cell>
    <Cell ss:StyleID="s74"><Data ss:Type="String">reticulon-like protein B23</Data></Cell>
    <Cell ss:StyleID="s75"><Data ss:Type="Number">3</Data></Cell>
    <Cell ss:StyleID="s76"><Data ss:Type="String">68-88</Data></Cell>
   </Row>
   <Row ss:AutoFitHeight="0">
    <Cell ss:Index="4" ss:StyleID="s73"><Data ss:Type="String">c172071_g1</Data></Cell>
    <Cell><Data ss:Type="String">NA</Data></Cell>
    <Cell ss:StyleID="s75"><Data ss:Type="Number">3</Data></Cell>
    <Cell ss:StyleID="s76"><Data ss:Type="String">45-65</Data></Cell>
   </Row>
   <Row ss:AutoFitHeight="0">
    <Cell ss:Index="4" ss:StyleID="s73"><Data ss:Type="String">c149122_g1</Data></Cell>
    <Cell ss:StyleID="s74"><Data ss:Type="String">Tyrosine-protein kinase receptor</Data></Cell>
    <Cell ss:StyleID="s75"><Data ss:Type="Number">3</Data></Cell>
    <Cell ss:StyleID="s76"><Data ss:Type="String">186-206</Data></Cell>
   </Row>
   <Row ss:AutoFitHeight="0">
    <Cell ss:Index="4" ss:StyleID="s73"><Data ss:Type="String">c18542_g1</Data></Cell>
    <Cell><Data ss:Type="String">NA</Data></Cell>
    <Cell ss:StyleID="s75"><Data ss:Type="Number">3</Data></Cell>
    <Cell ss:StyleID="s76"><Data ss:Type="String">113-133</Data></Cell>
   </Row>
   <Row ss:AutoFitHeight="0">
    <Cell ss:Index="4" ss:StyleID="s73"><Data ss:Type="String">c11271_g1</Data></Cell>
    <Cell><Data ss:Type="String">Danio rerio ribosomal protein L13</Data></Cell>
    <Cell ss:StyleID="s75"><Data ss:Type="Number">3</Data></Cell>
    <Cell ss:StyleID="s76"><Data ss:Type="String">45-65</Data></Cell>
   </Row>
   <Row ss:AutoFitHeight="0">
    <Cell ss:Index="4" ss:StyleID="s73"><Data ss:Type="String">CL3320.Contig1_All</Data></Cell>
    <Cell ss:StyleID="s74"><Data ss:Type="String">ABC transporter C family member 2</Data></Cell>
    <Cell ss:StyleID="s75"><Data ss:Type="Number">3</Data></Cell>
    <Cell ss:StyleID="s76"><Data ss:Type="String">1916-1936</Data></Cell>
   </Row>
   <Row ss:AutoFitHeight="0">
    <Cell ss:Index="4" ss:StyleID="s73"><Data ss:Type="String">Unigene5687_All</Data></Cell>
    <Cell ss:StyleID="s74"><Data ss:Type="String">transcription factor ICE1-like</Data></Cell>
    <Cell ss:StyleID="s75"><Data ss:Type="Number">3</Data></Cell>
    <Cell ss:StyleID="s76"><Data ss:Type="String">12-32</Data></Cell>
   </Row>
   <Row ss:AutoFitHeight="0">
    <Cell ss:StyleID="s72"><Data ss:Type="String">MIR159</Data></Cell>
    <Cell ss:StyleID="s72"><Data ss:Type="String">LL-miR159a</Data></Cell>
    <Cell ss:StyleID="s72"><Data ss:Type="String">uggauugaagggagcucuaca</Data></Cell>
    <Cell ss:StyleID="s73"><Data ss:Type="String">c20055.graph_c1</Data></Cell>
    <Cell ss:StyleID="s74"><Data ss:Type="String">Peroxisome biogenesis 5 -like protein</Data></Cell>
    <Cell ss:StyleID="s73"><Data ss:Type="Number">0</Data></Cell>
    <Cell><Data ss:Type="String">1-21</Data></Cell>
   </Row>
   <Row ss:AutoFitHeight="0">
    <Cell ss:StyleID="s72"/>
    <Cell ss:StyleID="s72"/>
    <Cell ss:StyleID="s72"/>
    <Cell ss:StyleID="s73"><Data ss:Type="String">c20055.graph_c0</Data></Cell>
    <Cell ss:StyleID="s74"><Data ss:Type="String">Peroxisome biogenesis 5 -like protein</Data></Cell>
    <Cell ss:StyleID="s73"><Data ss:Type="Number">0</Data></Cell>
    <Cell><Data ss:Type="String">556-576</Data></Cell>
   </Row>
   <Row ss:AutoFitHeight="0">
    <Cell ss:Index="2" ss:StyleID="s72"/>
    <Cell ss:Index="4" ss:StyleID="s73"><Data ss:Type="String">c44060.graph_c0</Data></Cell>
    <Cell ss:StyleID="s74"><Data ss:Type="String">uncharacterized protein</Data></Cell>
    <Cell ss:StyleID="s73"><Data ss:Type="Number">0</Data></Cell>
    <Cell><Data ss:Type="String">406-426</Data></Cell>
   </Row>
   <Row ss:AutoFitHeight="0">
    <Cell ss:Index="2" ss:StyleID="s72"/>
    <Cell ss:Index="4" ss:StyleID="s73"><Data ss:Type="String">c117583_g1</Data></Cell>
    <Cell><Data ss:Type="String">NA</Data></Cell>
    <Cell ss:StyleID="s73"><Data ss:Type="Number">0</Data></Cell>
    <Cell><Data ss:Type="String">505-525</Data></Cell>
   </Row>
   <Row ss:AutoFitHeight="0">
    <Cell ss:Index="2" ss:StyleID="s72"/>
    <Cell ss:Index="4" ss:StyleID="s73"><Data ss:Type="String">c42307.graph_c0</Data></Cell>
    <Cell><Data ss:Type="String">uncharacterized protein</Data></Cell>
    <Cell ss:StyleID="s73"><Data ss:Type="Number">2</Data></Cell>
    <Cell><Data ss:Type="String">180-190</Data></Cell>
    <Cell><Data ss:Type="Number">190</Data></Cell>
    <Cell><Data ss:Type="Number">0</Data></Cell>
    <Cell><Data ss:Type="Number">0</Data></Cell>
   </Row>
   <Row ss:AutoFitHeight="0">
    <Cell ss:Index="4" ss:StyleID="s73"><Data ss:Type="String">c17177.graph_c0</Data></Cell>
    <Cell ss:StyleID="s74"><Data ss:Type="String">40S ribosomal protein S15</Data></Cell>
    <Cell ss:StyleID="s73"><Data ss:Type="Number">2</Data></Cell>
    <Cell><Data ss:Type="String">282-302</Data></Cell>
   </Row>
   <Row ss:AutoFitHeight="0">
    <Cell ss:Index="4" ss:StyleID="s73"><Data ss:Type="String">CL6626.Contig2_All</Data></Cell>
    <Cell ss:StyleID="s74"><Data ss:Type="String">transcription factor GAMYB-like isoform X3</Data></Cell>
    <Cell ss:StyleID="s73"><Data ss:Type="Number">2.5</Data></Cell>
    <Cell><Data ss:Type="String">1055-1075</Data></Cell>
    <Cell><Data ss:Type="Number">1065</Data></Cell>
    <Cell><Data ss:Type="Number">0</Data></Cell>
    <Cell><Data ss:Type="Number">0</Data></Cell>
   </Row>
   <Row ss:AutoFitHeight="0">
    <Cell ss:Index="4" ss:StyleID="s73"><Data ss:Type="String">c51175.graph_c0</Data></Cell>
    <Cell ss:StyleID="s74"><Data ss:Type="String">primary amine oxidase-like</Data></Cell>
    <Cell ss:StyleID="s73"><Data ss:Type="Number">2.5</Data></Cell>
    <Cell><Data ss:Type="String">2905-2925</Data></Cell>
   </Row>
   <Row ss:AutoFitHeight="0">
    <Cell ss:Index="4" ss:StyleID="s73"><Data ss:Type="String">c112767_g1</Data></Cell>
    <Cell><Data ss:Type="String">NA</Data></Cell>
    <Cell ss:StyleID="s73"><Data ss:Type="Number">2.5</Data></Cell>
    <Cell><Data ss:Type="String">219-239</Data></Cell>
   </Row>
   <Row ss:AutoFitHeight="0">
    <Cell ss:Index="4" ss:StyleID="s73"><Data ss:Type="String">c47858.graph_c0</Data></Cell>
    <Cell ss:StyleID="s74"><Data ss:Type="String">transcription factor GAMYB-like isoform X1</Data></Cell>
    <Cell ss:StyleID="s73"><Data ss:Type="Number">2.5</Data></Cell>
    <Cell><Data ss:Type="String">425-445</Data></Cell>
   </Row>
   <Row ss:AutoFitHeight="0">
    <Cell ss:Index="4" ss:StyleID="s73"><Data ss:Type="String">c40185.graph_c0</Data></Cell>
    <Cell ss:StyleID="s74"><Data ss:Type="String">uncharacterized protein</Data></Cell>
    <Cell ss:StyleID="s73"><Data ss:Type="Number">3</Data></Cell>
    <Cell><Data ss:Type="String">52-73</Data></Cell>
   </Row>
   <Row ss:AutoFitHeight="0">
    <Cell ss:Index="2" ss:StyleID="s72"><Data ss:Type="String">LL-miR159b</Data></Cell>
    <Cell ss:StyleID="s72"><Data ss:Type="String">uuuggauugaagggagcucua</Data></Cell>
    <Cell ss:StyleID="s73"><Data ss:Type="String">c20055.graph_c1</Data></Cell>
    <Cell ss:StyleID="s74"><Data ss:Type="String">Peroxisome biogenesis 5-like protein</Data></Cell>
    <Cell><Data ss:Type="Number">0</Data></Cell>
    <Cell ss:StyleID="s77"><Data ss:Type="String">3-23</Data></Cell>
   </Row>
   <Row ss:AutoFitHeight="0">
    <Cell ss:StyleID="s72"/>
    <Cell ss:StyleID="s72"/>
    <Cell ss:StyleID="s72"/>
    <Cell ss:StyleID="s73"><Data ss:Type="String">c20055.graph_c0</Data></Cell>
    <Cell ss:StyleID="s74"><Data ss:Type="String">Peroxisome biogenesis 5-like protein</Data></Cell>
    <Cell><Data ss:Type="Number">0</Data></Cell>
    <Cell ss:StyleID="s77"><Data ss:Type="String">558-578</Data></Cell>
   </Row>
   <Row ss:AutoFitHeight="0">
    <Cell ss:Index="2" ss:StyleID="s72"/>
    <Cell ss:Index="4" ss:StyleID="s73"><Data ss:Type="String">c17177.graph_c0</Data></Cell>
    <Cell ss:StyleID="s74"><Data ss:Type="String">40S ribosomal protein S15</Data></Cell>
    <Cell><Data ss:Type="Number">1</Data></Cell>
    <Cell ss:StyleID="s77"><Data ss:Type="String">282-302</Data></Cell>
   </Row>
   <Row ss:AutoFitHeight="0">
    <Cell ss:Index="2" ss:StyleID="s72"/>
    <Cell ss:Index="4" ss:StyleID="s73"><Data ss:Type="String">c119608_g3</Data></Cell>
    <Cell ss:StyleID="s74"><Data ss:Type="String">transcription factor GAMYB-like isoform X1</Data></Cell>
    <Cell><Data ss:Type="Number">1.5</Data></Cell>
    <Cell ss:StyleID="s77"><Data ss:Type="String">949-969</Data></Cell>
    <Cell><Data ss:Type="Number">959</Data></Cell>
    <Cell><Data ss:Type="Number">0</Data></Cell>
    <Cell><Data ss:Type="Number">0</Data></Cell>
   </Row>
   <Row ss:AutoFitHeight="0">
    <Cell ss:Index="2" ss:StyleID="s72"/>
    <Cell ss:Index="4" ss:StyleID="s73"><Data ss:Type="String">c111807_g1</Data></Cell>
    <Cell ss:StyleID="s74"><Data ss:Type="String">transcription factor GAMYB-like isoform X3</Data></Cell>
    <Cell><Data ss:Type="Number">2.5</Data></Cell>
    <Cell ss:StyleID="s77"><Data ss:Type="String">1780-1800</Data></Cell>
    <Cell><Data ss:Type="Number">1790</Data></Cell>
    <Cell><Data ss:Type="Number">0</Data></Cell>
    <Cell><Data ss:Type="Number">0</Data></Cell>
   </Row>
   <Row ss:AutoFitHeight="0">
    <Cell ss:Index="2" ss:StyleID="s72"/>
    <Cell ss:Index="4" ss:StyleID="s73"><Data ss:Type="String">Unigene16066_All</Data></Cell>
    <Cell ss:StyleID="s74"><Data ss:Type="String">transcription factor GAMYB-like isoform X3</Data></Cell>
    <Cell ss:StyleID="s73"><Data ss:Type="Number">2.5</Data></Cell>
    <Cell><Data ss:Type="String">1146-1166</Data></Cell>
    <Cell><Data ss:Type="Number">1156</Data></Cell>
    <Cell><Data ss:Type="Number">0</Data></Cell>
    <Cell><Data ss:Type="Number">0.02</Data></Cell>
   </Row>
   <Row ss:AutoFitHeight="0">
    <Cell ss:Index="4" ss:StyleID="s73"><Data ss:Type="String">CL6626.Contig2_All</Data></Cell>
    <Cell><Data ss:Type="String">transcription factor GAMYB-like isoform X3</Data></Cell>
    <Cell><Data ss:Type="Number">2.5</Data></Cell>
    <Cell ss:StyleID="s77"><Data ss:Type="String">1055-1075</Data></Cell>
    <Cell><Data ss:Type="Number">1065</Data></Cell>
    <Cell><Data ss:Type="Number">0</Data></Cell>
    <Cell><Data ss:Type="Number">0</Data></Cell>
   </Row>
   <Row ss:AutoFitHeight="0">
    <Cell ss:Index="4" ss:StyleID="s73"><Data ss:Type="String">CL6626.Contig1_All</Data></Cell>
    <Cell><Data ss:Type="String">transcription factor GAMYB-like isoform X3</Data></Cell>
    <Cell><Data ss:Type="Number">2.5</Data></Cell>
    <Cell ss:StyleID="s77"><Data ss:Type="String">1055-1075</Data></Cell>
    <Cell><Data ss:Type="Number">1065</Data></Cell>
    <Cell><Data ss:Type="Number">0</Data></Cell>
    <Cell><Data ss:Type="Number">0</Data></Cell>
   </Row>
   <Row ss:AutoFitHeight="0">
    <Cell ss:Index="4" ss:StyleID="s73"><Data ss:Type="String">c51175.graph_c0</Data></Cell>
    <Cell ss:StyleID="s74"><Data ss:Type="String">primary amine oxidase-like</Data></Cell>
    <Cell><Data ss:Type="Number">2.5</Data></Cell>
    <Cell ss:StyleID="s77"><Data ss:Type="String">2907-2927</Data></Cell>
   </Row>
   <Row ss:AutoFitHeight="0">
    <Cell ss:Index="4" ss:StyleID="s73"><Data ss:Type="String">c112767_g1</Data></Cell>
    <Cell><Data ss:Type="String">NA</Data></Cell>
    <Cell><Data ss:Type="Number">2.5</Data></Cell>
    <Cell ss:StyleID="s77"><Data ss:Type="String">219-239</Data></Cell>
   </Row>
   <Row ss:AutoFitHeight="0">
    <Cell ss:Index="4" ss:StyleID="s73"><Data ss:Type="String">c47858.graph_c0</Data></Cell>
    <Cell ss:StyleID="s74"><Data ss:Type="String">transcription factor GAMYB-like isoform X1</Data></Cell>
    <Cell><Data ss:Type="Number">2.5</Data></Cell>
    <Cell ss:StyleID="s77"><Data ss:Type="String">425-445</Data></Cell>
   </Row>
   <Row ss:AutoFitHeight="0">
    <Cell ss:Index="4" ss:StyleID="s73"><Data ss:Type="String">c40185.graph_c0</Data></Cell>
    <Cell ss:StyleID="s74"><Data ss:Type="String">uncharacterized protein</Data></Cell>
    <Cell><Data ss:Type="Number">3</Data></Cell>
    <Cell ss:StyleID="s77"><Data ss:Type="String">52-73</Data></Cell>
   </Row>
   <Row ss:AutoFitHeight="0">
    <Cell ss:Index="4" ss:StyleID="s73"><Data ss:Type="String">CL5810.Contig2_All</Data></Cell>
    <Cell><Data ss:Type="String">uncharacterized protein</Data></Cell>
    <Cell><Data ss:Type="Number">3</Data></Cell>
    <Cell ss:StyleID="s77"><Data ss:Type="String">46-66</Data></Cell>
    <Cell><Data ss:Type="Number">56</Data></Cell>
    <Cell><Data ss:Type="Number">0</Data></Cell>
    <Cell><Data ss:Type="Number">0</Data></Cell>
   </Row>
   <Row ss:AutoFitHeight="0">
    <Cell ss:Index="4" ss:StyleID="s73"><Data ss:Type="String">CL5810.Contig1_All</Data></Cell>
    <Cell><Data ss:Type="String">uncharacterized protein</Data></Cell>
    <Cell><Data ss:Type="Number">3</Data></Cell>
    <Cell ss:StyleID="s77"><Data ss:Type="String">163-183</Data></Cell>
    <Cell><Data ss:Type="Number">173</Data></Cell>
    <Cell><Data ss:Type="Number">0</Data></Cell>
    <Cell><Data ss:Type="Number">0</Data></Cell>
   </Row>
   <Row ss:AutoFitHeight="0">
    <Cell ss:Index="4" ss:StyleID="s73"><Data ss:Type="String">c42307.graph_c0</Data></Cell>
    <Cell ss:StyleID="s74"><Data ss:Type="String">uncharacterized protein</Data></Cell>
    <Cell><Data ss:Type="Number">3</Data></Cell>
    <Cell ss:StyleID="s77"><Data ss:Type="String">180-200</Data></Cell>
    <Cell><Data ss:Type="Number">190</Data></Cell>
    <Cell><Data ss:Type="Number">0</Data></Cell>
    <Cell><Data ss:Type="Number">0</Data></Cell>
   </Row>
   <Row ss:AutoFitHeight="0">
    <Cell ss:Index="4" ss:StyleID="s73"><Data ss:Type="String">CL6449.Contig2_All</Data></Cell>
    <Cell><Data ss:Type="String">CSC1-like protein ERD4</Data></Cell>
    <Cell><Data ss:Type="Number">3</Data></Cell>
    <Cell ss:StyleID="s77"><Data ss:Type="String">472-491</Data></Cell>
   </Row>
   <Row ss:AutoFitHeight="0">
    <Cell ss:Index="4" ss:StyleID="s73"><Data ss:Type="String">c120927_g1</Data></Cell>
    <Cell ss:StyleID="s74"><Data ss:Type="String">Eucalyptus grandis uncharacterized LOC104420967 (LOC104420967), ncRNA</Data></Cell>
    <Cell><Data ss:Type="Number">3</Data></Cell>
    <Cell ss:StyleID="s77"><Data ss:Type="String">1645-1665</Data></Cell>
   </Row>
   <Row ss:AutoFitHeight="0">
    <Cell ss:Index="4" ss:StyleID="s73"><Data ss:Type="String">c77235.graph_c0</Data></Cell>
    <Cell ss:StyleID="s74"><Data ss:Type="String">hypothetical protein</Data></Cell>
    <Cell><Data ss:Type="Number">3</Data></Cell>
    <Cell ss:StyleID="s77"><Data ss:Type="String">130-150</Data></Cell>
   </Row>
   <Row ss:AutoFitHeight="0">
    <Cell ss:Index="4" ss:StyleID="s73"><Data ss:Type="String">Unigene16305_All</Data></Cell>
    <Cell ss:StyleID="s74"><Data ss:Type="String">HUA2-like protein 1</Data></Cell>
    <Cell><Data ss:Type="Number">3</Data></Cell>
    <Cell ss:StyleID="s77"><Data ss:Type="String">337-357</Data></Cell>
   </Row>
   <Row ss:AutoFitHeight="0">
    <Cell ss:Index="4" ss:StyleID="s73"><Data ss:Type="String">CL6449.Contig3_All</Data></Cell>
    <Cell><Data ss:Type="String">CSC1-like protein ERD4</Data></Cell>
    <Cell><Data ss:Type="Number">3</Data></Cell>
    <Cell ss:StyleID="s77"><Data ss:Type="String">1999-2018</Data></Cell>
   </Row>
   <Row ss:AutoFitHeight="0">
    <Cell ss:Index="4" ss:StyleID="s73"><Data ss:Type="String">CL6449.Contig1_All</Data></Cell>
    <Cell><Data ss:Type="String">CSC1-like protein ERD4</Data></Cell>
    <Cell><Data ss:Type="Number">3</Data></Cell>
    <Cell ss:StyleID="s77"><Data ss:Type="String">1999-2018</Data></Cell>
   </Row>
   <Row ss:AutoFitHeight="0">
    <Cell ss:Index="4" ss:StyleID="s73"><Data ss:Type="String">c109586_g1</Data></Cell>
    <Cell><Data ss:Type="String">chorismate mutase 3, chloroplastic</Data></Cell>
    <Cell><Data ss:Type="Number">3</Data></Cell>
    <Cell ss:StyleID="s77"><Data ss:Type="String">179-199</Data></Cell>
    <Cell><Data ss:Type="Number">189</Data></Cell>
    <Cell><Data ss:Type="Number">2</Data></Cell>
    <Cell><Data ss:Type="Number">8.0000000000000002E-3</Data></Cell>
   </Row>
   <Row ss:AutoFitHeight="0">
    <Cell ss:Index="4" ss:StyleID="s73"><Data ss:Type="String">c121649_g3</Data></Cell>
    <Cell><Data ss:Type="String">trifunctional UDP-glucose 4,6-dehydratase/UDP-4-keto-6-deoxy-D-glucose 3,5-epimerase/UDP-4-keto-L-rhamnose-reductase RHM1</Data></Cell>
    <Cell><Data ss:Type="Number">4</Data></Cell>
    <Cell ss:StyleID="s77"><Data ss:Type="String">2102-2122</Data></Cell>
    <Cell><Data ss:Type="Number">2112</Data></Cell>
    <Cell><Data ss:Type="Number">2</Data></Cell>
    <Cell><Data ss:Type="Number">8.0000000000000002E-3</Data></Cell>
   </Row>
   <Row ss:AutoFitHeight="0">
    <Cell ss:Index="2" ss:StyleID="s72"><Data ss:Type="String">LL-miR319a</Data></Cell>
    <Cell ss:StyleID="s72"><Data ss:Type="String">uuggacugaagggagcucccu</Data></Cell>
    <Cell ss:StyleID="s73"><Data ss:Type="String">c13678.graph_c0</Data></Cell>
    <Cell ss:StyleID="s74"><Data ss:Type="String">uncharacterized protein</Data></Cell>
    <Cell><Data ss:Type="Number">2.5</Data></Cell>
    <Cell ss:StyleID="s77"><Data ss:Type="String">3-23</Data></Cell>
   </Row>
   <Row ss:AutoFitHeight="0">
    <Cell ss:Index="4" ss:StyleID="s73"><Data ss:Type="String">CL6181.Contig2_All</Data></Cell>
    <Cell ss:StyleID="s74"><Data ss:Type="String">transcription factor PCF6-like</Data></Cell>
    <Cell><Data ss:Type="Number">2.5</Data></Cell>
    <Cell ss:StyleID="s77"><Data ss:Type="String">1432-1451</Data></Cell>
   </Row>
   <Row ss:AutoFitHeight="0">
    <Cell ss:StyleID="s62"/>
    <Cell ss:StyleID="s62"/>
    <Cell ss:StyleID="s62"/>
    <Cell ss:StyleID="s73"><Data ss:Type="String">c64756.graph_c0</Data></Cell>
    <Cell ss:StyleID="s74"><Data ss:Type="String">hypothetical protein</Data></Cell>
    <Cell><Data ss:Type="Number">2.5</Data></Cell>
    <Cell ss:StyleID="s77"><Data ss:Type="String">105-124</Data></Cell>
   </Row>
   <Row ss:AutoFitHeight="0">
    <Cell ss:StyleID="s62"/>
    <Cell ss:StyleID="s62"/>
    <Cell ss:StyleID="s62"/>
    <Cell ss:StyleID="s73"><Data ss:Type="String">c46777_g1</Data></Cell>
    <Cell><Data ss:Type="String">NA</Data></Cell>
    <Cell><Data ss:Type="Number">2.5</Data></Cell>
    <Cell ss:StyleID="s77"><Data ss:Type="String">572-591</Data></Cell>
   </Row>
   <Row ss:AutoFitHeight="0">
    <Cell ss:Index="4" ss:StyleID="s73"><Data ss:Type="String">Unigene15757_All</Data></Cell>
    <Cell ss:StyleID="s74"><Data ss:Type="String">transcription factor PCF6-like</Data></Cell>
    <Cell><Data ss:Type="Number">2.5</Data></Cell>
    <Cell ss:StyleID="s77"><Data ss:Type="String">647-666</Data></Cell>
   </Row>
   <Row ss:AutoFitHeight="0">
    <Cell ss:Index="4" ss:StyleID="s73"><Data ss:Type="String">c49153.graph_c0</Data></Cell>
    <Cell ss:StyleID="s74"><Data ss:Type="String">transcription factor PCF6-like</Data></Cell>
    <Cell><Data ss:Type="Number">2.5</Data></Cell>
    <Cell ss:StyleID="s77"><Data ss:Type="String">647-666</Data></Cell>
   </Row>
   <Row ss:AutoFitHeight="0">
    <Cell ss:Index="4" ss:StyleID="s73"><Data ss:Type="String">c112166_g1</Data></Cell>
    <Cell ss:StyleID="s74"><Data ss:Type="String"> transcription factor PCF6-like</Data></Cell>
    <Cell><Data ss:Type="Number">2.5</Data></Cell>
    <Cell ss:StyleID="s77"><Data ss:Type="String">767-786</Data></Cell>
   </Row>
   <Row ss:AutoFitHeight="0">
    <Cell ss:Index="4" ss:StyleID="s73"><Data ss:Type="String">c40932.graph_c1</Data></Cell>
    <Cell ss:StyleID="s74"><Data ss:Type="String">transcription factor PCF5-like</Data></Cell>
    <Cell><Data ss:Type="Number">3</Data></Cell>
    <Cell ss:StyleID="s77"><Data ss:Type="Number">42451</Data></Cell>
   </Row>
   <Row ss:AutoFitHeight="0">
    <Cell ss:Index="4" ss:StyleID="s73"><Data ss:Type="String">CL3971.Contig1_All</Data></Cell>
    <Cell ss:StyleID="s74"><Data ss:Type="String">transcription factor PCF5-like</Data></Cell>
    <Cell><Data ss:Type="Number">3</Data></Cell>
    <Cell ss:StyleID="s77"><Data ss:Type="String">1275-1294</Data></Cell>
   </Row>
   <Row ss:AutoFitHeight="0">
    <Cell ss:Index="4" ss:StyleID="s73"><Data ss:Type="String">c47707_g1</Data></Cell>
    <Cell><Data ss:Type="String">NA</Data></Cell>
    <Cell ss:StyleID="s73"><Data ss:Type="Number">3</Data></Cell>
    <Cell><Data ss:Type="String">405-424</Data></Cell>
   </Row>
   <Row ss:AutoFitHeight="0">
    <Cell ss:Index="4" ss:StyleID="s73"><Data ss:Type="String">Unigene279_All</Data></Cell>
    <Cell ss:StyleID="s74"><Data ss:Type="String"> transcription factor PCF5-like</Data></Cell>
    <Cell ss:StyleID="s73"><Data ss:Type="Number">3</Data></Cell>
    <Cell><Data ss:Type="String">490-509</Data></Cell>
   </Row>
   <Row ss:AutoFitHeight="0">
    <Cell ss:Index="4" ss:StyleID="s73"><Data ss:Type="String">c47584.graph_c0</Data></Cell>
    <Cell ss:StyleID="s74"><Data ss:Type="String">transcription factor PCF5-like </Data></Cell>
    <Cell ss:StyleID="s73"><Data ss:Type="Number">3</Data></Cell>
    <Cell><Data ss:Type="String">528-547</Data></Cell>
   </Row>
   <Row ss:AutoFitHeight="0">
    <Cell ss:StyleID="s72"><Data ss:Type="String">MIR160</Data></Cell>
    <Cell ss:StyleID="s72"><Data ss:Type="String">LL-miR160a</Data></Cell>
    <Cell ss:StyleID="s72"><Data ss:Type="String">ugccuggcucccuguaugcca</Data></Cell>
    <Cell ss:StyleID="s73"><Data ss:Type="String">c60506.graph_c0</Data></Cell>
    <Cell><Data ss:Type="String">auxin response factor 18-like </Data></Cell>
    <Cell ss:StyleID="s73"><Data ss:Type="Number">1</Data></Cell>
    <Cell ss:StyleID="s62"><Data ss:Type="String">316-336</Data></Cell>
   </Row>
   <Row ss:AutoFitHeight="0">
    <Cell ss:Index="2" ss:StyleID="s72"/>
    <Cell ss:StyleID="s72"/>
    <Cell ss:StyleID="s73"><Data ss:Type="String">c48685.graph_c0</Data></Cell>
    <Cell><Data ss:Type="String">auxin response factor 18 </Data></Cell>
    <Cell ss:StyleID="s73"><Data ss:Type="Number">1</Data></Cell>
    <Cell ss:StyleID="s62"><Data ss:Type="String">920-940</Data></Cell>
   </Row>
   <Row ss:AutoFitHeight="0">
    <Cell ss:StyleID="s72"/>
    <Cell ss:StyleID="s72"/>
    <Cell ss:StyleID="s72"/>
    <Cell ss:StyleID="s73"><Data ss:Type="String">c41050.graph_c0</Data></Cell>
    <Cell><Data ss:Type="String">auxin response factor 17-like</Data></Cell>
    <Cell ss:StyleID="s73"><Data ss:Type="Number">1.5</Data></Cell>
    <Cell ss:StyleID="s62"><Data ss:Type="String">543-563</Data></Cell>
   </Row>
   <Row ss:AutoFitHeight="0">
    <Cell ss:StyleID="s72"/>
    <Cell ss:StyleID="s72"/>
    <Cell ss:StyleID="s72"/>
    <Cell ss:StyleID="s73"><Data ss:Type="String">c19797.graph_c0</Data></Cell>
    <Cell><Data ss:Type="String">pentatricopeptide repeat-containing protein </Data></Cell>
    <Cell ss:StyleID="s73"><Data ss:Type="Number">3</Data></Cell>
    <Cell ss:StyleID="s62"><Data ss:Type="String">37-57</Data></Cell>
   </Row>
   <Row ss:AutoFitHeight="0">
    <Cell ss:Index="2" ss:StyleID="s72"><Data ss:Type="String">LL-miR160f</Data></Cell>
    <Cell ss:StyleID="s72"><Data ss:Type="String">cugccuggcucccugaaugcc</Data></Cell>
    <Cell><Data ss:Type="String">Unigene16345_All</Data></Cell>
    <Cell><Data ss:Type="String"> auxin response factor 17-like</Data></Cell>
    <Cell><Data ss:Type="Number">1</Data></Cell>
    <Cell><Data ss:Type="String">634-654</Data></Cell>
   </Row>
   <Row ss:AutoFitHeight="0">
    <Cell ss:Index="4"><Data ss:Type="String">c111595_g1</Data></Cell>
    <Cell><Data ss:Type="String">auxin response factor 17-like</Data></Cell>
    <Cell><Data ss:Type="Number">1</Data></Cell>
    <Cell><Data ss:Type="String">869-889</Data></Cell>
   </Row>
   <Row ss:AutoFitHeight="0">
    <Cell ss:Index="4"><Data ss:Type="String">c41050.graph_c0</Data></Cell>
    <Cell><Data ss:Type="String">auxin response factor 17-like</Data></Cell>
    <Cell><Data ss:Type="Number">1.5</Data></Cell>
    <Cell><Data ss:Type="String">544-564</Data></Cell>
   </Row>
   <Row ss:AutoFitHeight="0">
    <Cell ss:Index="4"><Data ss:Type="String">Unigene10707_All</Data></Cell>
    <Cell><Data ss:Type="String">auxin response factor 17-like</Data></Cell>
    <Cell><Data ss:Type="Number">1.5</Data></Cell>
    <Cell><Data ss:Type="String">1325-1345</Data></Cell>
   </Row>
   <Row ss:AutoFitHeight="0">
    <Cell ss:Index="4"><Data ss:Type="String">c175473_g1</Data></Cell>
    <Cell><Data ss:Type="String">NA</Data></Cell>
    <Cell><Data ss:Type="Number">1.5</Data></Cell>
    <Cell><Data ss:Type="String">181-201</Data></Cell>
   </Row>
   <Row ss:AutoFitHeight="0">
    <Cell ss:Index="4"><Data ss:Type="String">c19797.graph_c0</Data></Cell>
    <Cell><Data ss:Type="String">pentatricopeptide repeat-containing protein, mitochondrial</Data></Cell>
    <Cell><Data ss:Type="Number">2</Data></Cell>
    <Cell><Data ss:Type="String">99-119</Data></Cell>
   </Row>
   <Row ss:AutoFitHeight="0">
    <Cell ss:Index="4"><Data ss:Type="String">c50045_g1</Data></Cell>
    <Cell><Data ss:Type="String">Musa acuminata subsp. burmannicoides var. calcutta 4 mRNA containing microsatellite</Data></Cell>
    <Cell><Data ss:Type="Number">2</Data></Cell>
    <Cell><Data ss:Type="String">90-110</Data></Cell>
   </Row>
   <Row ss:AutoFitHeight="0">
    <Cell ss:Index="4"><Data ss:Type="String">c60506.graph_c0</Data></Cell>
    <Cell><Data ss:Type="String">auxin response factor 18-like</Data></Cell>
    <Cell><Data ss:Type="Number">2</Data></Cell>
    <Cell><Data ss:Type="String">317-337</Data></Cell>
   </Row>
   <Row ss:AutoFitHeight="0">
    <Cell ss:Index="4"><Data ss:Type="String">Unigene4742_All</Data></Cell>
    <Cell><Data ss:Type="String">auxin response factor 18</Data></Cell>
    <Cell><Data ss:Type="Number">2</Data></Cell>
    <Cell><Data ss:Type="String">1756-1776</Data></Cell>
   </Row>
   <Row ss:AutoFitHeight="0">
    <Cell ss:Index="4"><Data ss:Type="String">c106734_g3</Data></Cell>
    <Cell><Data ss:Type="String">NA</Data></Cell>
    <Cell><Data ss:Type="Number">2</Data></Cell>
    <Cell><Data ss:Type="String">280-300</Data></Cell>
   </Row>
   <Row ss:AutoFitHeight="0">
    <Cell ss:Index="4"><Data ss:Type="String">c48685.graph_c0</Data></Cell>
    <Cell><Data ss:Type="String">auxin response factor 18</Data></Cell>
    <Cell><Data ss:Type="Number">2</Data></Cell>
    <Cell><Data ss:Type="String">919-939</Data></Cell>
   </Row>
   <Row ss:AutoFitHeight="0">
    <Cell ss:Index="4"><Data ss:Type="String">c111574_g1</Data></Cell>
    <Cell><Data ss:Type="String">auxin response factor 18</Data></Cell>
    <Cell><Data ss:Type="Number">2</Data></Cell>
    <Cell><Data ss:Type="String">986-1006</Data></Cell>
   </Row>
   <Row ss:AutoFitHeight="0">
    <Cell ss:StyleID="s78"><Data ss:Type="String">MIR162</Data></Cell>
    <Cell ss:StyleID="s72"><Data ss:Type="String">LL-miR162a</Data></Cell>
    <Cell ss:StyleID="s72"><Data ss:Type="String">ucgauaaaccucugcauccgg</Data></Cell>
    <Cell><Data ss:Type="String">CL5516.Contig3_All</Data></Cell>
    <Cell ss:StyleID="s74"><Data ss:Type="String">putative endoribonuclease dicer-like protein 1</Data></Cell>
    <Cell><Data ss:Type="Number">2.5</Data></Cell>
    <Cell><Data ss:Type="String">1260-1280</Data></Cell>
    <Cell><Data ss:Type="Number">1270</Data></Cell>
    <Cell><Data ss:Type="Number">0</Data></Cell>
    <Cell><Data ss:Type="Number">0</Data></Cell>
   </Row>
   <Row ss:AutoFitHeight="0">
    <Cell ss:Index="4"><Data ss:Type="String">c54006.graph_c0</Data></Cell>
    <Cell><Data ss:Type="String">endoribonuclease Dicer homolog 1 isoform X1</Data></Cell>
    <Cell><Data ss:Type="Number">2.5</Data></Cell>
    <Cell><Data ss:Type="String">3263-3283</Data></Cell>
    <Cell><Data ss:Type="Number">3273</Data></Cell>
    <Cell><Data ss:Type="Number">0</Data></Cell>
    <Cell><Data ss:Type="Number">0</Data></Cell>
   </Row>
   <Row ss:AutoFitHeight="0">
    <Cell ss:Index="4"><Data ss:Type="String">CL5516.Contig1_All</Data></Cell>
    <Cell ss:StyleID="s74"><Data ss:Type="String">endoribonuclease Dicer homolog 1 isoform X1</Data></Cell>
    <Cell><Data ss:Type="Number">2.5</Data></Cell>
    <Cell><Data ss:Type="String">3210-3230</Data></Cell>
    <Cell><Data ss:Type="Number">3220</Data></Cell>
    <Cell><Data ss:Type="Number">2</Data></Cell>
    <Cell><Data ss:Type="Number">0</Data></Cell>
   </Row>
   <Row ss:AutoFitHeight="0">
    <Cell ss:Index="4"><Data ss:Type="String">c107726_g1</Data></Cell>
    <Cell ss:StyleID="s74"><Data ss:Type="String">endoribonuclease Dicer homolog 1 isoform X1</Data></Cell>
    <Cell><Data ss:Type="Number">2.5</Data></Cell>
    <Cell><Data ss:Type="String">3240-3260</Data></Cell>
   </Row>
   <Row ss:AutoFitHeight="0">
    <Cell ss:StyleID="s72"><Data ss:Type="String">MIR164</Data></Cell>
    <Cell ss:StyleID="s72"><Data ss:Type="String">LL-miR164a</Data></Cell>
    <Cell ss:StyleID="s72"><Data ss:Type="String">uggagaagcagggcacgugca</Data></Cell>
    <Cell><Data ss:Type="String">c89412.graph_c0</Data></Cell>
    <Cell ss:StyleID="s74"><Data ss:Type="String">uncharacterized protein</Data></Cell>
    <Cell><Data ss:Type="Number">2</Data></Cell>
    <Cell><Data ss:Type="String">77-96</Data></Cell>
   </Row>
   <Row ss:AutoFitHeight="0">
    <Cell ss:Index="4"><Data ss:Type="String">Unigene8125_All</Data></Cell>
    <Cell ss:StyleID="s74"><Data ss:Type="String">NAC domain-containing protein 21/22</Data></Cell>
    <Cell><Data ss:Type="Number">2</Data></Cell>
    <Cell><Data ss:Type="String">643-663</Data></Cell>
   </Row>
   <Row ss:AutoFitHeight="0">
    <Cell ss:Index="4"><Data ss:Type="String">CL634.Contig2_All</Data></Cell>
    <Cell ss:StyleID="s74"><Data ss:Type="String">DNA-directed RNA polymerase I subunit RPA2</Data></Cell>
    <Cell><Data ss:Type="Number">2</Data></Cell>
    <Cell><Data ss:Type="String">734-754</Data></Cell>
   </Row>
   <Row ss:AutoFitHeight="0">
    <Cell ss:Index="4"><Data ss:Type="String">c44985.graph_c0</Data></Cell>
    <Cell ss:StyleID="s74"><Data ss:Type="String">NAC domain-containing protein 21/22-like</Data></Cell>
    <Cell><Data ss:Type="Number">2</Data></Cell>
    <Cell><Data ss:Type="String">656-676</Data></Cell>
   </Row>
   <Row ss:AutoFitHeight="0">
    <Cell ss:Index="4"><Data ss:Type="String">CL634.Contig1_All</Data></Cell>
    <Cell ss:StyleID="s74"><Data ss:Type="String">DNA-directed RNA polymerase I subunit RPA2</Data></Cell>
    <Cell><Data ss:Type="Number">2</Data></Cell>
    <Cell><Data ss:Type="String">768-788</Data></Cell>
   </Row>
   <Row ss:AutoFitHeight="0">
    <Cell ss:Index="4"><Data ss:Type="String">c16100.graph_c0</Data></Cell>
    <Cell ss:StyleID="s74"><Data ss:Type="String">NAC domain-containing protein 21/22-like</Data></Cell>
    <Cell><Data ss:Type="Number">2</Data></Cell>
    <Cell><Data ss:Type="String">477-497</Data></Cell>
   </Row>
   <Row ss:AutoFitHeight="0">
    <Cell ss:Index="4"><Data ss:Type="String">c5027.graph_c0</Data></Cell>
    <Cell ss:StyleID="s74"><Data ss:Type="String">protein CUP-SHAPED COTYLEDON 2-like</Data></Cell>
    <Cell><Data ss:Type="Number">2</Data></Cell>
    <Cell><Data ss:Type="String">116-136</Data></Cell>
   </Row>
   <Row ss:AutoFitHeight="0">
    <Cell ss:Index="4"><Data ss:Type="String">c112040_g1</Data></Cell>
    <Cell ss:StyleID="s74"><Data ss:Type="String">NAC domain-containing protein 21/22-like</Data></Cell>
    <Cell><Data ss:Type="Number">2</Data></Cell>
    <Cell><Data ss:Type="String">182-202</Data></Cell>
   </Row>
   <Row ss:AutoFitHeight="0">
    <Cell ss:Index="4"><Data ss:Type="String">c16100.graph_c0</Data></Cell>
    <Cell><Data ss:Type="String">NAC domain-containing protein 21/22-like</Data></Cell>
    <Cell><Data ss:Type="Number">2</Data></Cell>
    <Cell><Data ss:Type="String">816-836</Data></Cell>
   </Row>
   <Row ss:AutoFitHeight="0">
    <Cell ss:Index="4"><Data ss:Type="String">Unigene33707_All</Data></Cell>
    <Cell><Data ss:Type="String">NA</Data></Cell>
    <Cell><Data ss:Type="Number">3</Data></Cell>
    <Cell><Data ss:Type="String">84-103</Data></Cell>
   </Row>
   <Row ss:AutoFitHeight="0">
    <Cell ss:StyleID="s72"><Data ss:Type="String">MIR166</Data></Cell>
    <Cell ss:StyleID="s72"><Data ss:Type="String">LL-miR166f</Data></Cell>
    <Cell ss:StyleID="s72"><Data ss:Type="String">ucucggaccaggcuucauucc</Data></Cell>
    <Cell><Data ss:Type="String">c29903.graph_c0</Data></Cell>
    <Cell><Data ss:Type="String">pentatricopeptide repeat-containing protein </Data></Cell>
    <Cell><Data ss:Type="Number">0</Data></Cell>
    <Cell><Data ss:Type="String">1-21</Data></Cell>
   </Row>
   <Row ss:AutoFitHeight="0">
    <Cell ss:StyleID="s72"/>
    <Cell ss:StyleID="s72"/>
    <Cell ss:StyleID="s72"/>
    <Cell><Data ss:Type="String">c38057.graph_c0</Data></Cell>
    <Cell><Data ss:Type="String">fasciclin-like arabinogalactan protein 2</Data></Cell>
    <Cell><Data ss:Type="Number">0.5</Data></Cell>
    <Cell ss:StyleID="s62"><Data ss:Type="String">27-47</Data></Cell>
   </Row>
   <Row ss:AutoFitHeight="0">
    <Cell ss:Index="2" ss:StyleID="s72"/>
    <Cell ss:StyleID="s72"/>
    <Cell><Data ss:Type="String">c42454.graph_c0</Data></Cell>
    <Cell><Data ss:Type="String">uncharacterized protein </Data></Cell>
    <Cell><Data ss:Type="Number">2.5</Data></Cell>
    <Cell ss:StyleID="s62"><Data ss:Type="String">594-614</Data></Cell>
   </Row>
   <Row ss:AutoFitHeight="0">
    <Cell ss:Index="2" ss:StyleID="s72"><Data ss:Type="String">LL-miR166g</Data></Cell>
    <Cell ss:StyleID="s72"><Data ss:Type="String">ucggaccaggcuucauuccuc</Data></Cell>
    <Cell><Data ss:Type="String">c29903.graph_c0</Data></Cell>
    <Cell ss:StyleID="s74"><Data ss:Type="String">pentatricopeptide repeat-containing protein, mitochondrial-like</Data></Cell>
    <Cell><Data ss:Type="Number">0</Data></Cell>
    <Cell><Data ss:Type="Number">42452</Data></Cell>
   </Row>
   <Row ss:AutoFitHeight="0">
    <Cell ss:Index="4"><Data ss:Type="String">c39808.graph_c0</Data></Cell>
    <Cell ss:StyleID="s74"><Data ss:Type="String">hypothetical protein</Data></Cell>
    <Cell><Data ss:Type="Number">0</Data></Cell>
    <Cell><Data ss:Type="String">149-169</Data></Cell>
   </Row>
   <Row ss:AutoFitHeight="0">
    <Cell ss:Index="4"><Data ss:Type="String">Unigene32510_All</Data></Cell>
    <Cell><Data ss:Type="String">NA</Data></Cell>
    <Cell><Data ss:Type="Number">0.5</Data></Cell>
    <Cell><Data ss:Type="String">57-77</Data></Cell>
   </Row>
   <Row ss:AutoFitHeight="0">
    <Cell ss:Index="4"><Data ss:Type="String">c121414_g2</Data></Cell>
    <Cell ss:StyleID="s74"><Data ss:Type="String">uncharacterized protein</Data></Cell>
    <Cell><Data ss:Type="Number">0.5</Data></Cell>
    <Cell><Data ss:Type="String">294-314</Data></Cell>
   </Row>
   <Row ss:AutoFitHeight="0">
    <Cell ss:Index="4"><Data ss:Type="String">c42454.graph_c0</Data></Cell>
    <Cell ss:StyleID="s74"><Data ss:Type="String">uncharacterized protein</Data></Cell>
    <Cell><Data ss:Type="Number">0.5</Data></Cell>
    <Cell><Data ss:Type="String">592-612</Data></Cell>
   </Row>
   <Row ss:AutoFitHeight="0">
    <Cell ss:Index="4"><Data ss:Type="String">c121414_g1</Data></Cell>
    <Cell ss:StyleID="s74"><Data ss:Type="String">Cucumis sativus uncharacterized LOC105435434 (LOC105435434), ncRNA</Data></Cell>
    <Cell><Data ss:Type="Number">0.5</Data></Cell>
    <Cell><Data ss:Type="String">1636-1656</Data></Cell>
   </Row>
   <Row ss:AutoFitHeight="0">
    <Cell ss:Index="4"><Data ss:Type="String">Unigene8027_All</Data></Cell>
    <Cell><Data ss:Type="String">NA</Data></Cell>
    <Cell><Data ss:Type="Number">0.5</Data></Cell>
    <Cell><Data ss:Type="String">152-172</Data></Cell>
   </Row>
   <Row ss:AutoFitHeight="0">
    <Cell ss:Index="4"><Data ss:Type="String">c38057.graph_c0</Data></Cell>
    <Cell ss:StyleID="s74"><Data ss:Type="String">fasciclin-like arabinogalactan protein 2</Data></Cell>
    <Cell><Data ss:Type="Number">0.5</Data></Cell>
    <Cell><Data ss:Type="String">29-49</Data></Cell>
   </Row>
   <Row ss:AutoFitHeight="0">
    <Cell ss:Index="4"><Data ss:Type="String">c94829_g1</Data></Cell>
    <Cell><Data ss:Type="String">NA</Data></Cell>
    <Cell><Data ss:Type="Number">1.5</Data></Cell>
    <Cell><Data ss:Type="String">207-227</Data></Cell>
   </Row>
   <Row ss:AutoFitHeight="0">
    <Cell ss:Index="4"><Data ss:Type="String">c65250_g1</Data></Cell>
    <Cell><Data ss:Type="String">NA</Data></Cell>
    <Cell><Data ss:Type="Number">2</Data></Cell>
    <Cell><Data ss:Type="String">129-149</Data></Cell>
   </Row>
   <Row ss:AutoFitHeight="0">
    <Cell ss:Index="4"><Data ss:Type="String">c59214.graph_c0</Data></Cell>
    <Cell ss:StyleID="s74"><Data ss:Type="String">homeobox-leucine zipper protein ATHB-15-like</Data></Cell>
    <Cell><Data ss:Type="Number">2.5</Data></Cell>
    <Cell><Data ss:Type="String">303-323</Data></Cell>
   </Row>
   <Row ss:AutoFitHeight="0">
    <Cell ss:Index="4"><Data ss:Type="String">CL7925.Contig9_All</Data></Cell>
    <Cell ss:StyleID="s74"><Data ss:Type="String">homeobox-leucine zipper protein HOX32-like</Data></Cell>
    <Cell><Data ss:Type="Number">3</Data></Cell>
    <Cell><Data ss:Type="String">218-238</Data></Cell>
   </Row>
   <Row ss:AutoFitHeight="0">
    <Cell ss:Index="4"><Data ss:Type="String">CL7925.Contig6_All</Data></Cell>
    <Cell ss:StyleID="s74"><Data ss:Type="String">homeobox-leucine zipper protein HOX32</Data></Cell>
    <Cell><Data ss:Type="Number">3</Data></Cell>
    <Cell><Data ss:Type="String">684-704</Data></Cell>
   </Row>
   <Row ss:AutoFitHeight="0">
    <Cell ss:Index="4"><Data ss:Type="String">CL7925.Contig7_All</Data></Cell>
    <Cell ss:StyleID="s74"><Data ss:Type="String">homeobox-leucine zipper protein HOX32</Data></Cell>
    <Cell><Data ss:Type="Number">3</Data></Cell>
    <Cell><Data ss:Type="String">684-704</Data></Cell>
   </Row>
   <Row ss:AutoFitHeight="0">
    <Cell ss:Index="4"><Data ss:Type="String">c54005.graph_c0</Data></Cell>
    <Cell ss:StyleID="s74"><Data ss:Type="String">homeobox-leucine zipper protein HOX9-like isoform X1</Data></Cell>
    <Cell><Data ss:Type="Number">3</Data></Cell>
    <Cell><Data ss:Type="String">1132-1152</Data></Cell>
   </Row>
   <Row ss:AutoFitHeight="0">
    <Cell ss:Index="4"><Data ss:Type="String">c51858.graph_c0</Data></Cell>
    <Cell ss:StyleID="s74"><Data ss:Type="String">lysine-specific demethylase JMJ25</Data></Cell>
    <Cell><Data ss:Type="Number">3</Data></Cell>
    <Cell><Data ss:Type="String">2364-2385</Data></Cell>
   </Row>
   <Row ss:AutoFitHeight="0">
    <Cell ss:Index="4"><Data ss:Type="String">CL204.Contig2_All</Data></Cell>
    <Cell ss:StyleID="s74"><Data ss:Type="String">homeobox-leucine zipper protein HOX9-like</Data></Cell>
    <Cell><Data ss:Type="Number">3</Data></Cell>
    <Cell><Data ss:Type="String">1034-1054</Data></Cell>
   </Row>
   <Row ss:AutoFitHeight="0">
    <Cell ss:Index="4"><Data ss:Type="String">c53075.graph_c0</Data></Cell>
    <Cell ss:StyleID="s74"><Data ss:Type="String">homeobox-leucine zipper protein HOX32-like</Data></Cell>
    <Cell><Data ss:Type="Number">3</Data></Cell>
    <Cell><Data ss:Type="String">2142-2162</Data></Cell>
   </Row>
   <Row ss:AutoFitHeight="0">
    <Cell ss:Index="4"><Data ss:Type="String">c116271_g3</Data></Cell>
    <Cell><Data ss:Type="String">homeobox-leucine zipper protein HOX32</Data></Cell>
    <Cell><Data ss:Type="Number">3</Data></Cell>
    <Cell><Data ss:Type="String">2048-2068</Data></Cell>
   </Row>
   <Row ss:AutoFitHeight="0">
    <Cell ss:Index="4"><Data ss:Type="String">CL3775.Contig1_All</Data></Cell>
    <Cell ss:StyleID="s74"><Data ss:Type="String">lysine-specific demethylase 3</Data></Cell>
    <Cell><Data ss:Type="Number">3</Data></Cell>
    <Cell><Data ss:Type="String">914-935</Data></Cell>
   </Row>
   <Row ss:AutoFitHeight="0">
    <Cell ss:Index="4"><Data ss:Type="String">CL3775.Contig2_All</Data></Cell>
    <Cell ss:StyleID="s74"><Data ss:Type="String">jumonji domain-containing protein 1C </Data></Cell>
    <Cell><Data ss:Type="Number">3</Data></Cell>
    <Cell><Data ss:Type="String">987-1008</Data></Cell>
   </Row>
   <Row ss:AutoFitHeight="0">
    <Cell ss:Index="4"><Data ss:Type="String">c49905.graph_c0</Data></Cell>
    <Cell ss:StyleID="s74"><Data ss:Type="String">probable linoleate 9S-lipoxygenase 5</Data></Cell>
    <Cell><Data ss:Type="Number">3</Data></Cell>
    <Cell><Data ss:Type="String">832-851</Data></Cell>
   </Row>
   <Row ss:AutoFitHeight="0">
    <Cell ss:StyleID="s78"><Data ss:Type="String">MIR167</Data></Cell>
    <Cell ss:StyleID="s72"><Data ss:Type="String">LL-miR167a</Data></Cell>
    <Cell ss:StyleID="s72"><Data ss:Type="String">ugaagcugccagcaugaucuga</Data></Cell>
    <Cell><Data ss:Type="String">CL8150.Contig2_All</Data></Cell>
    <Cell ss:StyleID="s74"><Data ss:Type="String">Gossypium hirsutum clone NBRI_GE15895 microsatellite sequence</Data></Cell>
    <Cell><Data ss:Type="Number">0</Data></Cell>
    <Cell><Data ss:Type="String">628-649</Data></Cell>
   </Row>
   <Row ss:AutoFitHeight="0">
    <Cell ss:Index="4"><Data ss:Type="String">c49248.graph_c0</Data></Cell>
    <Cell ss:StyleID="s74"><Data ss:Type="String">uncharacterized protein LOC105035390 isoform X1</Data></Cell>
    <Cell><Data ss:Type="Number">0</Data></Cell>
    <Cell><Data ss:Type="String">1247-1268</Data></Cell>
   </Row>
   <Row ss:AutoFitHeight="0">
    <Cell ss:Index="4"><Data ss:Type="String">c27718.graph_c0</Data></Cell>
    <Cell ss:StyleID="s74"><Data ss:Type="String">pollen preferential protein</Data></Cell>
    <Cell><Data ss:Type="Number">3</Data></Cell>
    <Cell><Data ss:Type="String">252-272</Data></Cell>
   </Row>
   <Row ss:AutoFitHeight="0">
    <Cell ss:Index="4"><Data ss:Type="String">DN985087</Data></Cell>
    <Cell><Data ss:Type="String">pollen preferential protein</Data></Cell>
    <Cell><Data ss:Type="Number">3</Data></Cell>
    <Cell><Data ss:Type="String">245-265</Data></Cell>
   </Row>
   <Row ss:AutoFitHeight="0">
    <Cell ss:Index="4"><Data ss:Type="String">c94699_g1</Data></Cell>
    <Cell ss:StyleID="s74"><Data ss:Type="String">Lilium longiflorum pollen preferential protein mRNA, complete cds</Data></Cell>
    <Cell><Data ss:Type="Number">3</Data></Cell>
    <Cell><Data ss:Type="String">806-826</Data></Cell>
   </Row>
   <Row ss:AutoFitHeight="0">
    <Cell ss:StyleID="s78"><Data ss:Type="String">MIR168</Data></Cell>
    <Cell ss:StyleID="s72"><Data ss:Type="String">LL-miR168a</Data></Cell>
    <Cell ss:StyleID="s72"><Data ss:Type="String">ucgcuuggugcaggucgggaa</Data></Cell>
    <Cell><Data ss:Type="String">c62833.graph_c0</Data></Cell>
    <Cell ss:StyleID="s74"><Data ss:Type="String">serine/threonine-protein kinase TIO</Data></Cell>
    <Cell><Data ss:Type="Number">0</Data></Cell>
    <Cell><Data ss:Type="String">255-275</Data></Cell>
   </Row>
   <Row ss:AutoFitHeight="0">
    <Cell ss:StyleID="s72"/>
    <Cell ss:StyleID="s72"/>
    <Cell ss:StyleID="s72"/>
    <Cell><Data ss:Type="String">c118007_g1</Data></Cell>
    <Cell ss:StyleID="s74"><Data ss:Type="String">Musa acuminata subsp. malaccensis protein argonaute 1B</Data></Cell>
    <Cell><Data ss:Type="Number">2.5</Data></Cell>
    <Cell><Data ss:Type="String">848-868</Data></Cell>
   </Row>
   <Row ss:AutoFitHeight="0">
    <Cell ss:StyleID="s72"/>
    <Cell ss:StyleID="s72"/>
    <Cell ss:StyleID="s72"/>
    <Cell><Data ss:Type="String">Unigene957_All</Data></Cell>
    <Cell ss:StyleID="s74"><Data ss:Type="String">protein argonaute 1B-like</Data></Cell>
    <Cell><Data ss:Type="Number">2.5</Data></Cell>
    <Cell><Data ss:Type="String">968-988</Data></Cell>
   </Row>
   <Row ss:AutoFitHeight="0">
    <Cell ss:StyleID="s78"/>
    <Cell ss:StyleID="s72"/>
    <Cell ss:Index="4"><Data ss:Type="String">c48961.graph_c0</Data></Cell>
    <Cell ss:StyleID="s74"><Data ss:Type="String">protein argonaute 1B-like</Data></Cell>
    <Cell><Data ss:Type="Number">2.5</Data></Cell>
    <Cell><Data ss:Type="String">978-998</Data></Cell>
   </Row>
   <Row ss:AutoFitHeight="0">
    <Cell ss:StyleID="s78"/>
    <Cell ss:StyleID="s72"/>
    <Cell ss:Index="4"><Data ss:Type="String">c179572_g1</Data></Cell>
    <Cell><Data ss:Type="String">NA</Data></Cell>
    <Cell><Data ss:Type="Number">3</Data></Cell>
    <Cell><Data ss:Type="String">490-510</Data></Cell>
   </Row>
   <Row ss:AutoFitHeight="0">
    <Cell ss:StyleID="s78"><Data ss:Type="String">MIR172</Data></Cell>
    <Cell ss:StyleID="s72"><Data ss:Type="String">LL-miR172a</Data></Cell>
    <Cell ss:StyleID="s72"><Data ss:Type="String">agaaucuugaugaugcugcaa</Data></Cell>
    <Cell><Data ss:Type="String">c70520.graph_c0</Data></Cell>
    <Cell><Data ss:Type="String">ethylene-responsive transcription factor RAP2-7 </Data></Cell>
    <Cell><Data ss:Type="Number">2</Data></Cell>
    <Cell ss:StyleID="s62"><Data ss:Type="String">111-131</Data></Cell>
   </Row>
   <Row ss:AutoFitHeight="0">
    <Cell ss:StyleID="s78"/>
    <Cell ss:Index="4"><Data ss:Type="String">c40387.graph_c0</Data></Cell>
    <Cell><Data ss:Type="String">histone-lysine N-methyltransferase ATX4-like</Data></Cell>
    <Cell><Data ss:Type="Number">2</Data></Cell>
    <Cell ss:StyleID="s62"><Data ss:Type="String">161-182</Data></Cell>
   </Row>
   <Row ss:AutoFitHeight="0">
    <Cell ss:StyleID="s78"/>
    <Cell ss:Index="4"><Data ss:Type="String">c40171.graph_c0</Data></Cell>
    <Cell><Data ss:Type="String">AP2-like ethylene-responsive transcription factor TOE3 isoform X1 </Data></Cell>
    <Cell><Data ss:Type="Number">2</Data></Cell>
    <Cell ss:StyleID="s62"><Data ss:Type="String">1546-1566</Data></Cell>
   </Row>
   <Row ss:AutoFitHeight="0">
    <Cell ss:StyleID="s78"/>
    <Cell ss:Index="4"><Data ss:Type="String">c58080.graph_c0</Data></Cell>
    <Cell><Data ss:Type="String">ethylene-responsive transcription factor RAP2-7-like</Data></Cell>
    <Cell><Data ss:Type="Number">2</Data></Cell>
    <Cell ss:StyleID="s62"><Data ss:Type="String">328-348</Data></Cell>
   </Row>
   <Row ss:AutoFitHeight="0">
    <Cell ss:StyleID="s78"/>
    <Cell ss:Index="4"><Data ss:Type="String">c46046.graph_c0</Data></Cell>
    <Cell><Data ss:Type="String">AP2-like ethylene-responsive transcription factor TOE3 isoform X2 </Data></Cell>
    <Cell><Data ss:Type="Number">3</Data></Cell>
    <Cell ss:StyleID="s62"><Data ss:Type="String">613-633</Data></Cell>
   </Row>
   <Row ss:AutoFitHeight="0">
    <Cell ss:StyleID="s78"/>
    <Cell ss:Index="4"><Data ss:Type="String">c53822.graph_c0</Data></Cell>
    <Cell><Data ss:Type="String">AP2-like ethylene-responsive transcription factor TOE3 isoform X1 </Data></Cell>
    <Cell><Data ss:Type="Number">3</Data></Cell>
    <Cell ss:StyleID="s62"><Data ss:Type="String">509-529</Data></Cell>
   </Row>
   <Row ss:AutoFitHeight="0">
    <Cell ss:StyleID="s78"/>
    <Cell ss:Index="4"><Data ss:Type="String">c46118.graph_c2</Data></Cell>
    <Cell><Data ss:Type="String">MLO-like protein 9 </Data></Cell>
    <Cell><Data ss:Type="Number">3</Data></Cell>
    <Cell ss:StyleID="s62"><Data ss:Type="String">2227-2246</Data></Cell>
   </Row>
   <Row ss:AutoFitHeight="0">
    <Cell ss:StyleID="s78"><Data ss:Type="String">MIR390</Data></Cell>
    <Cell ss:StyleID="s72"><Data ss:Type="String">LL-miR390a</Data></Cell>
    <Cell ss:StyleID="s72"><Data ss:Type="String">aagcucaggagggauagcgcc</Data></Cell>
    <Cell><Data ss:Type="String">c139509_g1</Data></Cell>
    <Cell><Data ss:Type="String">NA</Data></Cell>
    <Cell><Data ss:Type="Number">2</Data></Cell>
    <Cell><Data ss:Type="String">190-210</Data></Cell>
   </Row>
   <Row ss:AutoFitHeight="0">
    <Cell ss:StyleID="s78"/>
    <Cell ss:Index="4"><Data ss:Type="String">c58310_g1</Data></Cell>
    <Cell ss:StyleID="s74"><Data ss:Type="String">Spirodela polyrhiza clone SPO-14 putative TAS3 ta-siRNA, complete sequence</Data></Cell>
    <Cell><Data ss:Type="Number">2</Data></Cell>
    <Cell><Data ss:Type="String">359-379</Data></Cell>
   </Row>
   <Row ss:AutoFitHeight="0">
    <Cell ss:StyleID="s78"/>
    <Cell ss:Index="4"><Data ss:Type="String">c75072.graph_c0</Data></Cell>
    <Cell ss:StyleID="s74"><Data ss:Type="String">leucine-rich repeat receptor-like serine/threonine-protein kinase BAM3 </Data></Cell>
    <Cell><Data ss:Type="Number">3</Data></Cell>
    <Cell><Data ss:Type="String">72-92</Data></Cell>
   </Row>
   <Row ss:AutoFitHeight="0">
    <Cell ss:StyleID="s78"/>
    <Cell ss:Index="4"><Data ss:Type="String">c106443_g1</Data></Cell>
    <Cell><Data ss:Type="String">NA</Data></Cell>
    <Cell><Data ss:Type="Number">3</Data></Cell>
    <Cell><Data ss:Type="String">322-342</Data></Cell>
   </Row>
   <Row ss:AutoFitHeight="0">
    <Cell ss:StyleID="s78"/>
    <Cell ss:Index="4"><Data ss:Type="String">c34507.graph_c0</Data></Cell>
    <Cell ss:StyleID="s74"><Data ss:Type="String">probable LRR receptor-like serine/threonine-protein kinase</Data></Cell>
    <Cell><Data ss:Type="Number">3</Data></Cell>
    <Cell><Data ss:Type="String">555-575</Data></Cell>
   </Row>
   <Row ss:AutoFitHeight="0">
    <Cell ss:StyleID="s78"/>
    <Cell ss:Index="4"><Data ss:Type="String">c52935.graph_c0</Data></Cell>
    <Cell ss:StyleID="s74"><Data ss:Type="String">calmodulin-binding receptor-like cytoplasmic kinase 3</Data></Cell>
    <Cell><Data ss:Type="Number">3</Data></Cell>
    <Cell><Data ss:Type="String">234-254</Data></Cell>
   </Row>
   <Row ss:AutoFitHeight="0">
    <Cell ss:StyleID="s78"/>
    <Cell ss:Index="4"><Data ss:Type="String">c114660_g1</Data></Cell>
    <Cell><Data ss:Type="String">NA</Data></Cell>
    <Cell><Data ss:Type="Number">3</Data></Cell>
    <Cell><Data ss:Type="String">2303-2323</Data></Cell>
   </Row>
   <Row ss:AutoFitHeight="0">
    <Cell ss:StyleID="s78"/>
    <Cell ss:Index="4"><Data ss:Type="String">c53291.graph_c0</Data></Cell>
    <Cell ss:StyleID="s74"><Data ss:Type="String"> LRR receptor-like serine/threonine-protein kinase ERL1 isoform X2</Data></Cell>
    <Cell><Data ss:Type="Number">3</Data></Cell>
    <Cell><Data ss:Type="String">1959-1979</Data></Cell>
   </Row>
   <Row ss:AutoFitHeight="0">
    <Cell ss:StyleID="s78"/>
    <Cell ss:Index="4"><Data ss:Type="String">Unigene16380_All</Data></Cell>
    <Cell ss:StyleID="s74"><Data ss:Type="String">probable LRR receptor-like serine/threonine-protein kinase</Data></Cell>
    <Cell><Data ss:Type="Number">3</Data></Cell>
    <Cell><Data ss:Type="String">2172-2192</Data></Cell>
   </Row>
   <Row ss:AutoFitHeight="0">
    <Cell ss:StyleID="s78"/>
    <Cell ss:Index="4"><Data ss:Type="String">c120401_g1</Data></Cell>
    <Cell ss:StyleID="s74"><Data ss:Type="String">probable LRR receptor-like serine/threonine-protein kinase</Data></Cell>
    <Cell><Data ss:Type="Number">3</Data></Cell>
    <Cell><Data ss:Type="String">2169-2189</Data></Cell>
   </Row>
   <Row ss:AutoFitHeight="0">
    <Cell ss:StyleID="s78"/>
    <Cell ss:Index="4"><Data ss:Type="String">c101766_g1</Data></Cell>
    <Cell><Data ss:Type="String">leucine-rich repeat receptor-like serine/threonine-protein kinase BAM3</Data></Cell>
    <Cell><Data ss:Type="Number">3</Data></Cell>
    <Cell><Data ss:Type="String">141-161</Data></Cell>
   </Row>
   <Row ss:AutoFitHeight="0">
    <Cell ss:StyleID="s78"/>
    <Cell ss:Index="4"><Data ss:Type="String">CL3684.Contig1_All</Data></Cell>
    <Cell><Data ss:Type="String">plant intracellular Ras-group-related LRR protein 6 isoform X1</Data></Cell>
    <Cell><Data ss:Type="Number">4</Data></Cell>
    <Cell><Data ss:Type="String">972-992</Data></Cell>
    <Cell><Data ss:Type="Number">982</Data></Cell>
    <Cell><Data ss:Type="Number">0</Data></Cell>
    <Cell><Data ss:Type="Number">0.02</Data></Cell>
   </Row>
   <Row ss:AutoFitHeight="0">
    <Cell ss:StyleID="s78"><Data ss:Type="String">MIR395</Data></Cell>
    <Cell ss:StyleID="s72"><Data ss:Type="String">LL-miR395a</Data></Cell>
    <Cell ss:StyleID="s72"><Data ss:Type="String">ugaaguguuugggggaacucc</Data></Cell>
    <Cell><Data ss:Type="String">c5100.graph_c0</Data></Cell>
    <Cell ss:StyleID="s74"><Data ss:Type="String">uncharacterized protein</Data></Cell>
    <Cell><Data ss:Type="Number">1</Data></Cell>
    <Cell><Data ss:Type="String">80-100</Data></Cell>
   </Row>
   <Row ss:AutoFitHeight="0">
    <Cell ss:StyleID="s78"/>
    <Cell ss:Index="4"><Data ss:Type="String">c48680.graph_c0</Data></Cell>
    <Cell ss:StyleID="s74"><Data ss:Type="String">low affinity sulfate transporter 3-like</Data></Cell>
    <Cell><Data ss:Type="Number">2</Data></Cell>
    <Cell><Data ss:Type="String">156-176</Data></Cell>
   </Row>
   <Row ss:AutoFitHeight="0">
    <Cell ss:StyleID="s78"/>
    <Cell ss:Index="4"><Data ss:Type="String">Unigene8624_All</Data></Cell>
    <Cell ss:StyleID="s74"><Data ss:Type="String">ATP sulfurylase 1, chloroplastic-like</Data></Cell>
    <Cell><Data ss:Type="Number">2</Data></Cell>
    <Cell><Data ss:Type="String">1292-1312</Data></Cell>
   </Row>
   <Row ss:AutoFitHeight="0">
    <Cell ss:StyleID="s78"/>
    <Cell ss:Index="4"><Data ss:Type="String">c47262.graph_c0</Data></Cell>
    <Cell ss:StyleID="s74"><Data ss:Type="String">ATP sulfurylase 1, chloroplastic-like</Data></Cell>
    <Cell><Data ss:Type="Number">2</Data></Cell>
    <Cell><Data ss:Type="String">1354-1374</Data></Cell>
   </Row>
   <Row ss:AutoFitHeight="0">
    <Cell ss:StyleID="s78"/>
    <Cell ss:Index="4"><Data ss:Type="String">c13508.graph_c0</Data></Cell>
    <Cell ss:StyleID="s79"><Data ss:Type="String">ATP sulfurylase 1, chloroplastic-like</Data></Cell>
    <Cell><Data ss:Type="Number">3</Data></Cell>
    <Cell><Data ss:Type="String">549-569</Data></Cell>
   </Row>
   <Row ss:AutoFitHeight="0">
    <Cell ss:StyleID="s78"/>
    <Cell ss:StyleID="s72"><Data ss:Type="String">LL-miR395k</Data></Cell>
    <Cell ss:StyleID="s72"><Data ss:Type="String">ugaagcguuugggggaacucc</Data></Cell>
    <Cell><Data ss:Type="String">c12817.graph_c0</Data></Cell>
    <Cell ss:StyleID="s74"><Data ss:Type="String">uncharacterized protein</Data></Cell>
    <Cell><Data ss:Type="Number">2</Data></Cell>
    <Cell><Data ss:Type="String">181-201</Data></Cell>
   </Row>
   <Row ss:AutoFitHeight="0">
    <Cell ss:StyleID="s78"/>
    <Cell ss:Index="4"><Data ss:Type="String">c13508.graph_c0</Data></Cell>
    <Cell ss:StyleID="s79"><Data ss:Type="String">ATP sulfurylase 1, chloroplastic-like</Data></Cell>
    <Cell><Data ss:Type="Number">2</Data></Cell>
    <Cell><Data ss:Type="String">549-569</Data></Cell>
   </Row>
   <Row ss:AutoFitHeight="0">
    <Cell ss:StyleID="s78"/>
    <Cell ss:Index="4"><Data ss:Type="String">c48636.graph_c0</Data></Cell>
    <Cell><Data ss:Type="String">alkylated DNA repair protein alkB homolog 8</Data></Cell>
    <Cell><Data ss:Type="Number">2.5</Data></Cell>
    <Cell><Data ss:Type="String">1006-1027</Data></Cell>
   </Row>
   <Row ss:AutoFitHeight="0">
    <Cell ss:StyleID="s78"/>
    <Cell ss:Index="4"><Data ss:Type="String">Unigene11059_All</Data></Cell>
    <Cell ss:StyleID="s74"><Data ss:Type="String">alkylated DNA repair protein alkB homolog 8 isoform X1</Data></Cell>
    <Cell><Data ss:Type="Number">2.5</Data></Cell>
    <Cell><Data ss:Type="String">441-462</Data></Cell>
   </Row>
   <Row ss:AutoFitHeight="0">
    <Cell ss:StyleID="s72"><Data ss:Type="String">MIR396</Data></Cell>
    <Cell ss:StyleID="s72"><Data ss:Type="String">LL-miR396a</Data></Cell>
    <Cell ss:StyleID="s72"><Data ss:Type="String">uuccacagcuuucuugaacug</Data></Cell>
    <Cell><Data ss:Type="String">c359.graph_c0</Data></Cell>
    <Cell><Data ss:Type="String">cyclin-A2-4-like isoform X2</Data></Cell>
    <Cell><Data ss:Type="Number">2</Data></Cell>
    <Cell><Data ss:Type="String">400-420</Data></Cell>
   </Row>
   <Row ss:AutoFitHeight="0">
    <Cell ss:StyleID="s78"/>
    <Cell ss:StyleID="s72"/>
    <Cell ss:Index="4"><Data ss:Type="String">c91349_g1</Data></Cell>
    <Cell><Data ss:Type="String">NA</Data></Cell>
    <Cell><Data ss:Type="Number">2</Data></Cell>
    <Cell><Data ss:Type="String">564-584</Data></Cell>
   </Row>
   <Row ss:AutoFitHeight="0">
    <Cell ss:StyleID="s78"/>
    <Cell ss:StyleID="s72"/>
    <Cell ss:Index="4"><Data ss:Type="String">Unigene26014_All</Data></Cell>
    <Cell><Data ss:Type="String">NA</Data></Cell>
    <Cell><Data ss:Type="Number">2</Data></Cell>
    <Cell><Data ss:Type="String">123-143</Data></Cell>
   </Row>
   <Row ss:AutoFitHeight="0">
    <Cell ss:StyleID="s78"/>
    <Cell ss:StyleID="s72"/>
    <Cell ss:Index="4"><Data ss:Type="String">c110427_g1</Data></Cell>
    <Cell><Data ss:Type="String">Elaeis guineensis growth-regulating factor 6-like</Data></Cell>
    <Cell><Data ss:Type="Number">2</Data></Cell>
    <Cell><Data ss:Type="String">1189-1210</Data></Cell>
   </Row>
   <Row ss:AutoFitHeight="0">
    <Cell ss:StyleID="s78"/>
    <Cell ss:Index="4"><Data ss:Type="String">c30849_g1</Data></Cell>
    <Cell><Data ss:Type="String">NA</Data></Cell>
    <Cell><Data ss:Type="Number">2.5</Data></Cell>
    <Cell><Data ss:Type="String">395-415</Data></Cell>
   </Row>
   <Row ss:AutoFitHeight="0">
    <Cell ss:StyleID="s78"/>
    <Cell ss:Index="4"><Data ss:Type="String">CL5855.Contig1_All</Data></Cell>
    <Cell ss:StyleID="s74"><Data ss:Type="String">subtilisin-like protease SBT5.3</Data></Cell>
    <Cell><Data ss:Type="Number">2.5</Data></Cell>
    <Cell><Data ss:Type="String">2322-2343</Data></Cell>
   </Row>
   <Row ss:AutoFitHeight="0">
    <Cell ss:StyleID="s78"/>
    <Cell ss:Index="4"><Data ss:Type="String">Unigene33376_All</Data></Cell>
    <Cell><Data ss:Type="String">NA</Data></Cell>
    <Cell><Data ss:Type="Number">3</Data></Cell>
    <Cell><Data ss:Type="String">297-317</Data></Cell>
   </Row>
   <Row ss:AutoFitHeight="0">
    <Cell ss:StyleID="s78"/>
    <Cell ss:Index="4"><Data ss:Type="String">Unigene1570_All</Data></Cell>
    <Cell><Data ss:Type="String">growth-regulating factor 4-like</Data></Cell>
    <Cell><Data ss:Type="Number">3</Data></Cell>
    <Cell><Data ss:Type="String">165-186</Data></Cell>
   </Row>
   <Row ss:AutoFitHeight="0">
    <Cell ss:StyleID="s78"/>
    <Cell ss:Index="4"><Data ss:Type="String">Unigene25901_All</Data></Cell>
    <Cell><Data ss:Type="String">NA</Data></Cell>
    <Cell><Data ss:Type="Number">3</Data></Cell>
    <Cell><Data ss:Type="String">122-142</Data></Cell>
   </Row>
   <Row ss:AutoFitHeight="0">
    <Cell ss:StyleID="s78"/>
    <Cell ss:Index="4"><Data ss:Type="String">c62655.graph_c0</Data></Cell>
    <Cell><Data ss:Type="String">protein GAMETE EXPRESSED 2</Data></Cell>
    <Cell><Data ss:Type="Number">3</Data></Cell>
    <Cell><Data ss:Type="String">98-118</Data></Cell>
   </Row>
   <Row ss:AutoFitHeight="0">
    <Cell ss:StyleID="s78"/>
    <Cell ss:Index="4"><Data ss:Type="String">c31714.graph_c0</Data></Cell>
    <Cell><Data ss:Type="String">growth-regulating factor 10-like</Data></Cell>
    <Cell><Data ss:Type="Number">3</Data></Cell>
    <Cell><Data ss:Type="String">233-254</Data></Cell>
   </Row>
   <Row ss:AutoFitHeight="0">
    <Cell ss:StyleID="s78"/>
    <Cell ss:Index="4"><Data ss:Type="String">c30849_g1</Data></Cell>
    <Cell><Data ss:Type="String">NA</Data></Cell>
    <Cell><Data ss:Type="Number">3</Data></Cell>
    <Cell><Data ss:Type="String">283-303</Data></Cell>
   </Row>
   <Row ss:AutoFitHeight="0">
    <Cell ss:StyleID="s78"/>
    <Cell ss:Index="4"><Data ss:Type="String">c83845_g1</Data></Cell>
    <Cell><Data ss:Type="String">Elaeis guineensis growth-regulating factor 1-like</Data></Cell>
    <Cell><Data ss:Type="Number">3</Data></Cell>
    <Cell><Data ss:Type="String">617-638</Data></Cell>
   </Row>
   <Row ss:AutoFitHeight="0">
    <Cell ss:StyleID="s78"/>
    <Cell ss:StyleID="s72"><Data ss:Type="String">LL-miR396f</Data></Cell>
    <Cell ss:StyleID="s72"><Data ss:Type="String">uuccacggcuuucuugaacua</Data></Cell>
    <Cell><Data ss:Type="String">c359.graph_c0</Data></Cell>
    <Cell><Data ss:Type="String">cyclin-A2-4-like isoform X2 </Data></Cell>
    <Cell><Data ss:Type="Number">1</Data></Cell>
    <Cell ss:StyleID="s62"><Data ss:Type="String">400-420</Data></Cell>
   </Row>
   <Row ss:AutoFitHeight="0">
    <Cell ss:StyleID="s78"/>
    <Cell ss:Index="4"><Data ss:Type="String">c58315.graph_c0</Data></Cell>
    <Cell><Data ss:Type="String">pantoate&#45;-beta-alanine ligase</Data></Cell>
    <Cell><Data ss:Type="Number">3</Data></Cell>
    <Cell ss:StyleID="s62"><Data ss:Type="String">959-978</Data></Cell>
   </Row>
   <Row ss:AutoFitHeight="0">
    <Cell ss:StyleID="s78"/>
    <Cell ss:StyleID="s72"/>
    <Cell ss:Index="4"><Data ss:Type="String">c46185.graph_c0</Data></Cell>
    <Cell><Data ss:Type="String">growth-regulating factor 4-like </Data></Cell>
    <Cell><Data ss:Type="Number">3</Data></Cell>
    <Cell ss:StyleID="s62"><Data ss:Type="String">498-518</Data></Cell>
    <Cell><Data ss:Type="Number">508</Data></Cell>
    <Cell><Data ss:Type="Number">0</Data></Cell>
    <Cell><Data ss:Type="Number">0</Data></Cell>
   </Row>
   <Row ss:AutoFitHeight="0">
    <Cell ss:StyleID="s78"/>
    <Cell ss:Index="4"><Data ss:Type="String">c93898.graph_c0</Data></Cell>
    <Cell><Data ss:Type="String">growth-regulating factor 6-like</Data></Cell>
    <Cell><Data ss:Type="Number">3</Data></Cell>
    <Cell ss:StyleID="s62"><Data ss:Type="String">97-118</Data></Cell>
   </Row>
   <Row ss:AutoFitHeight="0">
    <Cell ss:StyleID="s78"/>
    <Cell ss:Index="4"><Data ss:Type="String">c87154.graph_c0</Data></Cell>
    <Cell><Data ss:Type="String">callose synthase 9</Data></Cell>
    <Cell><Data ss:Type="Number">3</Data></Cell>
    <Cell ss:StyleID="s62"><Data ss:Type="String">157-176</Data></Cell>
   </Row>
   <Row ss:AutoFitHeight="0">
    <Cell ss:StyleID="s78"/>
    <Cell ss:Index="4" ss:StyleID="s80"><Data ss:Type="String">Unigene15224_All</Data></Cell>
    <Cell><Data ss:Type="String">probable methyltransferase PMT7</Data></Cell>
    <Cell><Data ss:Type="Number">4</Data></Cell>
    <Cell ss:StyleID="s62"><Data ss:Type="String">1262-1282</Data></Cell>
    <Cell><Data ss:Type="Number">1272</Data></Cell>
    <Cell><Data ss:Type="Number">1</Data></Cell>
    <Cell><Data ss:Type="Number">3.7999999999999999E-2</Data></Cell>
   </Row>
   <Row ss:AutoFitHeight="0">
    <Cell ss:StyleID="s78"><Data ss:Type="String">MIR398</Data></Cell>
    <Cell ss:StyleID="s72"><Data ss:Type="String">LL-miR398b</Data></Cell>
    <Cell ss:StyleID="s72"><Data ss:Type="String">uguguucucaggucaccccug</Data></Cell>
    <Cell><Data ss:Type="String">c31047.graph_c0</Data></Cell>
    <Cell><Data ss:Type="String">stellacyanin-like</Data></Cell>
    <Cell><Data ss:Type="Number">2.5</Data></Cell>
    <Cell><Data ss:Type="String">54-75</Data></Cell>
   </Row>
   <Row ss:AutoFitHeight="0">
    <Cell ss:StyleID="s72"/>
    <Cell ss:StyleID="s72"/>
    <Cell ss:StyleID="s72"/>
    <Cell><Data ss:Type="String">Unigene9431_All</Data></Cell>
    <Cell><Data ss:Type="String">stellacyanin-like</Data></Cell>
    <Cell><Data ss:Type="Number">2.5</Data></Cell>
    <Cell><Data ss:Type="String">730-751</Data></Cell>
   </Row>
   <Row ss:AutoFitHeight="0">
    <Cell ss:StyleID="s78"/>
    <Cell ss:StyleID="s72"/>
    <Cell ss:Index="4"><Data ss:Type="String">c49803.graph_c0</Data></Cell>
    <Cell><Data ss:Type="String">cucumber peeling cupredoxin-like</Data></Cell>
    <Cell><Data ss:Type="Number">3</Data></Cell>
    <Cell><Data ss:Type="String">54-74</Data></Cell>
   </Row>
   <Row ss:AutoFitHeight="0">
    <Cell ss:StyleID="s78"/>
    <Cell ss:StyleID="s72"/>
    <Cell ss:Index="4"><Data ss:Type="String">c103730_g1</Data></Cell>
    <Cell ss:StyleID="s74"><Data ss:Type="String">cucumber peeling cupredoxin-like</Data></Cell>
    <Cell><Data ss:Type="Number">3</Data></Cell>
    <Cell><Data ss:Type="String">59-79</Data></Cell>
   </Row>
   <Row ss:AutoFitHeight="0">
    <Cell ss:StyleID="s78"/>
    <Cell ss:Index="4"><Data ss:Type="String">Unigene8112_All</Data></Cell>
    <Cell><Data ss:Type="String">cucumber peeling cupredoxin-like</Data></Cell>
    <Cell><Data ss:Type="Number">3</Data></Cell>
    <Cell><Data ss:Type="String">956-976</Data></Cell>
   </Row>
   <Row ss:AutoFitHeight="0">
    <Cell ss:StyleID="s78"><Data ss:Type="String">MIR399</Data></Cell>
    <Cell ss:StyleID="s72"><Data ss:Type="String">LL-miR399a</Data></Cell>
    <Cell ss:StyleID="s72"><Data ss:Type="String">ugccaaaggagacuugcccug</Data></Cell>
    <Cell><Data ss:Type="String">Unigene34214_All</Data></Cell>
    <Cell><Data ss:Type="String">NA</Data></Cell>
    <Cell><Data ss:Type="Number">2</Data></Cell>
    <Cell><Data ss:Type="String">166-186</Data></Cell>
   </Row>
   <Row ss:AutoFitHeight="0">
    <Cell ss:StyleID="s78"/>
    <Cell ss:Index="4"><Data ss:Type="String">Unigene34215_All</Data></Cell>
    <Cell><Data ss:Type="String">NA</Data></Cell>
    <Cell><Data ss:Type="Number">2</Data></Cell>
    <Cell><Data ss:Type="String">32-52</Data></Cell>
   </Row>
   <Row ss:AutoFitHeight="0">
    <Cell ss:StyleID="s78"/>
    <Cell ss:Index="4"><Data ss:Type="String">c107208_g1</Data></Cell>
    <Cell><Data ss:Type="String">NA</Data></Cell>
    <Cell><Data ss:Type="Number">2</Data></Cell>
    <Cell><Data ss:Type="String">473-493</Data></Cell>
   </Row>
   <Row ss:AutoFitHeight="0">
    <Cell ss:StyleID="s78"/>
    <Cell ss:Index="4"><Data ss:Type="String">c50904.graph_c0</Data></Cell>
    <Cell><Data ss:Type="String">probable ubiquitin-conjugating enzyme E2 24 isoform X2</Data></Cell>
    <Cell><Data ss:Type="Number">2.5</Data></Cell>
    <Cell><Data ss:Type="String">488-508</Data></Cell>
   </Row>
   <Row ss:AutoFitHeight="0">
    <Cell ss:StyleID="s78"/>
    <Cell ss:StyleID="s72"/>
    <Cell ss:Index="4"><Data ss:Type="String">c50904.graph_c0</Data></Cell>
    <Cell ss:StyleID="s74"><Data ss:Type="String">probable ubiquitin-conjugating enzyme E2 24 isoform X2</Data></Cell>
    <Cell><Data ss:Type="Number">2.5</Data></Cell>
    <Cell><Data ss:Type="String">647-667</Data></Cell>
   </Row>
   <Row ss:AutoFitHeight="0">
    <Cell ss:StyleID="s78"/>
    <Cell ss:Index="4"><Data ss:Type="String">c113218_g1</Data></Cell>
    <Cell><Data ss:Type="String">probable ubiquitin-conjugating enzyme E2 24 isoform X2</Data></Cell>
    <Cell><Data ss:Type="Number">2.5</Data></Cell>
    <Cell><Data ss:Type="String">3476-3496</Data></Cell>
   </Row>
   <Row ss:AutoFitHeight="0">
    <Cell ss:StyleID="s78"/>
    <Cell ss:Index="4"><Data ss:Type="String">c131286_g1</Data></Cell>
    <Cell><Data ss:Type="String">NA</Data></Cell>
    <Cell><Data ss:Type="Number">3</Data></Cell>
    <Cell><Data ss:Type="String">105-125</Data></Cell>
   </Row>
   <Row ss:AutoFitHeight="0">
    <Cell ss:StyleID="s78"/>
    <Cell ss:Index="4"><Data ss:Type="String">CL5674.Contig2_All</Data></Cell>
    <Cell><Data ss:Type="String">NA</Data></Cell>
    <Cell><Data ss:Type="Number">3</Data></Cell>
    <Cell><Data ss:Type="String">348-368</Data></Cell>
   </Row>
   <Row ss:AutoFitHeight="0">
    <Cell ss:StyleID="s78"/>
    <Cell ss:Index="4"><Data ss:Type="String">CL5674.Contig1_All</Data></Cell>
    <Cell ss:StyleID="s74"><Data ss:Type="String">robable ubiquitin-conjugating enzyme E2 24 isoform X2</Data></Cell>
    <Cell><Data ss:Type="Number">3</Data></Cell>
    <Cell><Data ss:Type="String">426-446</Data></Cell>
   </Row>
   <Row ss:AutoFitHeight="0">
    <Cell ss:StyleID="s78"/>
    <Cell ss:Index="4"><Data ss:Type="String">CL5674.Contig1_All</Data></Cell>
    <Cell ss:StyleID="s74"><Data ss:Type="String">robable ubiquitin-conjugating enzyme E2 24 isoform X2</Data></Cell>
    <Cell><Data ss:Type="Number">3</Data></Cell>
    <Cell><Data ss:Type="String">382-402</Data></Cell>
   </Row>
   <Row ss:AutoFitHeight="0">
    <Cell ss:StyleID="s78"/>
    <Cell ss:Index="4"><Data ss:Type="String">CL5674.Contig2_All</Data></Cell>
    <Cell><Data ss:Type="String">NA</Data></Cell>
    <Cell><Data ss:Type="Number">3</Data></Cell>
    <Cell><Data ss:Type="String">304-324</Data></Cell>
   </Row>
   <Row ss:AutoFitHeight="0">
    <Cell ss:StyleID="s78"/>
    <Cell ss:Index="4"><Data ss:Type="String">c50904.graph_c0</Data></Cell>
    <Cell ss:StyleID="s74"><Data ss:Type="String">probable ubiquitin-conjugating enzyme E2 24 isoform X2</Data></Cell>
    <Cell><Data ss:Type="Number">3</Data></Cell>
    <Cell><Data ss:Type="String">445-465</Data></Cell>
   </Row>
   <Row ss:AutoFitHeight="0">
    <Cell ss:StyleID="s78"/>
    <Cell ss:Index="4"><Data ss:Type="String">CL5674.Contig1_All</Data></Cell>
    <Cell ss:StyleID="s74"><Data ss:Type="String">robable ubiquitin-conjugating enzyme E2 24 isoform X2</Data></Cell>
    <Cell><Data ss:Type="Number">3</Data></Cell>
    <Cell><Data ss:Type="String">487-507</Data></Cell>
   </Row>
   <Row ss:AutoFitHeight="0">
    <Cell ss:StyleID="s78"/>
    <Cell ss:Index="4"><Data ss:Type="String">c50904.graph_c0</Data></Cell>
    <Cell ss:StyleID="s74"><Data ss:Type="String">probable ubiquitin-conjugating enzyme E2 24 isoform X2</Data></Cell>
    <Cell><Data ss:Type="Number">3</Data></Cell>
    <Cell><Data ss:Type="String">401-421</Data></Cell>
   </Row>
   <Row ss:AutoFitHeight="0">
    <Cell ss:StyleID="s78"/>
    <Cell ss:Index="4"><Data ss:Type="String">CL5674.Contig1_All</Data></Cell>
    <Cell><Data ss:Type="String">robable ubiquitin-conjugating enzyme E2 24 isoform X2</Data></Cell>
    <Cell><Data ss:Type="Number">3</Data></Cell>
    <Cell><Data ss:Type="String">627-647</Data></Cell>
   </Row>
   <Row ss:AutoFitHeight="0">
    <Cell ss:StyleID="s78"/>
    <Cell ss:Index="4"><Data ss:Type="String">c86829_g1</Data></Cell>
    <Cell ss:StyleID="s74"><Data ss:Type="String">Citrus sinensis dicarboxylate transporter 1</Data></Cell>
    <Cell><Data ss:Type="Number">3</Data></Cell>
    <Cell><Data ss:Type="String">176-196</Data></Cell>
   </Row>
   <Row ss:AutoFitHeight="0">
    <Cell ss:StyleID="s78"><Data ss:Type="String">MIR408</Data></Cell>
    <Cell ss:StyleID="s72"><Data ss:Type="String">LL-miR408b</Data></Cell>
    <Cell ss:StyleID="s72"><Data ss:Type="String">ugcacugccucuucccuggcu</Data></Cell>
    <Cell><Data ss:Type="String">c40594.graph_c0</Data></Cell>
    <Cell><Data ss:Type="String">uncharacterized protein</Data></Cell>
    <Cell><Data ss:Type="Number">0</Data></Cell>
    <Cell ss:StyleID="s62"><Data ss:Type="String">137-157</Data></Cell>
   </Row>
   <Row ss:AutoFitHeight="0">
    <Cell ss:StyleID="s78"/>
    <Cell ss:Index="4"><Data ss:Type="String">c36827.graph_c0</Data></Cell>
    <Cell><Data ss:Type="String">basic blue protein-like</Data></Cell>
    <Cell><Data ss:Type="Number">1.5</Data></Cell>
    <Cell ss:StyleID="s62"><Data ss:Type="String">43-64</Data></Cell>
   </Row>
   <Row ss:AutoFitHeight="0">
    <Cell ss:StyleID="s78"/>
    <Cell ss:Index="4"><Data ss:Type="String">c43654.graph_c0</Data></Cell>
    <Cell><Data ss:Type="String">blue copper protein-like</Data></Cell>
    <Cell><Data ss:Type="Number">1.5</Data></Cell>
    <Cell ss:StyleID="s62"><Data ss:Type="String">582-601</Data></Cell>
   </Row>
   <Row ss:AutoFitHeight="0">
    <Cell ss:StyleID="s78"/>
    <Cell ss:Index="4"><Data ss:Type="String">c61424.graph_c0</Data></Cell>
    <Cell><Data ss:Type="String">protein transport protein Sec61 subunit beta-like</Data></Cell>
    <Cell><Data ss:Type="Number">3</Data></Cell>
    <Cell><Data ss:Type="String">3-23</Data></Cell>
   </Row>
   <Row ss:AutoFitHeight="0">
    <Cell ss:StyleID="s78"/>
    <Cell ss:Index="4"><Data ss:Type="String">c62555.graph_c0</Data></Cell>
    <Cell><Data ss:Type="String">mavicyanin-like </Data></Cell>
    <Cell><Data ss:Type="Number">3</Data></Cell>
    <Cell ss:StyleID="s62"><Data ss:Type="String">570-590</Data></Cell>
   </Row>
   <Row ss:AutoFitHeight="0">
    <Cell ss:StyleID="s78"/>
    <Cell ss:Index="4"><Data ss:Type="String">c43173.graph_c0</Data></Cell>
    <Cell><Data ss:Type="String">blue copper protein-like </Data></Cell>
    <Cell><Data ss:Type="Number">3</Data></Cell>
    <Cell ss:StyleID="s62"><Data ss:Type="String">110-130</Data></Cell>
   </Row>
   <Row ss:AutoFitHeight="0">
    <Cell ss:StyleID="s78"><Data ss:Type="String">MIR845</Data></Cell>
    <Cell ss:StyleID="s72"><Data ss:Type="String">LL-miR845</Data></Cell>
    <Cell ss:StyleID="s72"><Data ss:Type="String">cgcucugauaccacuuguugg</Data></Cell>
    <Cell><Data ss:Type="String">c54741.graph_c0</Data></Cell>
    <Cell><Data ss:Type="String">copia LTR rider </Data></Cell>
    <Cell><Data ss:Type="Number">0</Data></Cell>
    <Cell ss:StyleID="s62"><Data ss:Type="String">361-381</Data></Cell>
   </Row>
   <Row ss:AutoFitHeight="0">
    <Cell ss:StyleID="s78"/>
    <Cell ss:Index="4"><Data ss:Type="String">c54742.graph_c1</Data></Cell>
    <Cell><Data ss:Type="String">hypothetical protein</Data></Cell>
    <Cell><Data ss:Type="Number">0</Data></Cell>
    <Cell ss:StyleID="s62"><Data ss:Type="String">4065-4085</Data></Cell>
   </Row>
   <Row ss:AutoFitHeight="0">
    <Cell ss:StyleID="s78"/>
    <Cell ss:Index="4"><Data ss:Type="String">c11526.graph_c0</Data></Cell>
    <Cell><Data ss:Type="String">hypothetical protein </Data></Cell>
    <Cell><Data ss:Type="Number">0.5</Data></Cell>
    <Cell ss:StyleID="s62"><Data ss:Type="String">205-225</Data></Cell>
   </Row>
   <Row ss:AutoFitHeight="0">
    <Cell ss:StyleID="s78"/>
    <Cell ss:Index="4"><Data ss:Type="String">c49266.graph_c0</Data></Cell>
    <Cell><Data ss:Type="String">uncharacterized protein</Data></Cell>
    <Cell><Data ss:Type="Number">1</Data></Cell>
    <Cell ss:StyleID="s62"><Data ss:Type="String">19-39</Data></Cell>
   </Row>
   <Row ss:AutoFitHeight="0">
    <Cell ss:StyleID="s78"/>
    <Cell ss:Index="4"><Data ss:Type="String">c25542.graph_c0</Data></Cell>
    <Cell><Data ss:Type="String">patatin-like protein 6</Data></Cell>
    <Cell><Data ss:Type="Number">1</Data></Cell>
    <Cell ss:StyleID="s62"><Data ss:Type="String">38-58</Data></Cell>
   </Row>
   <Row ss:AutoFitHeight="0">
    <Cell ss:StyleID="s78"/>
    <Cell ss:Index="4"><Data ss:Type="String">c51986.graph_c1</Data></Cell>
    <Cell><Data ss:Type="String">uncharacterized protein </Data></Cell>
    <Cell><Data ss:Type="Number">1</Data></Cell>
    <Cell ss:StyleID="s62"><Data ss:Type="String">25-45</Data></Cell>
   </Row>
   <Row ss:AutoFitHeight="0">
    <Cell ss:StyleID="s78"/>
    <Cell ss:Index="4"><Data ss:Type="String">c43201.graph_c0</Data></Cell>
    <Cell><Data ss:Type="String">phosphatidate cytidylyltransferase-like isoform X2</Data></Cell>
    <Cell><Data ss:Type="Number">1.5</Data></Cell>
    <Cell ss:StyleID="s62"><Data ss:Type="String">692-712</Data></Cell>
   </Row>
   <Row ss:AutoFitHeight="0">
    <Cell ss:StyleID="s78"/>
    <Cell ss:Index="4"><Data ss:Type="String">c31373.graph_c0</Data></Cell>
    <Cell><Data ss:Type="String">hypothetical protein </Data></Cell>
    <Cell><Data ss:Type="Number">1.5</Data></Cell>
    <Cell ss:StyleID="s62"><Data ss:Type="String">40-60</Data></Cell>
   </Row>
   <Row ss:AutoFitHeight="0">
    <Cell ss:StyleID="s78"/>
    <Cell ss:Index="4"><Data ss:Type="String">c33700.graph_c0</Data></Cell>
    <Cell><Data ss:Type="String">pentatricopeptide repeat-containing protein</Data></Cell>
    <Cell><Data ss:Type="Number">1.5</Data></Cell>
    <Cell><Data ss:Type="String">1-21</Data></Cell>
   </Row>
   <Row ss:AutoFitHeight="0">
    <Cell ss:StyleID="s78"/>
    <Cell ss:Index="4"><Data ss:Type="String">c60219.graph_c0</Data></Cell>
    <Cell><Data ss:Type="String">formin-like protein 5 </Data></Cell>
    <Cell><Data ss:Type="Number">1.5</Data></Cell>
    <Cell><Data ss:Type="String">10-30</Data></Cell>
   </Row>
   <Row ss:AutoFitHeight="0">
    <Cell ss:StyleID="s78"/>
    <Cell ss:Index="4"><Data ss:Type="String">c72783.graph_c0</Data></Cell>
    <Cell><Data ss:Type="String">uncharacterized protein </Data></Cell>
    <Cell><Data ss:Type="Number">1.5</Data></Cell>
    <Cell ss:StyleID="s62"><Data ss:Type="String">140-159</Data></Cell>
   </Row>
   <Row ss:AutoFitHeight="0">
    <Cell ss:StyleID="s78"/>
    <Cell ss:Index="4"><Data ss:Type="String">c54742.graph_c1</Data></Cell>
    <Cell><Data ss:Type="String">hypothetical protein</Data></Cell>
    <Cell><Data ss:Type="Number">1.5</Data></Cell>
    <Cell ss:StyleID="s62"><Data ss:Type="String">3981-4001</Data></Cell>
   </Row>
   <Row ss:AutoFitHeight="0">
    <Cell ss:StyleID="s78"/>
    <Cell ss:Index="4"><Data ss:Type="String">c28115.graph_c0</Data></Cell>
    <Cell><Data ss:Type="String">dnaJ protein ERDJ3B </Data></Cell>
    <Cell><Data ss:Type="Number">2</Data></Cell>
    <Cell ss:StyleID="s62"><Data ss:Type="String">171-191</Data></Cell>
   </Row>
   <Row ss:AutoFitHeight="0">
    <Cell ss:StyleID="s78"/>
    <Cell ss:Index="4"><Data ss:Type="String">c77839.graph_c0</Data></Cell>
    <Cell><Data ss:Type="String">F-box/LRR-repeat protein 14 </Data></Cell>
    <Cell><Data ss:Type="Number">2</Data></Cell>
    <Cell ss:StyleID="s62"><Data ss:Type="String">130-150</Data></Cell>
   </Row>
   <Row ss:AutoFitHeight="0">
    <Cell ss:StyleID="s78"/>
    <Cell ss:Index="4"><Data ss:Type="String">c63386.graph_c0</Data></Cell>
    <Cell><Data ss:Type="String">dynamin-related protein 3A-like </Data></Cell>
    <Cell><Data ss:Type="Number">2</Data></Cell>
    <Cell ss:StyleID="s62"><Data ss:Type="String">107-127</Data></Cell>
   </Row>
   <Row ss:AutoFitHeight="0">
    <Cell ss:StyleID="s78"/>
    <Cell ss:Index="4"><Data ss:Type="String">c51423.graph_c1</Data></Cell>
    <Cell><Data ss:Type="String">pentatricopeptide repeat-containing protein </Data></Cell>
    <Cell><Data ss:Type="Number">2</Data></Cell>
    <Cell ss:StyleID="s62"><Data ss:Type="String">38-58</Data></Cell>
   </Row>
   <Row ss:AutoFitHeight="0">
    <Cell ss:StyleID="s78"/>
    <Cell ss:Index="4"><Data ss:Type="String">c12186.graph_c0</Data></Cell>
    <Cell><Data ss:Type="String">uncharacterized protein </Data></Cell>
    <Cell><Data ss:Type="Number">2</Data></Cell>
    <Cell ss:StyleID="s62"><Data ss:Type="String">217-237</Data></Cell>
   </Row>
   <Row ss:AutoFitHeight="0">
    <Cell ss:StyleID="s78"/>
    <Cell ss:Index="4"><Data ss:Type="String">c59911.graph_c0</Data></Cell>
    <Cell><Data ss:Type="String">uncharacterized protein </Data></Cell>
    <Cell><Data ss:Type="Number">2</Data></Cell>
    <Cell ss:StyleID="s62"><Data ss:Type="String">262-282</Data></Cell>
   </Row>
   <Row ss:AutoFitHeight="0">
    <Cell ss:StyleID="s78"/>
    <Cell ss:Index="4"><Data ss:Type="String">c73836.graph_c0</Data></Cell>
    <Cell><Data ss:Type="String">serine/threonine-protein kinase HT1-like </Data></Cell>
    <Cell><Data ss:Type="Number">2</Data></Cell>
    <Cell ss:StyleID="s62"><Data ss:Type="String">108-129</Data></Cell>
   </Row>
   <Row ss:AutoFitHeight="0">
    <Cell ss:StyleID="s78"/>
    <Cell ss:Index="4"><Data ss:Type="String">c59475.graph_c0</Data></Cell>
    <Cell><Data ss:Type="String">probable xyloglucan glycosyltransferase 12 </Data></Cell>
    <Cell><Data ss:Type="Number">2</Data></Cell>
    <Cell><Data ss:Type="String">5-25</Data></Cell>
   </Row>
   <Row ss:AutoFitHeight="0">
    <Cell ss:StyleID="s78"/>
    <Cell ss:Index="4"><Data ss:Type="String">c41775.graph_c1</Data></Cell>
    <Cell ss:StyleID="s74"><Data ss:Type="String">homeobox protein LUMINIDEPENDENS-like</Data></Cell>
    <Cell><Data ss:Type="Number">2</Data></Cell>
    <Cell ss:StyleID="s62"><Data ss:Type="String">511-531</Data></Cell>
   </Row>
   <Row ss:AutoFitHeight="0">
    <Cell ss:StyleID="s78"/>
    <Cell ss:Index="4"><Data ss:Type="String">c53330.graph_c0</Data></Cell>
    <Cell ss:StyleID="s74"><Data ss:Type="String">putative Ty-1 copia retrotransposon </Data></Cell>
    <Cell><Data ss:Type="Number">2</Data></Cell>
    <Cell ss:StyleID="s62"><Data ss:Type="String">43-63</Data></Cell>
   </Row>
   <Row ss:AutoFitHeight="0">
    <Cell ss:StyleID="s78"/>
    <Cell ss:Index="4"><Data ss:Type="String">c13520.graph_c0</Data></Cell>
    <Cell><Data ss:Type="String">farnesyl pyrophosphate synthase 1 </Data></Cell>
    <Cell><Data ss:Type="Number">2</Data></Cell>
    <Cell ss:StyleID="s62"><Data ss:Type="String">769-789</Data></Cell>
   </Row>
   <Row ss:AutoFitHeight="0">
    <Cell ss:StyleID="s78"/>
    <Cell ss:Index="4"><Data ss:Type="String">c54744.graph_c0</Data></Cell>
    <Cell><Data ss:Type="String">hypothetical protein</Data></Cell>
    <Cell><Data ss:Type="Number">2</Data></Cell>
    <Cell ss:StyleID="s62"><Data ss:Type="String">109-129</Data></Cell>
   </Row>
   <Row ss:AutoFitHeight="0">
    <Cell ss:StyleID="s78"/>
    <Cell ss:Index="4"><Data ss:Type="String">c54727.graph_c0</Data></Cell>
    <Cell><Data ss:Type="String">hypothetical protein</Data></Cell>
    <Cell><Data ss:Type="Number">2</Data></Cell>
    <Cell ss:StyleID="s62"><Data ss:Type="String">63-83</Data></Cell>
   </Row>
   <Row ss:AutoFitHeight="0">
    <Cell ss:StyleID="s78"/>
    <Cell ss:Index="4"><Data ss:Type="String">c54738.graph_c0</Data></Cell>
    <Cell><Data ss:Type="String">OSJNBb0034I13.10</Data></Cell>
    <Cell><Data ss:Type="Number">2</Data></Cell>
    <Cell ss:StyleID="s62"><Data ss:Type="String">2556-2576</Data></Cell>
   </Row>
   <Row ss:AutoFitHeight="0">
    <Cell ss:StyleID="s78"/>
    <Cell ss:Index="4"><Data ss:Type="String">c72279.graph_c0</Data></Cell>
    <Cell><Data ss:Type="String">uncharacterized protein </Data></Cell>
    <Cell><Data ss:Type="Number">2</Data></Cell>
    <Cell ss:StyleID="s62"><Data ss:Type="String">155-175</Data></Cell>
   </Row>
   <Row ss:AutoFitHeight="0">
    <Cell ss:StyleID="s78"/>
    <Cell ss:Index="4"><Data ss:Type="String">c79014.graph_c0</Data></Cell>
    <Cell><Data ss:Type="String">uncharacterized protein</Data></Cell>
    <Cell><Data ss:Type="Number">2</Data></Cell>
    <Cell ss:StyleID="s62"><Data ss:Type="String">217-237</Data></Cell>
   </Row>
   <Row ss:AutoFitHeight="0">
    <Cell ss:StyleID="s78"/>
    <Cell ss:Index="4"><Data ss:Type="String">c39923.graph_c0</Data></Cell>
    <Cell><Data ss:Type="String">triosephosphate isomerase, cytosolic isoform X1 </Data></Cell>
    <Cell><Data ss:Type="Number">2</Data></Cell>
    <Cell ss:StyleID="s62"><Data ss:Type="String">323-343</Data></Cell>
   </Row>
   <Row ss:AutoFitHeight="0">
    <Cell ss:StyleID="s78"/>
    <Cell ss:Index="4"><Data ss:Type="String">c76273.graph_c0</Data></Cell>
    <Cell><Data ss:Type="String">microfibrillar-associated protein 1-like</Data></Cell>
    <Cell><Data ss:Type="Number">2</Data></Cell>
    <Cell ss:StyleID="s62"><Data ss:Type="String">182-201</Data></Cell>
   </Row>
   <Row ss:AutoFitHeight="0">
    <Cell ss:StyleID="s78"/>
    <Cell ss:Index="4"><Data ss:Type="String">c10057.graph_c0</Data></Cell>
    <Cell><Data ss:Type="String">hypothetical protein </Data></Cell>
    <Cell><Data ss:Type="Number">2</Data></Cell>
    <Cell ss:StyleID="s62"><Data ss:Type="String">219-239</Data></Cell>
   </Row>
   <Row ss:AutoFitHeight="0">
    <Cell ss:StyleID="s78"/>
    <Cell ss:Index="4"><Data ss:Type="String">c54990.graph_c0</Data></Cell>
    <Cell><Data ss:Type="String">Brassinosteroid-regulated protein BRU1, partial</Data></Cell>
    <Cell><Data ss:Type="Number">2</Data></Cell>
    <Cell ss:StyleID="s62"><Data ss:Type="String">68-89</Data></Cell>
   </Row>
   <Row ss:AutoFitHeight="0">
    <Cell ss:StyleID="s78"/>
    <Cell ss:Index="4"><Data ss:Type="String">c54746.graph_c0</Data></Cell>
    <Cell><Data ss:Type="String">unnamed protein product</Data></Cell>
    <Cell><Data ss:Type="Number">2</Data></Cell>
    <Cell ss:StyleID="s62"><Data ss:Type="String">2512-2532</Data></Cell>
   </Row>
   <Row ss:AutoFitHeight="0">
    <Cell ss:StyleID="s78"/>
    <Cell ss:Index="4"><Data ss:Type="String">c52142.graph_c0</Data></Cell>
    <Cell><Data ss:Type="String">uncharacterized protein</Data></Cell>
    <Cell><Data ss:Type="Number">2</Data></Cell>
    <Cell ss:StyleID="s62"><Data ss:Type="String">49-69</Data></Cell>
   </Row>
   <Row ss:AutoFitHeight="0">
    <Cell ss:StyleID="s78"/>
    <Cell ss:Index="4"><Data ss:Type="String">c43978.graph_c0</Data></Cell>
    <Cell><Data ss:Type="String">LIGHT-DEPENDENT SHORT HYPOCOTYLS 4-like</Data></Cell>
    <Cell><Data ss:Type="Number">2</Data></Cell>
    <Cell ss:StyleID="s62"><Data ss:Type="String">747-766</Data></Cell>
   </Row>
   <Row ss:AutoFitHeight="0">
    <Cell ss:StyleID="s78"/>
    <Cell ss:Index="4"><Data ss:Type="String">c80269.graph_c0</Data></Cell>
    <Cell><Data ss:Type="String">uncharacterized protein</Data></Cell>
    <Cell><Data ss:Type="Number">2.5</Data></Cell>
    <Cell><Data ss:Type="String">5-25</Data></Cell>
   </Row>
   <Row ss:AutoFitHeight="0">
    <Cell ss:StyleID="s78"/>
    <Cell ss:Index="4"><Data ss:Type="String">c88705.graph_c0</Data></Cell>
    <Cell><Data ss:Type="String">uncharacterized protein </Data></Cell>
    <Cell><Data ss:Type="Number">2.5</Data></Cell>
    <Cell ss:StyleID="s62"><Data ss:Type="String">145-165</Data></Cell>
   </Row>
   <Row ss:AutoFitHeight="0">
    <Cell ss:StyleID="s78"/>
    <Cell ss:Index="4"><Data ss:Type="String">c36324.graph_c0</Data></Cell>
    <Cell><Data ss:Type="String">indole-3-acetic acid-induced protein ARG7-like</Data></Cell>
    <Cell><Data ss:Type="Number">2.5</Data></Cell>
    <Cell ss:StyleID="s62"><Data ss:Type="String">22-42</Data></Cell>
   </Row>
   <Row ss:AutoFitHeight="0">
    <Cell ss:StyleID="s78"/>
    <Cell ss:Index="4"><Data ss:Type="String">c24967.graph_c0</Data></Cell>
    <Cell><Data ss:Type="String">uncharacterized protein</Data></Cell>
    <Cell><Data ss:Type="Number">2.5</Data></Cell>
    <Cell ss:StyleID="s62"><Data ss:Type="String">313-333</Data></Cell>
   </Row>
   <Row ss:AutoFitHeight="0">
    <Cell ss:StyleID="s78"/>
    <Cell ss:Index="4"><Data ss:Type="String">c38122.graph_c0</Data></Cell>
    <Cell><Data ss:Type="String">LOW QUALITY PROTEIN: mechanosensitive ion channel protein 10-like </Data></Cell>
    <Cell><Data ss:Type="Number">2.5</Data></Cell>
    <Cell ss:StyleID="s62"><Data ss:Type="String">180-200</Data></Cell>
   </Row>
   <Row ss:AutoFitHeight="0">
    <Cell ss:StyleID="s78"/>
    <Cell ss:Index="4"><Data ss:Type="String">c40880.graph_c0</Data></Cell>
    <Cell><Data ss:Type="String">LOW QUALITY PROTEIN: pentatricopeptide repeat-containing protein</Data></Cell>
    <Cell><Data ss:Type="Number">2.5</Data></Cell>
    <Cell ss:StyleID="s62"><Data ss:Type="String">743-763</Data></Cell>
   </Row>
   <Row ss:AutoFitHeight="0">
    <Cell ss:StyleID="s78"/>
    <Cell ss:Index="4"><Data ss:Type="String">c38336.graph_c0</Data></Cell>
    <Cell><Data ss:Type="String">NA</Data></Cell>
    <Cell><Data ss:Type="Number">2.5</Data></Cell>
    <Cell ss:StyleID="s62"><Data ss:Type="String">776-796</Data></Cell>
   </Row>
   <Row ss:AutoFitHeight="0">
    <Cell ss:StyleID="s78"/>
    <Cell ss:Index="4"><Data ss:Type="String">c50032.graph_c0</Data></Cell>
    <Cell><Data ss:Type="String">hypothetical protein </Data></Cell>
    <Cell><Data ss:Type="Number">2.5</Data></Cell>
    <Cell ss:StyleID="s62"><Data ss:Type="String">236-256</Data></Cell>
   </Row>
   <Row ss:AutoFitHeight="0">
    <Cell ss:StyleID="s78"/>
    <Cell ss:Index="4"><Data ss:Type="String">c47520.graph_c0</Data></Cell>
    <Cell><Data ss:Type="String">probable cyclic nucleotide-gated ion channel 5 isoform X3</Data></Cell>
    <Cell><Data ss:Type="Number">2.5</Data></Cell>
    <Cell ss:StyleID="s62"><Data ss:Type="String">555-575</Data></Cell>
   </Row>
   <Row ss:AutoFitHeight="0">
    <Cell ss:StyleID="s78"/>
    <Cell ss:Index="4"><Data ss:Type="String">c85069.graph_c0</Data></Cell>
    <Cell><Data ss:Type="String">probable LRR receptor-like serine/threonine-protein kinase </Data></Cell>
    <Cell><Data ss:Type="Number">2.5</Data></Cell>
    <Cell ss:StyleID="s62"><Data ss:Type="String">191-211</Data></Cell>
   </Row>
   <Row ss:AutoFitHeight="0">
    <Cell ss:StyleID="s78"/>
    <Cell ss:Index="4"><Data ss:Type="String">c34609.graph_c0</Data></Cell>
    <Cell><Data ss:Type="String">conserved hypothetical protein </Data></Cell>
    <Cell><Data ss:Type="Number">2.5</Data></Cell>
    <Cell ss:StyleID="s62"><Data ss:Type="String">511-531</Data></Cell>
   </Row>
   <Row ss:AutoFitHeight="0">
    <Cell ss:StyleID="s78"/>
    <Cell ss:Index="4"><Data ss:Type="String">c42848.graph_c0</Data></Cell>
    <Cell><Data ss:Type="String">Protein transport protein Sec61 subunit gamma </Data></Cell>
    <Cell><Data ss:Type="Number">2.5</Data></Cell>
    <Cell ss:StyleID="s62"><Data ss:Type="String">128-148</Data></Cell>
   </Row>
   <Row ss:AutoFitHeight="0">
    <Cell ss:StyleID="s78"/>
    <Cell ss:Index="4"><Data ss:Type="String">c46134.graph_c0</Data></Cell>
    <Cell><Data ss:Type="String">protein MOS2-like </Data></Cell>
    <Cell><Data ss:Type="Number">2.5</Data></Cell>
    <Cell ss:StyleID="s62"><Data ss:Type="String">1818-1838</Data></Cell>
   </Row>
   <Row ss:AutoFitHeight="0">
    <Cell ss:StyleID="s78"/>
    <Cell ss:Index="4"><Data ss:Type="String">c75724.graph_c0</Data></Cell>
    <Cell><Data ss:Type="String">chaperone protein dnaJ 50 isoform X2 </Data></Cell>
    <Cell><Data ss:Type="Number">3</Data></Cell>
    <Cell ss:StyleID="s62"><Data ss:Type="String">48-68</Data></Cell>
   </Row>
   <Row ss:AutoFitHeight="0">
    <Cell ss:StyleID="s78"/>
    <Cell ss:Index="4"><Data ss:Type="String">c7636.graph_c0</Data></Cell>
    <Cell><Data ss:Type="String">mitochondrial import inner membrane translocase subunit TIM14-1 </Data></Cell>
    <Cell><Data ss:Type="Number">3</Data></Cell>
    <Cell ss:StyleID="s62"><Data ss:Type="String">148-168</Data></Cell>
   </Row>
   <Row ss:AutoFitHeight="0">
    <Cell ss:StyleID="s78"/>
    <Cell ss:Index="4"><Data ss:Type="String">c25476.graph_c0</Data></Cell>
    <Cell><Data ss:Type="String">CLK4-associating serine/arginine rich protein</Data></Cell>
    <Cell><Data ss:Type="Number">3</Data></Cell>
    <Cell ss:StyleID="s62"><Data ss:Type="String">40-60</Data></Cell>
   </Row>
   <Row ss:AutoFitHeight="0">
    <Cell ss:StyleID="s78"/>
    <Cell ss:Index="4"><Data ss:Type="String">c71006.graph_c0</Data></Cell>
    <Cell><Data ss:Type="String">hypothetical protein</Data></Cell>
    <Cell><Data ss:Type="Number">3</Data></Cell>
    <Cell ss:StyleID="s62"><Data ss:Type="String">112-132</Data></Cell>
   </Row>
   <Row ss:AutoFitHeight="0">
    <Cell ss:StyleID="s78"/>
    <Cell ss:Index="4"><Data ss:Type="String">c29606.graph_c0</Data></Cell>
    <Cell><Data ss:Type="String">beta-glucosidase 6 </Data></Cell>
    <Cell><Data ss:Type="Number">3</Data></Cell>
    <Cell ss:StyleID="s62"><Data ss:Type="String">177-197</Data></Cell>
   </Row>
   <Row ss:AutoFitHeight="0">
    <Cell ss:StyleID="s78"/>
    <Cell ss:Index="4"><Data ss:Type="String">c50230.graph_c0</Data></Cell>
    <Cell><Data ss:Type="String">VIN3-like protein 2 isoform X1 </Data></Cell>
    <Cell><Data ss:Type="Number">3</Data></Cell>
    <Cell ss:StyleID="s62"><Data ss:Type="String">445-465</Data></Cell>
   </Row>
   <Row ss:AutoFitHeight="0">
    <Cell ss:StyleID="s78"/>
    <Cell ss:Index="4"><Data ss:Type="String">c52073.graph_c0</Data></Cell>
    <Cell><Data ss:Type="String">serine/threonine-protein kinase GRIK2-like isoform X1</Data></Cell>
    <Cell><Data ss:Type="Number">3</Data></Cell>
    <Cell ss:StyleID="s62"><Data ss:Type="String">1145-1165</Data></Cell>
   </Row>
   <Row ss:AutoFitHeight="0">
    <Cell ss:StyleID="s78"/>
    <Cell ss:Index="4"><Data ss:Type="String">c37809.graph_c0</Data></Cell>
    <Cell><Data ss:Type="String">uncharacterized protein</Data></Cell>
    <Cell><Data ss:Type="Number">3</Data></Cell>
    <Cell ss:StyleID="s62"><Data ss:Type="String">343-363</Data></Cell>
   </Row>
   <Row ss:AutoFitHeight="0">
    <Cell ss:StyleID="s78"/>
    <Cell ss:Index="4"><Data ss:Type="String">c23786.graph_c0</Data></Cell>
    <Cell><Data ss:Type="String">protein transport protein SEC13 homolog B-like</Data></Cell>
    <Cell><Data ss:Type="Number">3</Data></Cell>
    <Cell ss:StyleID="s62"><Data ss:Type="String">150-170</Data></Cell>
   </Row>
   <Row ss:AutoFitHeight="0">
    <Cell ss:StyleID="s78"/>
    <Cell ss:Index="4"><Data ss:Type="String">c34014.graph_c0</Data></Cell>
    <Cell><Data ss:Type="String">uncharacterized protein </Data></Cell>
    <Cell><Data ss:Type="Number">3</Data></Cell>
    <Cell ss:StyleID="s62"><Data ss:Type="String">660-680</Data></Cell>
   </Row>
   <Row ss:AutoFitHeight="0">
    <Cell ss:StyleID="s78"/>
    <Cell ss:Index="4"><Data ss:Type="String">c2014.graph_c0</Data></Cell>
    <Cell><Data ss:Type="String">NA</Data></Cell>
    <Cell><Data ss:Type="Number">3</Data></Cell>
    <Cell ss:StyleID="s62"><Data ss:Type="String">206-226</Data></Cell>
   </Row>
   <Row ss:AutoFitHeight="0">
    <Cell ss:StyleID="s78"/>
    <Cell ss:Index="4"><Data ss:Type="String">c51608.graph_c0</Data></Cell>
    <Cell><Data ss:Type="String">probable ion channel CASTOR isoform X1 </Data></Cell>
    <Cell><Data ss:Type="Number">3</Data></Cell>
    <Cell ss:StyleID="s62"><Data ss:Type="String">74-94</Data></Cell>
   </Row>
   <Row ss:AutoFitHeight="0">
    <Cell ss:StyleID="s78"/>
    <Cell ss:Index="4"><Data ss:Type="String">c53296.graph_c0</Data></Cell>
    <Cell><Data ss:Type="String">Uncharacterized protein</Data></Cell>
    <Cell><Data ss:Type="Number">3</Data></Cell>
    <Cell ss:StyleID="s62"><Data ss:Type="String">220-240</Data></Cell>
   </Row>
   <Row ss:AutoFitHeight="0">
    <Cell ss:StyleID="s78"/>
    <Cell ss:Index="4"><Data ss:Type="String">c11531.graph_c0</Data></Cell>
    <Cell><Data ss:Type="String">hypothetical protein </Data></Cell>
    <Cell><Data ss:Type="Number">3</Data></Cell>
    <Cell ss:StyleID="s62"><Data ss:Type="String">130-151</Data></Cell>
   </Row>
   <Row ss:AutoFitHeight="0">
    <Cell ss:StyleID="s78"/>
    <Cell ss:Index="4"><Data ss:Type="String">c75000.graph_c0</Data></Cell>
    <Cell><Data ss:Type="String">uncharacterized protein</Data></Cell>
    <Cell><Data ss:Type="Number">3</Data></Cell>
    <Cell ss:StyleID="s62"><Data ss:Type="String">178-199</Data></Cell>
   </Row>
   <Row ss:AutoFitHeight="0">
    <Cell ss:StyleID="s78"/>
    <Cell ss:Index="4"><Data ss:Type="String">c46461.graph_c0</Data></Cell>
    <Cell><Data ss:Type="String">LOW QUALITY PROTEIN: probable pectinesterase/pectinesterase inhibitor 34</Data></Cell>
    <Cell><Data ss:Type="Number">3</Data></Cell>
    <Cell ss:StyleID="s62"><Data ss:Type="String">997-1017</Data></Cell>
   </Row>
   <Row ss:AutoFitHeight="0">
    <Cell ss:StyleID="s78"/>
    <Cell ss:Index="4"><Data ss:Type="String">c48983.graph_c0</Data></Cell>
    <Cell><Data ss:Type="String">hypothetical protein </Data></Cell>
    <Cell><Data ss:Type="Number">3</Data></Cell>
    <Cell ss:StyleID="s62"><Data ss:Type="String">152-172</Data></Cell>
   </Row>
   <Row ss:AutoFitHeight="0">
    <Cell ss:StyleID="s78"/>
    <Cell ss:Index="4"><Data ss:Type="String">c51164.graph_c0</Data></Cell>
    <Cell><Data ss:Type="String">putative lectin receptor kinase</Data></Cell>
    <Cell><Data ss:Type="Number">3</Data></Cell>
    <Cell ss:StyleID="s62"><Data ss:Type="String">1987-2007</Data></Cell>
   </Row>
   <Row ss:AutoFitHeight="0">
    <Cell ss:StyleID="s78"/>
    <Cell ss:Index="4"><Data ss:Type="String">c86667.graph_c0</Data></Cell>
    <Cell><Data ss:Type="String">protein XAP5 CIRCADIAN TIMEKEEPER</Data></Cell>
    <Cell><Data ss:Type="Number">3</Data></Cell>
    <Cell ss:StyleID="s62"><Data ss:Type="String">100-120</Data></Cell>
   </Row>
   <Row ss:AutoFitHeight="0">
    <Cell ss:StyleID="s78"/>
    <Cell ss:Index="4"><Data ss:Type="String">c75196.graph_c0</Data></Cell>
    <Cell><Data ss:Type="String">aspartic proteinase-like protein 2 </Data></Cell>
    <Cell><Data ss:Type="Number">3</Data></Cell>
    <Cell ss:StyleID="s62"><Data ss:Type="String">174-194</Data></Cell>
   </Row>
   <Row ss:AutoFitHeight="0">
    <Cell ss:StyleID="s78"/>
    <Cell ss:Index="4"><Data ss:Type="String">c87617.graph_c0</Data></Cell>
    <Cell><Data ss:Type="String">uncharacterized protei</Data></Cell>
    <Cell><Data ss:Type="Number">3</Data></Cell>
    <Cell ss:StyleID="s62"><Data ss:Type="String">244-264</Data></Cell>
   </Row>
   <Row ss:AutoFitHeight="0">
    <Cell ss:StyleID="s78"/>
    <Cell ss:Index="4"><Data ss:Type="String">c34270.graph_c0</Data></Cell>
    <Cell><Data ss:Type="String">flavonol synthase/flavanone 3-hydroxylase-like isoform X2 </Data></Cell>
    <Cell><Data ss:Type="Number">3</Data></Cell>
    <Cell ss:StyleID="s62"><Data ss:Type="String">692-712</Data></Cell>
   </Row>
   <Row ss:AutoFitHeight="0">
    <Cell ss:StyleID="s78"/>
    <Cell ss:Index="4"><Data ss:Type="String">c35517.graph_c0</Data></Cell>
    <Cell><Data ss:Type="String">probable calcium-binding protein CML10</Data></Cell>
    <Cell><Data ss:Type="Number">3</Data></Cell>
    <Cell ss:StyleID="s62"><Data ss:Type="String">127-147</Data></Cell>
   </Row>
   <Row ss:AutoFitHeight="0">
    <Cell ss:StyleID="s78"/>
    <Cell ss:Index="4"><Data ss:Type="String">c74282.graph_c0</Data></Cell>
    <Cell><Data ss:Type="String">N-carbamoylputrescine amidase </Data></Cell>
    <Cell><Data ss:Type="Number">3</Data></Cell>
    <Cell ss:StyleID="s62"><Data ss:Type="String">136-155</Data></Cell>
   </Row>
   <Row ss:AutoFitHeight="0">
    <Cell ss:StyleID="s78"/>
    <Cell ss:Index="4"><Data ss:Type="String">c54197.graph_c1</Data></Cell>
    <Cell><Data ss:Type="String">expansin-A8-like</Data></Cell>
    <Cell><Data ss:Type="Number">3</Data></Cell>
    <Cell ss:StyleID="s62"><Data ss:Type="String">48-68</Data></Cell>
   </Row>
   <Row ss:AutoFitHeight="0">
    <Cell ss:StyleID="s78"/>
    <Cell ss:Index="4"><Data ss:Type="String">c58143.graph_c0</Data></Cell>
    <Cell><Data ss:Type="String">hypothetical protein</Data></Cell>
    <Cell><Data ss:Type="Number">3</Data></Cell>
    <Cell ss:StyleID="s62"><Data ss:Type="String">474-494</Data></Cell>
   </Row>
   <Row ss:AutoFitHeight="0">
    <Cell ss:StyleID="s78"/>
    <Cell ss:Index="4"><Data ss:Type="String">c52868.graph_c0</Data></Cell>
    <Cell><Data ss:Type="String">LOW QUALITY PROTEIN: uncharacterized protein</Data></Cell>
    <Cell><Data ss:Type="Number">3</Data></Cell>
    <Cell ss:StyleID="s62"><Data ss:Type="String">645-665</Data></Cell>
   </Row>
   <Row ss:AutoFitHeight="0">
    <Cell ss:StyleID="s78"/>
    <Cell ss:Index="4"><Data ss:Type="String">c13784.graph_c0</Data></Cell>
    <Cell><Data ss:Type="String">hypothetical protein </Data></Cell>
    <Cell><Data ss:Type="Number">3</Data></Cell>
    <Cell ss:StyleID="s62"><Data ss:Type="String">1315-1335</Data></Cell>
   </Row>
   <Row ss:AutoFitHeight="0">
    <Cell ss:StyleID="s78"/>
    <Cell ss:Index="4"><Data ss:Type="String">c30831.graph_c0</Data></Cell>
    <Cell><Data ss:Type="String">hypothetical protein </Data></Cell>
    <Cell><Data ss:Type="Number">3</Data></Cell>
    <Cell ss:StyleID="s62"><Data ss:Type="String">49-68</Data></Cell>
   </Row>
   <Row ss:AutoFitHeight="0">
    <Cell ss:StyleID="s78"/>
    <Cell ss:Index="4"><Data ss:Type="String">c53424.graph_c0</Data></Cell>
    <Cell><Data ss:Type="String">pol polyprotein</Data></Cell>
    <Cell><Data ss:Type="Number">3</Data></Cell>
    <Cell ss:StyleID="s62"><Data ss:Type="String">1141-1161</Data></Cell>
   </Row>
   <Row ss:AutoFitHeight="0">
    <Cell ss:StyleID="s78"/>
    <Cell ss:Index="4"><Data ss:Type="String">c54542.graph_c0</Data></Cell>
    <Cell><Data ss:Type="String">transcription factor MYC2-like</Data></Cell>
    <Cell><Data ss:Type="Number">3</Data></Cell>
    <Cell ss:StyleID="s62"><Data ss:Type="String">2465-2485</Data></Cell>
   </Row>
   <Row ss:AutoFitHeight="0">
    <Cell ss:StyleID="s78"><Data ss:Type="String">MIR2118</Data></Cell>
    <Cell ss:StyleID="s81"><Data ss:Type="String">LL-miR2118a</Data></Cell>
    <Cell ss:StyleID="s81"><Data ss:Type="String">uugccgauaccacccauaccga</Data></Cell>
    <Cell><Data ss:Type="String">c54097.graph_c0</Data></Cell>
    <Cell><Data ss:Type="String">putative disease resistance RPP13-like protein 3</Data></Cell>
    <Cell><Data ss:Type="Number">2</Data></Cell>
    <Cell ss:StyleID="s62"><Data ss:Type="String">929-950</Data></Cell>
   </Row>
   <Row ss:AutoFitHeight="0">
    <Cell ss:StyleID="s82"/>
    <Cell ss:StyleID="s72"><Data ss:Type="String">LL-miR2118e</Data></Cell>
    <Cell ss:StyleID="s72"><Data ss:Type="String">uucccaaugccucucaugccaa</Data></Cell>
    <Cell><Data ss:Type="String">Unigene31339_All</Data></Cell>
    <Cell><Data ss:Type="String">NA</Data></Cell>
    <Cell><Data ss:Type="Number">1.5</Data></Cell>
    <Cell><Data ss:Type="String">219-238</Data></Cell>
   </Row>
   <Row ss:AutoFitHeight="0">
    <Cell ss:StyleID="s72"/>
    <Cell ss:Index="4"><Data ss:Type="String">Unigene33740_All</Data></Cell>
    <Cell><Data ss:Type="String">NA</Data></Cell>
    <Cell><Data ss:Type="Number">2</Data></Cell>
    <Cell><Data ss:Type="String">92-113</Data></Cell>
   </Row>
   <Row ss:AutoFitHeight="0">
    <Cell ss:StyleID="s78"/>
    <Cell ss:Index="4"><Data ss:Type="String">c38255.graph_c0</Data></Cell>
    <Cell><Data ss:Type="String">pentatricopeptide repeat-containing protein</Data></Cell>
    <Cell><Data ss:Type="Number">2</Data></Cell>
    <Cell><Data ss:Type="String">335-356</Data></Cell>
    <Cell><Data ss:Type="Number">346</Data></Cell>
    <Cell><Data ss:Type="Number">1</Data></Cell>
    <Cell><Data ss:Type="Number">0</Data></Cell>
   </Row>
   <Row ss:AutoFitHeight="0">
    <Cell ss:StyleID="s78"/>
    <Cell ss:Index="4"><Data ss:Type="String">c93446_g1</Data></Cell>
    <Cell><Data ss:Type="String">NA</Data></Cell>
    <Cell><Data ss:Type="Number">2</Data></Cell>
    <Cell><Data ss:Type="String">355-376</Data></Cell>
    <Cell><Data ss:Type="Number">366</Data></Cell>
    <Cell><Data ss:Type="Number">1</Data></Cell>
    <Cell><Data ss:Type="Number">0</Data></Cell>
   </Row>
   <Row ss:AutoFitHeight="0">
    <Cell ss:StyleID="s72"/>
    <Cell ss:Index="4"><Data ss:Type="String">Unigene10351_All</Data></Cell>
    <Cell><Data ss:Type="String">Vitis vinifera clone SS0ACG36YJ10</Data></Cell>
    <Cell><Data ss:Type="Number">2</Data></Cell>
    <Cell><Data ss:Type="String">136-157</Data></Cell>
   </Row>
   <Row ss:AutoFitHeight="0">
    <Cell ss:StyleID="s78"/>
    <Cell ss:Index="4"><Data ss:Type="String">CL7506.Contig1_All</Data></Cell>
    <Cell><Data ss:Type="String">NA</Data></Cell>
    <Cell><Data ss:Type="Number">2</Data></Cell>
    <Cell><Data ss:Type="String">205-226</Data></Cell>
    <Cell><Data ss:Type="Number">216</Data></Cell>
    <Cell><Data ss:Type="Number">1</Data></Cell>
    <Cell><Data ss:Type="Number">0</Data></Cell>
   </Row>
   <Row ss:AutoFitHeight="0">
    <Cell ss:StyleID="s78"/>
    <Cell ss:Index="4"><Data ss:Type="String">CL7506.Contig3_All</Data></Cell>
    <Cell><Data ss:Type="String">NA</Data></Cell>
    <Cell><Data ss:Type="Number">2</Data></Cell>
    <Cell><Data ss:Type="String">344-365</Data></Cell>
    <Cell><Data ss:Type="Number">355</Data></Cell>
    <Cell><Data ss:Type="Number">1</Data></Cell>
    <Cell><Data ss:Type="Number">0</Data></Cell>
   </Row>
   <Row ss:AutoFitHeight="0">
    <Cell ss:StyleID="s78"/>
    <Cell ss:Index="4"><Data ss:Type="String">c14685.graph_c0</Data></Cell>
    <Cell ss:StyleID="s74"><Data ss:Type="String">cyclin-dependent kinase F-4-like</Data></Cell>
    <Cell><Data ss:Type="Number">2.5</Data></Cell>
    <Cell><Data ss:Type="String">266-287</Data></Cell>
   </Row>
   <Row ss:AutoFitHeight="0">
    <Cell ss:StyleID="s78"/>
    <Cell ss:Index="4"><Data ss:Type="String">c101963_g1</Data></Cell>
    <Cell><Data ss:Type="String">NA</Data></Cell>
    <Cell><Data ss:Type="Number">3</Data></Cell>
    <Cell><Data ss:Type="String">208-229</Data></Cell>
   </Row>
   <Row ss:AutoFitHeight="0">
    <Cell ss:StyleID="s78"/>
    <Cell ss:Index="4"><Data ss:Type="String">c180998_g1</Data></Cell>
    <Cell><Data ss:Type="String">NA</Data></Cell>
    <Cell><Data ss:Type="Number">3</Data></Cell>
    <Cell><Data ss:Type="String">151-172</Data></Cell>
   </Row>
   <Row ss:AutoFitHeight="0">
    <Cell ss:StyleID="s78"/>
    <Cell ss:Index="4"><Data ss:Type="String">Unigene33717_All</Data></Cell>
    <Cell><Data ss:Type="String">NA</Data></Cell>
    <Cell><Data ss:Type="Number">3</Data></Cell>
    <Cell><Data ss:Type="String">88-109</Data></Cell>
   </Row>
   <Row ss:AutoFitHeight="0">
    <Cell ss:StyleID="s82"/>
    <Cell ss:StyleID="s83"/>
    <Cell ss:StyleID="s83"/>
    <Cell ss:StyleID="s84"><Data ss:Type="String">CL799.Contig1_All</Data></Cell>
    <Cell ss:StyleID="s85"><Data ss:Type="String">hypothetical protein</Data></Cell>
    <Cell ss:StyleID="s85"><Data ss:Type="Number">3</Data></Cell>
    <Cell ss:StyleID="s86"><Data ss:Type="String">704-725</Data></Cell>
   </Row>
   <Row ss:AutoFitHeight="0">
    <Cell ss:StyleID="s87"/>
    <Cell ss:StyleID="s88"/>
    <Cell ss:StyleID="s88"/>
    <Cell ss:StyleID="s89"><Data ss:Type="String">CL799.Contig2_All</Data></Cell>
    <Cell ss:StyleID="s67"><Data ss:Type="String">hypothetical protein</Data></Cell>
    <Cell ss:StyleID="s67"><Data ss:Type="Number">3</Data></Cell>
    <Cell ss:StyleID="s68"><Data ss:Type="String">704-725</Data></Cell>
    <Cell ss:StyleID="s67"/>
    <Cell ss:StyleID="s67"/>
    <Cell ss:StyleID="s67"/>
   </Row>
   <Row ss:Index="371" ss:AutoFitHeight="0">
    <Cell ss:StyleID="s72"/>
    <Cell ss:StyleID="s72"/>
    <Cell ss:StyleID="s72"/>
   </Row>
   <Row ss:AutoFitHeight="0">
    <Cell ss:StyleID="s62"/>
    <Cell ss:StyleID="s62"/>
    <Cell ss:StyleID="s62"/>
   </Row>
   <Row ss:AutoFitHeight="0">
    <Cell ss:StyleID="s62"/>
    <Cell ss:StyleID="s62"/>
    <Cell ss:StyleID="s62"/>
   </Row>
   <Row ss:AutoFitHeight="0">
    <Cell ss:StyleID="s62"/>
    <Cell ss:StyleID="s62"/>
    <Cell ss:StyleID="s62"/>
   </Row>
   <Row ss:AutoFitHeight="0">
    <Cell ss:StyleID="s62"/>
    <Cell ss:StyleID="s62"/>
    <Cell ss:StyleID="s62"/>
   </Row>
   <Row ss:AutoFitHeight="0">
    <Cell ss:StyleID="s62"/>
    <Cell ss:StyleID="s62"/>
    <Cell ss:StyleID="s62"/>
   </Row>
   <Row ss:AutoFitHeight="0">
    <Cell ss:StyleID="s62"/>
    <Cell ss:StyleID="s62"/>
    <Cell ss:StyleID="s62"/>
   </Row>
   <Row ss:AutoFitHeight="0">
    <Cell ss:StyleID="s72"/>
    <Cell ss:StyleID="s72"/>
    <Cell ss:StyleID="s72"/>
   </Row>
   <Row ss:AutoFitHeight="0">
    <Cell ss:StyleID="s62"/>
    <Cell ss:StyleID="s62"/>
    <Cell ss:StyleID="s62"/>
   </Row>
   <Row ss:AutoFitHeight="0">
    <Cell ss:StyleID="s62"/>
    <Cell ss:StyleID="s62"/>
    <Cell ss:StyleID="s62"/>
   </Row>
   <Row ss:AutoFitHeight="0">
    <Cell ss:StyleID="s62"/>
    <Cell ss:StyleID="s62"/>
    <Cell ss:StyleID="s62"/>
   </Row>
   <Row ss:AutoFitHeight="0">
    <Cell ss:StyleID="s62"/>
    <Cell ss:StyleID="s62"/>
    <Cell ss:StyleID="s62"/>
   </Row>
   <Row ss:AutoFitHeight="0">
    <Cell ss:StyleID="s62"/>
    <Cell ss:StyleID="s62"/>
    <Cell ss:StyleID="s62"/>
   </Row>
   <Row ss:AutoFitHeight="0">
    <Cell ss:StyleID="s62"/>
    <Cell ss:StyleID="s62"/>
    <Cell ss:StyleID="s62"/>
   </Row>
   <Row ss:AutoFitHeight="0">
    <Cell ss:StyleID="s62"/>
    <Cell ss:StyleID="s62"/>
    <Cell ss:StyleID="s62"/>
   </Row>
   <Row ss:AutoFitHeight="0">
    <Cell ss:StyleID="s62"/>
    <Cell ss:StyleID="s62"/>
    <Cell ss:StyleID="s62"/>
   </Row>
   <Row ss:AutoFitHeight="0">
    <Cell ss:StyleID="s62"/>
    <Cell ss:StyleID="s62"/>
    <Cell ss:StyleID="s62"/>
   </Row>
   <Row ss:AutoFitHeight="0">
    <Cell ss:StyleID="s62"/>
    <Cell ss:StyleID="s62"/>
    <Cell ss:StyleID="s62"/>
   </Row>
   <Row ss:AutoFitHeight="0">
    <Cell ss:StyleID="s62"/>
    <Cell ss:StyleID="s62"/>
    <Cell ss:StyleID="s62"/>
   </Row>
   <Row ss:AutoFitHeight="0">
    <Cell ss:StyleID="s62"/>
    <Cell ss:StyleID="s62"/>
    <Cell ss:StyleID="s62"/>
   </Row>
   <Row ss:AutoFitHeight="0">
    <Cell ss:StyleID="s62"/>
    <Cell ss:StyleID="s62"/>
    <Cell ss:StyleID="s62"/>
   </Row>
   <Row ss:AutoFitHeight="0">
    <Cell ss:StyleID="s62"/>
    <Cell ss:StyleID="s62"/>
    <Cell ss:StyleID="s62"/>
   </Row>
   <Row ss:AutoFitHeight="0">
    <Cell ss:StyleID="s62"/>
    <Cell ss:StyleID="s62"/>
    <Cell ss:StyleID="s62"/>
   </Row>
   <Row ss:AutoFitHeight="0">
    <Cell ss:StyleID="s62"/>
    <Cell ss:StyleID="s62"/>
    <Cell ss:StyleID="s62"/>
   </Row>
   <Row ss:AutoFitHeight="0">
    <Cell ss:StyleID="s62"/>
    <Cell ss:StyleID="s62"/>
    <Cell ss:StyleID="s62"/>
   </Row>
   <Row ss:AutoFitHeight="0">
    <Cell ss:StyleID="s62"/>
    <Cell ss:StyleID="s62"/>
    <Cell ss:StyleID="s62"/>
   </Row>
   <Row ss:AutoFitHeight="0">
    <Cell ss:StyleID="s62"/>
    <Cell ss:StyleID="s62"/>
    <Cell ss:StyleID="s62"/>
   </Row>
   <Row ss:AutoFitHeight="0">
    <Cell ss:StyleID="s62"/>
    <Cell ss:StyleID="s62"/>
    <Cell ss:StyleID="s62"/>
   </Row>
   <Row ss:AutoFitHeight="0">
    <Cell ss:StyleID="s62"/>
    <Cell ss:StyleID="s62"/>
    <Cell ss:StyleID="s62"/>
   </Row>
   <Row ss:AutoFitHeight="0">
    <Cell ss:StyleID="s62"/>
    <Cell ss:StyleID="s62"/>
    <Cell ss:StyleID="s62"/>
   </Row>
   <Row ss:AutoFitHeight="0">
    <Cell ss:StyleID="s62"/>
    <Cell ss:StyleID="s62"/>
    <Cell ss:StyleID="s62"/>
   </Row>
   <Row ss:AutoFitHeight="0">
    <Cell ss:StyleID="s62"/>
    <Cell ss:StyleID="s62"/>
    <Cell ss:StyleID="s62"/>
   </Row>
   <Row ss:AutoFitHeight="0">
    <Cell ss:StyleID="s62"/>
    <Cell ss:StyleID="s62"/>
    <Cell ss:StyleID="s62"/>
   </Row>
   <Row ss:AutoFitHeight="0">
    <Cell ss:StyleID="s62"/>
    <Cell ss:StyleID="s62"/>
    <Cell ss:StyleID="s62"/>
   </Row>
   <Row ss:AutoFitHeight="0">
    <Cell ss:StyleID="s62"/>
    <Cell ss:StyleID="s62"/>
    <Cell ss:StyleID="s62"/>
   </Row>
   <Row ss:AutoFitHeight="0">
    <Cell ss:StyleID="s62"/>
    <Cell ss:StyleID="s62"/>
    <Cell ss:StyleID="s62"/>
   </Row>
   <Row ss:AutoFitHeight="0">
    <Cell ss:StyleID="s62"/>
    <Cell ss:StyleID="s62"/>
    <Cell ss:StyleID="s62"/>
   </Row>
   <Row ss:AutoFitHeight="0">
    <Cell ss:StyleID="s72"/>
    <Cell ss:StyleID="s72"/>
    <Cell ss:StyleID="s72"/>
   </Row>
   <Row ss:AutoFitHeight="0">
    <Cell ss:StyleID="s62"/>
    <Cell ss:StyleID="s62"/>
    <Cell ss:StyleID="s62"/>
   </Row>
   <Row ss:AutoFitHeight="0">
    <Cell ss:StyleID="s62"/>
    <Cell ss:StyleID="s62"/>
    <Cell ss:StyleID="s62"/>
   </Row>
   <Row ss:AutoFitHeight="0">
    <Cell ss:StyleID="s62"/>
    <Cell ss:StyleID="s62"/>
    <Cell ss:StyleID="s62"/>
   </Row>
   <Row ss:AutoFitHeight="0">
    <Cell ss:StyleID="s62"/>
    <Cell ss:StyleID="s62"/>
    <Cell ss:StyleID="s62"/>
   </Row>
   <Row ss:AutoFitHeight="0">
    <Cell ss:StyleID="s62"/>
    <Cell ss:StyleID="s62"/>
    <Cell ss:StyleID="s62"/>
   </Row>
   <Row ss:AutoFitHeight="0">
    <Cell ss:StyleID="s62"/>
    <Cell ss:StyleID="s62"/>
    <Cell ss:StyleID="s62"/>
   </Row>
   <Row ss:AutoFitHeight="0">
    <Cell ss:StyleID="s62"/>
    <Cell ss:StyleID="s62"/>
    <Cell ss:StyleID="s62"/>
   </Row>
   <Row ss:AutoFitHeight="0">
    <Cell ss:StyleID="s62"/>
    <Cell ss:StyleID="s62"/>
    <Cell ss:StyleID="s62"/>
   </Row>
   <Row ss:AutoFitHeight="0">
    <Cell ss:StyleID="s62"/>
    <Cell ss:StyleID="s62"/>
    <Cell ss:StyleID="s62"/>
   </Row>
   <Row ss:AutoFitHeight="0">
    <Cell ss:StyleID="s62"/>
    <Cell ss:StyleID="s62"/>
    <Cell ss:StyleID="s62"/>
   </Row>
   <Row ss:AutoFitHeight="0">
    <Cell ss:StyleID="s72"/>
    <Cell ss:StyleID="s72"/>
    <Cell ss:StyleID="s72"/>
   </Row>
   <Row ss:Index="426" ss:AutoFitHeight="0">
    <Cell ss:StyleID="s72"/>
    <Cell ss:StyleID="s72"/>
    <Cell ss:StyleID="s72"/>
   </Row>
   <Row ss:Index="433" ss:AutoFitHeight="0">
    <Cell ss:Index="5" ss:StyleID="s74"/>
   </Row>
   <Row ss:AutoFitHeight="0">
    <Cell ss:Index="5" ss:StyleID="s74"/>
   </Row>
   <Row ss:Index="444" ss:AutoFitHeight="0">
    <Cell ss:StyleID="s72"/>
    <Cell ss:StyleID="s72"/>
    <Cell ss:StyleID="s72"/>
   </Row>
   <Row ss:Index="508" ss:AutoFitHeight="0">
    <Cell ss:StyleID="s72"/>
    <Cell ss:StyleID="s72"/>
    <Cell ss:StyleID="s72"/>
   </Row>
   <Row ss:Index="512" ss:AutoFitHeight="0">
    <Cell ss:StyleID="s72"/>
    <Cell ss:StyleID="s72"/>
    <Cell ss:StyleID="s72"/>
   </Row>
   <Row ss:Index="514" ss:AutoFitHeight="0">
    <Cell ss:StyleID="s72"/>
    <Cell ss:StyleID="s72"/>
    <Cell ss:StyleID="s72"/>
   </Row>
   <Row ss:Index="518" ss:AutoFitHeight="0">
    <Cell ss:StyleID="s72"/>
    <Cell ss:StyleID="s72"/>
    <Cell ss:StyleID="s72"/>
   </Row>
   <Row ss:Index="520" ss:AutoFitHeight="0">
    <Cell ss:StyleID="s72"/>
    <Cell ss:StyleID="s72"/>
    <Cell ss:StyleID="s72"/>
   </Row>
   <Row ss:Index="531" ss:AutoFitHeight="0">
    <Cell ss:StyleID="s72"/>
    <Cell ss:StyleID="s72"/>
    <Cell ss:StyleID="s72"/>
   </Row>
   <Row ss:Index="536" ss:AutoFitHeight="0">
    <Cell ss:StyleID="s72"/>
    <Cell ss:StyleID="s72"/>
    <Cell ss:StyleID="s72"/>
    <Cell ss:Index="5" ss:StyleID="s74"/>
   </Row>
   <Row ss:Index="543" ss:AutoFitHeight="0">
    <Cell ss:StyleID="s72"/>
    <Cell ss:StyleID="s81"/>
    <Cell ss:StyleID="s81"/>
   </Row>
   <Row ss:AutoFitHeight="0">
    <Cell ss:Index="2" ss:StyleID="s83"/>
    <Cell ss:StyleID="s83"/>
   </Row>
   <Row ss:Index="547" ss:AutoFitHeight="0">
    <Cell ss:StyleID="s72"/>
    <Cell ss:StyleID="s72"/>
    <Cell ss:StyleID="s72"/>
   </Row>
   <Row ss:Index="580" ss:AutoFitHeight="0">
    <Cell ss:StyleID="s72"/>
    <Cell ss:StyleID="s72"/>
    <Cell ss:StyleID="s72"/>
    <Cell ss:Index="7" ss:StyleID="s62"/>
   </Row>
   <Row ss:AutoFitHeight="0">
    <Cell ss:StyleID="s72"/>
    <Cell ss:StyleID="s72"/>
    <Cell ss:StyleID="s72"/>
    <Cell ss:Index="7" ss:StyleID="s62"/>
   </Row>
   <Row ss:AutoFitHeight="0">
    <Cell ss:StyleID="s72"/>
    <Cell ss:StyleID="s72"/>
    <Cell ss:StyleID="s72"/>
    <Cell ss:Index="7" ss:StyleID="s62"/>
   </Row>
   <Row ss:AutoFitHeight="0">
    <Cell ss:StyleID="s72"/>
    <Cell ss:StyleID="s72"/>
    <Cell ss:StyleID="s72"/>
   </Row>
   <Row ss:AutoFitHeight="0">
    <Cell ss:StyleID="s72"/>
    <Cell ss:StyleID="s72"/>
    <Cell ss:StyleID="s72"/>
   </Row>
   <Row ss:Index="594" ss:AutoFitHeight="0">
    <Cell ss:StyleID="s72"/>
    <Cell ss:StyleID="s72"/>
    <Cell ss:StyleID="s72"/>
   </Row>
   <Row ss:Index="611" ss:AutoFitHeight="0">
    <Cell ss:StyleID="s72"/>
    <Cell ss:StyleID="s72"/>
    <Cell ss:StyleID="s72"/>
    <Cell ss:Index="7" ss:StyleID="s62"/>
   </Row>
   <Row ss:AutoFitHeight="0">
    <Cell ss:StyleID="s72"/>
    <Cell ss:StyleID="s72"/>
    <Cell ss:StyleID="s72"/>
    <Cell ss:Index="7" ss:StyleID="s62"/>
   </Row>
   <Row ss:AutoFitHeight="0">
    <Cell ss:StyleID="s72"/>
    <Cell ss:StyleID="s72"/>
    <Cell ss:StyleID="s72"/>
    <Cell ss:Index="7" ss:StyleID="s62"/>
   </Row>
   <Row ss:AutoFitHeight="0">
    <Cell ss:StyleID="s72"/>
    <Cell ss:StyleID="s72"/>
    <Cell ss:StyleID="s72"/>
    <Cell ss:Index="7" ss:StyleID="s62"/>
   </Row>
   <Row ss:AutoFitHeight="0">
    <Cell ss:StyleID="s72"/>
    <Cell ss:StyleID="s72"/>
    <Cell ss:StyleID="s72"/>
    <Cell ss:Index="7" ss:StyleID="s62"/>
   </Row>
   <Row ss:AutoFitHeight="0">
    <Cell ss:StyleID="s72"/>
    <Cell ss:StyleID="s72"/>
    <Cell ss:StyleID="s72"/>
    <Cell ss:Index="7" ss:StyleID="s62"/>
   </Row>
   <Row ss:AutoFitHeight="0">
    <Cell ss:StyleID="s72"/>
    <Cell ss:StyleID="s72"/>
    <Cell ss:StyleID="s72"/>
    <Cell ss:Index="7" ss:StyleID="s62"/>
   </Row>
   <Row ss:AutoFitHeight="0">
    <Cell ss:StyleID="s72"/>
    <Cell ss:StyleID="s72"/>
    <Cell ss:StyleID="s72"/>
    <Cell ss:Index="7" ss:StyleID="s62"/>
   </Row>
   <Row ss:AutoFitHeight="0">
    <Cell ss:StyleID="s72"/>
    <Cell ss:StyleID="s72"/>
    <Cell ss:StyleID="s72"/>
    <Cell ss:Index="7" ss:StyleID="s62"/>
   </Row>
   <Row ss:AutoFitHeight="0">
    <Cell ss:StyleID="s72"/>
    <Cell ss:StyleID="s72"/>
    <Cell ss:StyleID="s72"/>
    <Cell ss:Index="7" ss:StyleID="s62"/>
   </Row>
   <Row ss:AutoFitHeight="0">
    <Cell ss:StyleID="s72"/>
    <Cell ss:StyleID="s72"/>
    <Cell ss:StyleID="s72"/>
    <Cell ss:Index="7" ss:StyleID="s62"/>
   </Row>
   <Row ss:Index="623" ss:AutoFitHeight="0">
    <Cell ss:StyleID="s72"/>
    <Cell ss:StyleID="s72"/>
    <Cell ss:StyleID="s72"/>
    <Cell ss:Index="7" ss:StyleID="s62"/>
   </Row>
   <Row ss:AutoFitHeight="0">
    <Cell ss:StyleID="s72"/>
    <Cell ss:StyleID="s72"/>
    <Cell ss:StyleID="s72"/>
    <Cell ss:Index="7" ss:StyleID="s62"/>
   </Row>
   <Row ss:AutoFitHeight="0">
    <Cell ss:StyleID="s72"/>
    <Cell ss:StyleID="s72"/>
    <Cell ss:StyleID="s72"/>
    <Cell ss:Index="7" ss:StyleID="s62"/>
   </Row>
   <Row ss:AutoFitHeight="0">
    <Cell ss:StyleID="s72"/>
    <Cell ss:StyleID="s72"/>
    <Cell ss:StyleID="s72"/>
    <Cell ss:Index="7" ss:StyleID="s62"/>
   </Row>
   <Row ss:AutoFitHeight="0">
    <Cell ss:StyleID="s72"/>
    <Cell ss:StyleID="s72"/>
    <Cell ss:StyleID="s72"/>
    <Cell ss:Index="7" ss:StyleID="s62"/>
   </Row>
   <Row ss:AutoFitHeight="0">
    <Cell ss:StyleID="s72"/>
    <Cell ss:StyleID="s72"/>
    <Cell ss:StyleID="s72"/>
    <Cell ss:Index="7" ss:StyleID="s62"/>
   </Row>
   <Row ss:AutoFitHeight="0">
    <Cell ss:StyleID="s72"/>
    <Cell ss:StyleID="s72"/>
    <Cell ss:StyleID="s72"/>
    <Cell ss:Index="7" ss:StyleID="s62"/>
   </Row>
   <Row ss:AutoFitHeight="0">
    <Cell ss:StyleID="s72"/>
    <Cell ss:StyleID="s72"/>
    <Cell ss:StyleID="s72"/>
    <Cell ss:Index="7" ss:StyleID="s62"/>
   </Row>
   <Row ss:AutoFitHeight="0">
    <Cell ss:StyleID="s72"/>
    <Cell ss:StyleID="s72"/>
    <Cell ss:StyleID="s72"/>
    <Cell ss:Index="7" ss:StyleID="s62"/>
   </Row>
   <Row ss:Index="633" ss:AutoFitHeight="0">
    <Cell ss:StyleID="s72"/>
    <Cell ss:StyleID="s72"/>
    <Cell ss:StyleID="s72"/>
   </Row>
   <Row ss:Index="639" ss:AutoFitHeight="0">
    <Cell ss:StyleID="s72"/>
    <Cell ss:StyleID="s72"/>
    <Cell ss:StyleID="s72"/>
   </Row>
   <Row ss:Index="648" ss:AutoFitHeight="0">
    <Cell ss:StyleID="s72"/>
    <Cell ss:StyleID="s72"/>
    <Cell ss:StyleID="s72"/>
   </Row>
   <Row ss:Index="676" ss:AutoFitHeight="0">
    <Cell ss:StyleID="s72"/>
    <Cell ss:StyleID="s72"/>
    <Cell ss:StyleID="s72"/>
   </Row>
   <Row ss:AutoFitHeight="0">
    <Cell ss:Index="8" ss:StyleID="s90"/>
   </Row>
   <Row ss:AutoFitHeight="0">
    <Cell ss:Index="8" ss:StyleID="s90"/>
   </Row>
   <Row ss:Index="687" ss:AutoFitHeight="0">
    <Cell ss:StyleID="s72"/>
    <Cell ss:StyleID="s72"/>
    <Cell ss:StyleID="s72"/>
   </Row>
   <Row ss:Index="689" ss:AutoFitHeight="0">
    <Cell ss:StyleID="s72"/>
    <Cell ss:StyleID="s72"/>
    <Cell ss:StyleID="s72"/>
    <Cell ss:Index="7" ss:StyleID="s62"/>
   </Row>
   <Row ss:AutoFitHeight="0">
    <Cell ss:StyleID="s72"/>
    <Cell ss:StyleID="s72"/>
    <Cell ss:StyleID="s72"/>
    <Cell ss:Index="7" ss:StyleID="s62"/>
   </Row>
   <Row ss:AutoFitHeight="0">
    <Cell ss:Index="7" ss:StyleID="s62"/>
   </Row>
   <Row ss:AutoFitHeight="0">
    <Cell ss:StyleID="s72"/>
    <Cell ss:StyleID="s72"/>
    <Cell ss:StyleID="s72"/>
    <Cell ss:Index="7" ss:StyleID="s62"/>
   </Row>
   <Row ss:AutoFitHeight="0">
    <Cell ss:StyleID="s72"/>
    <Cell ss:StyleID="s72"/>
    <Cell ss:StyleID="s72"/>
    <Cell ss:Index="7" ss:StyleID="s62"/>
   </Row>
   <Row ss:AutoFitHeight="0">
    <Cell ss:StyleID="s72"/>
    <Cell ss:StyleID="s72"/>
    <Cell ss:StyleID="s72"/>
    <Cell ss:Index="7" ss:StyleID="s62"/>
   </Row>
   <Row ss:AutoFitHeight="0">
    <Cell ss:StyleID="s72"/>
    <Cell ss:StyleID="s72"/>
    <Cell ss:StyleID="s72"/>
    <Cell ss:Index="7" ss:StyleID="s62"/>
   </Row>
   <Row ss:AutoFitHeight="0">
    <Cell ss:StyleID="s72"/>
    <Cell ss:StyleID="s72"/>
    <Cell ss:StyleID="s72"/>
    <Cell ss:Index="7" ss:StyleID="s62"/>
   </Row>
   <Row ss:AutoFitHeight="0">
    <Cell ss:StyleID="s72"/>
    <Cell ss:StyleID="s72"/>
    <Cell ss:StyleID="s72"/>
    <Cell ss:Index="7" ss:StyleID="s62"/>
   </Row>
   <Row ss:AutoFitHeight="0">
    <Cell ss:StyleID="s72"/>
    <Cell ss:StyleID="s72"/>
    <Cell ss:StyleID="s72"/>
    <Cell ss:Index="7" ss:StyleID="s62"/>
   </Row>
   <Row ss:AutoFitHeight="0">
    <Cell ss:StyleID="s72"/>
    <Cell ss:StyleID="s72"/>
    <Cell ss:StyleID="s72"/>
    <Cell ss:Index="7" ss:StyleID="s62"/>
   </Row>
   <Row ss:AutoFitHeight="0">
    <Cell ss:StyleID="s72"/>
    <Cell ss:StyleID="s72"/>
    <Cell ss:StyleID="s72"/>
    <Cell ss:Index="7" ss:StyleID="s62"/>
   </Row>
   <Row ss:AutoFitHeight="0">
    <Cell ss:StyleID="s72"/>
    <Cell ss:StyleID="s72"/>
    <Cell ss:StyleID="s72"/>
   </Row>
   <Row ss:Index="703" ss:AutoFitHeight="0">
    <Cell ss:StyleID="s72"/>
    <Cell ss:StyleID="s72"/>
    <Cell ss:StyleID="s72"/>
   </Row>
   <Row ss:Index="714" ss:AutoFitHeight="0">
    <Cell ss:StyleID="s72"/>
    <Cell ss:StyleID="s72"/>
    <Cell ss:StyleID="s72"/>
   </Row>
   <Row ss:Index="716" ss:AutoFitHeight="0">
    <Cell ss:StyleID="s72"/>
    <Cell ss:StyleID="s72"/>
    <Cell ss:StyleID="s72"/>
    <Cell ss:Index="7" ss:StyleID="s62"/>
   </Row>
   <Row ss:AutoFitHeight="0">
    <Cell ss:Index="7" ss:StyleID="s62"/>
   </Row>
   <Row ss:AutoFitHeight="0">
    <Cell ss:Index="7" ss:StyleID="s62"/>
   </Row>
   <Row ss:Index="720" ss:AutoFitHeight="0">
    <Cell ss:StyleID="s72"/>
    <Cell ss:StyleID="s72"/>
    <Cell ss:StyleID="s72"/>
   </Row>
   <Row ss:Index="722" ss:AutoFitHeight="0">
    <Cell ss:StyleID="s72"/>
    <Cell ss:StyleID="s72"/>
    <Cell ss:StyleID="s72"/>
    <Cell ss:Index="7" ss:StyleID="s62"/>
   </Row>
   <Row ss:AutoFitHeight="0">
    <Cell ss:Index="7" ss:StyleID="s62"/>
   </Row>
   <Row ss:AutoFitHeight="0">
    <Cell ss:Index="7" ss:StyleID="s62"/>
   </Row>
   <Row ss:AutoFitHeight="0">
    <Cell ss:Index="7" ss:StyleID="s62"/>
   </Row>
   <Row ss:AutoFitHeight="0">
    <Cell ss:Index="7" ss:StyleID="s62"/>
   </Row>
   <Row ss:Index="728" ss:AutoFitHeight="0">
    <Cell ss:StyleID="s72"/>
    <Cell ss:StyleID="s72"/>
    <Cell ss:StyleID="s72"/>
    <Cell ss:Index="7" ss:StyleID="s62"/>
   </Row>
   <Row ss:AutoFitHeight="0">
    <Cell ss:Index="7" ss:StyleID="s62"/>
   </Row>
   <Row ss:AutoFitHeight="0">
    <Cell ss:Index="7" ss:StyleID="s62"/>
   </Row>
   <Row ss:AutoFitHeight="0">
    <Cell ss:Index="7" ss:StyleID="s62"/>
   </Row>
   <Row ss:AutoFitHeight="0">
    <Cell ss:Index="7" ss:StyleID="s62"/>
   </Row>
   <Row ss:AutoFitHeight="0">
    <Cell ss:Index="7" ss:StyleID="s62"/>
   </Row>
   <Row ss:AutoFitHeight="0">
    <Cell ss:Index="7" ss:StyleID="s62"/>
   </Row>
   <Row ss:AutoFitHeight="0">
    <Cell ss:Index="7" ss:StyleID="s62"/>
   </Row>
   <Row ss:AutoFitHeight="0">
    <Cell ss:Index="7" ss:StyleID="s62"/>
   </Row>
   <Row ss:AutoFitHeight="0">
    <Cell ss:Index="7" ss:StyleID="s62"/>
   </Row>
   <Row ss:AutoFitHeight="0">
    <Cell ss:Index="7" ss:StyleID="s62"/>
   </Row>
   <Row ss:AutoFitHeight="0">
    <Cell ss:Index="7" ss:StyleID="s62"/>
   </Row>
   <Row ss:AutoFitHeight="0">
    <Cell ss:Index="7" ss:StyleID="s62"/>
   </Row>
   <Row ss:AutoFitHeight="0">
    <Cell ss:Index="7" ss:StyleID="s62"/>
   </Row>
   <Row ss:AutoFitHeight="0">
    <Cell ss:Index="7" ss:StyleID="s62"/>
   </Row>
   <Row ss:AutoFitHeight="0">
    <Cell ss:Index="7" ss:StyleID="s62"/>
   </Row>
   <Row ss:AutoFitHeight="0">
    <Cell ss:Index="7" ss:StyleID="s62"/>
   </Row>
   <Row ss:AutoFitHeight="0">
    <Cell ss:StyleID="s72"/>
    <Cell ss:StyleID="s72"/>
    <Cell ss:StyleID="s72"/>
    <Cell ss:Index="7" ss:StyleID="s62"/>
   </Row>
   <Row ss:AutoFitHeight="0">
    <Cell ss:Index="7" ss:StyleID="s62"/>
   </Row>
   <Row ss:AutoFitHeight="0">
    <Cell ss:Index="7" ss:StyleID="s62"/>
   </Row>
   <Row ss:AutoFitHeight="0">
    <Cell ss:Index="7" ss:StyleID="s62"/>
   </Row>
   <Row ss:AutoFitHeight="0">
    <Cell ss:Index="7" ss:StyleID="s62"/>
   </Row>
   <Row ss:AutoFitHeight="0">
    <Cell ss:Index="7" ss:StyleID="s62"/>
   </Row>
   <Row ss:AutoFitHeight="0">
    <Cell ss:Index="7" ss:StyleID="s62"/>
   </Row>
   <Row ss:AutoFitHeight="0">
    <Cell ss:Index="7" ss:StyleID="s62"/>
   </Row>
   <Row ss:AutoFitHeight="0">
    <Cell ss:Index="7" ss:StyleID="s62"/>
   </Row>
   <Row ss:AutoFitHeight="0">
    <Cell ss:Index="7" ss:StyleID="s62"/>
   </Row>
   <Row ss:AutoFitHeight="0">
    <Cell ss:Index="7" ss:StyleID="s62"/>
   </Row>
   <Row ss:AutoFitHeight="0">
    <Cell ss:Index="7" ss:StyleID="s62"/>
   </Row>
   <Row ss:AutoFitHeight="0">
    <Cell ss:Index="7" ss:StyleID="s62"/>
   </Row>
   <Row ss:AutoFitHeight="0">
    <Cell ss:Index="7" ss:StyleID="s62"/>
   </Row>
   <Row ss:AutoFitHeight="0">
    <Cell ss:Index="7" ss:StyleID="s62"/>
   </Row>
   <Row ss:AutoFitHeight="0">
    <Cell ss:Index="7" ss:StyleID="s62"/>
   </Row>
   <Row ss:Index="762" ss:AutoFitHeight="0">
    <Cell ss:StyleID="s72"/>
    <Cell ss:StyleID="s72"/>
    <Cell ss:StyleID="s72"/>
    <Cell ss:Index="7" ss:StyleID="s62"/>
   </Row>
   <Row ss:AutoFitHeight="0">
    <Cell ss:StyleID="s72"/>
    <Cell ss:StyleID="s72"/>
    <Cell ss:StyleID="s72"/>
    <Cell ss:Index="7" ss:StyleID="s62"/>
   </Row>
   <Row ss:AutoFitHeight="0">
    <Cell ss:StyleID="s72"/>
    <Cell ss:StyleID="s72"/>
    <Cell ss:StyleID="s72"/>
    <Cell ss:Index="7" ss:StyleID="s62"/>
   </Row>
   <Row ss:Index="766" ss:AutoFitHeight="0">
    <Cell ss:StyleID="s72"/>
    <Cell ss:StyleID="s72"/>
    <Cell ss:StyleID="s72"/>
    <Cell ss:Index="7" ss:StyleID="s62"/>
   </Row>
   <Row ss:AutoFitHeight="0">
    <Cell ss:Index="7" ss:StyleID="s62"/>
   </Row>
   <Row ss:AutoFitHeight="0">
    <Cell ss:Index="7" ss:StyleID="s62"/>
   </Row>
   <Row ss:AutoFitHeight="0">
    <Cell ss:Index="7" ss:StyleID="s62"/>
   </Row>
   <Row ss:AutoFitHeight="0">
    <Cell ss:Index="7" ss:StyleID="s62"/>
   </Row>
   <Row ss:AutoFitHeight="0">
    <Cell ss:Index="7" ss:StyleID="s62"/>
   </Row>
   <Row ss:AutoFitHeight="0">
    <Cell ss:Index="7" ss:StyleID="s62"/>
   </Row>
   <Row ss:AutoFitHeight="0">
    <Cell ss:Index="7" ss:StyleID="s62"/>
   </Row>
   <Row ss:AutoFitHeight="0">
    <Cell ss:Index="7" ss:StyleID="s62"/>
   </Row>
   <Row ss:AutoFitHeight="0">
    <Cell ss:Index="7" ss:StyleID="s62"/>
   </Row>
   <Row ss:AutoFitHeight="0">
    <Cell ss:Index="7" ss:StyleID="s62"/>
   </Row>
   <Row ss:AutoFitHeight="0">
    <Cell ss:Index="7" ss:StyleID="s62"/>
   </Row>
   <Row ss:AutoFitHeight="0">
    <Cell ss:Index="7" ss:StyleID="s62"/>
   </Row>
   <Row ss:AutoFitHeight="0">
    <Cell ss:Index="7" ss:StyleID="s62"/>
   </Row>
   <Row ss:AutoFitHeight="0">
    <Cell ss:Index="7" ss:StyleID="s62"/>
   </Row>
   <Row ss:AutoFitHeight="0">
    <Cell ss:Index="7" ss:StyleID="s62"/>
   </Row>
   <Row ss:Index="783" ss:AutoFitHeight="0">
    <Cell ss:StyleID="s72"/>
    <Cell ss:StyleID="s72"/>
    <Cell ss:StyleID="s72"/>
    <Cell ss:Index="7" ss:StyleID="s62"/>
   </Row>
   <Row ss:AutoFitHeight="0">
    <Cell ss:StyleID="s72"/>
    <Cell ss:StyleID="s72"/>
    <Cell ss:StyleID="s72"/>
    <Cell ss:Index="7" ss:StyleID="s62"/>
   </Row>
   <Row ss:AutoFitHeight="0">
    <Cell ss:StyleID="s72"/>
    <Cell ss:StyleID="s72"/>
    <Cell ss:StyleID="s72"/>
   </Row>
   <Row ss:AutoFitHeight="0">
    <Cell ss:StyleID="s72"/>
    <Cell ss:StyleID="s72"/>
    <Cell ss:StyleID="s72"/>
    <Cell ss:Index="7" ss:StyleID="s62"/>
   </Row>
   <Row ss:AutoFitHeight="0">
    <Cell ss:Index="7" ss:StyleID="s62"/>
   </Row>
   <Row ss:AutoFitHeight="0">
    <Cell ss:Index="7" ss:StyleID="s62"/>
   </Row>
   <Row ss:AutoFitHeight="0">
    <Cell ss:Index="7" ss:StyleID="s62"/>
   </Row>
   <Row ss:Index="791" ss:AutoFitHeight="0">
    <Cell ss:StyleID="s72"/>
    <Cell ss:StyleID="s72"/>
    <Cell ss:StyleID="s72"/>
   </Row>
   <Row ss:AutoFitHeight="0">
    <Cell ss:Index="7" ss:StyleID="s62"/>
   </Row>
   <Row ss:AutoFitHeight="0">
    <Cell ss:Index="7" ss:StyleID="s62"/>
   </Row>
   <Row ss:AutoFitHeight="0">
    <Cell ss:Index="7" ss:StyleID="s62"/>
   </Row>
   <Row ss:AutoFitHeight="0">
    <Cell ss:Index="7" ss:StyleID="s62"/>
   </Row>
   <Row ss:AutoFitHeight="0">
    <Cell ss:Index="7" ss:StyleID="s62"/>
   </Row>
   <Row ss:AutoFitHeight="0">
    <Cell ss:Index="7" ss:StyleID="s62"/>
   </Row>
   <Row ss:AutoFitHeight="0">
    <Cell ss:Index="7" ss:StyleID="s62"/>
   </Row>
   <Row ss:AutoFitHeight="0">
    <Cell ss:Index="7" ss:StyleID="s62"/>
   </Row>
   <Row ss:AutoFitHeight="0">
    <Cell ss:Index="7" ss:StyleID="s62"/>
   </Row>
   <Row ss:AutoFitHeight="0">
    <Cell ss:Index="7" ss:StyleID="s62"/>
   </Row>
   <Row ss:AutoFitHeight="0">
    <Cell ss:Index="7" ss:StyleID="s62"/>
   </Row>
   <Row ss:AutoFitHeight="0">
    <Cell ss:Index="7" ss:StyleID="s62"/>
   </Row>
   <Row ss:AutoFitHeight="0">
    <Cell ss:Index="7" ss:StyleID="s62"/>
   </Row>
   <Row ss:AutoFitHeight="0">
    <Cell ss:Index="7" ss:StyleID="s62"/>
   </Row>
   <Row ss:AutoFitHeight="0">
    <Cell ss:Index="7" ss:StyleID="s62"/>
   </Row>
   <Row ss:Index="808" ss:AutoFitHeight="0">
    <Cell ss:StyleID="s72"/>
    <Cell ss:StyleID="s72"/>
    <Cell ss:StyleID="s72"/>
    <Cell ss:Index="7" ss:StyleID="s62"/>
   </Row>
   <Row ss:AutoFitHeight="0">
    <Cell ss:Index="7" ss:StyleID="s62"/>
   </Row>
   <Row ss:AutoFitHeight="0">
    <Cell ss:Index="7" ss:StyleID="s62"/>
   </Row>
   <Row ss:AutoFitHeight="0">
    <Cell ss:Index="7" ss:StyleID="s62"/>
   </Row>
   <Row ss:AutoFitHeight="0">
    <Cell ss:Index="7" ss:StyleID="s62"/>
   </Row>
   <Row ss:AutoFitHeight="0">
    <Cell ss:Index="7" ss:StyleID="s62"/>
   </Row>
   <Row ss:AutoFitHeight="0">
    <Cell ss:Index="7" ss:StyleID="s62"/>
   </Row>
   <Row ss:AutoFitHeight="0">
    <Cell ss:Index="7" ss:StyleID="s62"/>
   </Row>
   <Row ss:AutoFitHeight="0">
    <Cell ss:Index="7" ss:StyleID="s62"/>
   </Row>
   <Row ss:AutoFitHeight="0">
    <Cell ss:Index="7" ss:StyleID="s62"/>
   </Row>
   <Row ss:AutoFitHeight="0">
    <Cell ss:Index="7" ss:StyleID="s62"/>
   </Row>
   <Row ss:AutoFitHeight="0">
    <Cell ss:Index="7" ss:StyleID="s62"/>
   </Row>
   <Row ss:Index="821" ss:AutoFitHeight="0">
    <Cell ss:Index="7" ss:StyleID="s62"/>
   </Row>
   <Row ss:AutoFitHeight="0">
    <Cell ss:Index="7" ss:StyleID="s62"/>
   </Row>
   <Row ss:AutoFitHeight="0">
    <Cell ss:Index="7" ss:StyleID="s62"/>
   </Row>
   <Row ss:AutoFitHeight="0">
    <Cell ss:Index="7" ss:StyleID="s62"/>
   </Row>
   <Row ss:AutoFitHeight="0">
    <Cell ss:Index="7" ss:StyleID="s62"/>
   </Row>
   <Row ss:AutoFitHeight="0">
    <Cell ss:Index="7" ss:StyleID="s62"/>
   </Row>
   <Row ss:AutoFitHeight="0">
    <Cell ss:Index="7" ss:StyleID="s62"/>
   </Row>
   <Row ss:AutoFitHeight="0">
    <Cell ss:Index="7" ss:StyleID="s62"/>
   </Row>
   <Row ss:AutoFitHeight="0">
    <Cell ss:Index="7" ss:StyleID="s62"/>
   </Row>
   <Row ss:Index="831" ss:AutoFitHeight="0">
    <Cell ss:StyleID="s72"/>
    <Cell ss:StyleID="s72"/>
    <Cell ss:StyleID="s72"/>
    <Cell ss:Index="7" ss:StyleID="s62"/>
   </Row>
   <Row ss:AutoFitHeight="0">
    <Cell ss:Index="7" ss:StyleID="s62"/>
   </Row>
   <Row ss:AutoFitHeight="0">
    <Cell ss:Index="7" ss:StyleID="s62"/>
   </Row>
   <Row ss:AutoFitHeight="0">
    <Cell ss:Index="7" ss:StyleID="s62"/>
   </Row>
   <Row ss:AutoFitHeight="0">
    <Cell ss:Index="7" ss:StyleID="s62"/>
   </Row>
   <Row ss:AutoFitHeight="0">
    <Cell ss:Index="7" ss:StyleID="s62"/>
   </Row>
   <Row ss:AutoFitHeight="0">
    <Cell ss:Index="7" ss:StyleID="s62"/>
   </Row>
   <Row ss:AutoFitHeight="0">
    <Cell ss:Index="7" ss:StyleID="s62"/>
   </Row>
   <Row ss:AutoFitHeight="0">
    <Cell ss:Index="7" ss:StyleID="s62"/>
   </Row>
   <Row ss:AutoFitHeight="0">
    <Cell ss:Index="7" ss:StyleID="s62"/>
   </Row>
   <Row ss:Index="842" ss:AutoFitHeight="0">
    <Cell ss:StyleID="s72"/>
    <Cell ss:StyleID="s72"/>
    <Cell ss:StyleID="s72"/>
    <Cell ss:Index="7" ss:StyleID="s62"/>
   </Row>
   <Row ss:AutoFitHeight="0">
    <Cell ss:StyleID="s72"/>
    <Cell ss:StyleID="s72"/>
    <Cell ss:StyleID="s72"/>
    <Cell ss:Index="7" ss:StyleID="s62"/>
   </Row>
   <Row ss:AutoFitHeight="0">
    <Cell ss:StyleID="s72"/>
    <Cell ss:StyleID="s72"/>
    <Cell ss:StyleID="s72"/>
    <Cell ss:Index="7" ss:StyleID="s62"/>
   </Row>
   <Row ss:Index="846" ss:AutoFitHeight="0">
    <Cell ss:StyleID="s72"/>
    <Cell ss:StyleID="s72"/>
    <Cell ss:StyleID="s72"/>
    <Cell ss:Index="7" ss:StyleID="s62"/>
   </Row>
   <Row ss:Index="848" ss:AutoFitHeight="0">
    <Cell ss:StyleID="s72"/>
    <Cell ss:StyleID="s72"/>
    <Cell ss:StyleID="s72"/>
    <Cell ss:Index="7" ss:StyleID="s62"/>
   </Row>
   <Row ss:AutoFitHeight="0">
    <Cell ss:Index="7" ss:StyleID="s62"/>
   </Row>
   <Row ss:AutoFitHeight="0">
    <Cell ss:Index="7" ss:StyleID="s62"/>
   </Row>
   <Row ss:AutoFitHeight="0">
    <Cell ss:Index="7" ss:StyleID="s62"/>
   </Row>
   <Row ss:AutoFitHeight="0">
    <Cell ss:Index="7" ss:StyleID="s62"/>
   </Row>
   <Row ss:AutoFitHeight="0">
    <Cell ss:Index="7" ss:StyleID="s62"/>
   </Row>
   <Row ss:AutoFitHeight="0">
    <Cell ss:Index="7" ss:StyleID="s62"/>
   </Row>
   <Row ss:AutoFitHeight="0">
    <Cell ss:Index="7" ss:StyleID="s62"/>
   </Row>
   <Row ss:AutoFitHeight="0">
    <Cell ss:Index="7" ss:StyleID="s62"/>
   </Row>
   <Row ss:AutoFitHeight="0">
    <Cell ss:Index="7" ss:StyleID="s62"/>
   </Row>
   <Row ss:AutoFitHeight="0">
    <Cell ss:Index="7" ss:StyleID="s62"/>
   </Row>
   <Row ss:AutoFitHeight="0">
    <Cell ss:Index="7" ss:StyleID="s62"/>
   </Row>
   <Row ss:Index="861" ss:AutoFitHeight="0">
    <Cell ss:StyleID="s72"/>
    <Cell ss:StyleID="s72"/>
    <Cell ss:StyleID="s72"/>
    <Cell ss:Index="7" ss:StyleID="s62"/>
   </Row>
   <Row ss:AutoFitHeight="0">
    <Cell ss:Index="7" ss:StyleID="s62"/>
   </Row>
  </Table>
  <WorksheetOptions xmlns="urn:schemas-microsoft-com:office:excel">
   <PageSetup>
    <Header x:Margin="0.3"/>
    <Footer x:Margin="0.3"/>
    <PageMargins x:Bottom="0.75" x:Left="0.7" x:Right="0.7" x:Top="0.75"/>
   </PageSetup>
   <Unsynced/>
   <Print>
    <ValidPrinterInfo/>
    <PaperSizeIndex>9</PaperSizeIndex>
    <HorizontalResolution>600</HorizontalResolution>
    <VerticalResolution>600</VerticalResolution>
   </Print>
   <Zoom>90</Zoom>
   <Selected/>
   <ProtectObjects>False</ProtectObjects>
   <ProtectScenarios>False</ProtectScenarios>
  </WorksheetOptions>
 </Worksheet>
 <Worksheet ss:Name="Sheet2">
  <Table ss:ExpandedColumnCount="3" ss:ExpandedRowCount="970" x:FullColumns="1" x:FullRows="1" ss:DefaultColumnWidth="54" ss:DefaultRowHeight="13.5">
   <Column ss:AutoFitWidth="0" ss:Width="150.75"/>
   <Column ss:AutoFitWidth="0" ss:Width="93.75"/>
   <Row ss:AutoFitHeight="0" ss:Height="15">
    <Cell ss:StyleID="s91"/>
   </Row>
   <Row ss:AutoFitHeight="0" ss:Height="15">
    <Cell ss:StyleID="s91"/>
   </Row>
   <Row ss:AutoFitHeight="0" ss:Height="15">
    <Cell ss:StyleID="s91"/>
   </Row>
   <Row ss:AutoFitHeight="0" ss:Height="15">
    <Cell ss:StyleID="s91"/>
   </Row>
   <Row ss:AutoFitHeight="0" ss:Height="15">
    <Cell ss:StyleID="s91"/>
   </Row>
   <Row ss:AutoFitHeight="0" ss:Height="15">
    <Cell ss:StyleID="s91"/>
   </Row>
   <Row ss:AutoFitHeight="0" ss:Height="15">
    <Cell ss:StyleID="s91"/>
   </Row>
   <Row ss:AutoFitHeight="0" ss:Height="15">
    <Cell ss:StyleID="s91"/>
   </Row>
   <Row ss:AutoFitHeight="0" ss:Height="15">
    <Cell ss:StyleID="s91"/>
   </Row>
   <Row ss:AutoFitHeight="0" ss:Height="15">
    <Cell ss:StyleID="s91"/>
   </Row>
   <Row ss:AutoFitHeight="0" ss:Height="15">
    <Cell ss:StyleID="s91"/>
   </Row>
   <Row ss:AutoFitHeight="0" ss:Height="15">
    <Cell ss:StyleID="s91"/>
   </Row>
   <Row ss:AutoFitHeight="0" ss:Height="15">
    <Cell ss:StyleID="s91"/>
   </Row>
   <Row ss:AutoFitHeight="0" ss:Height="15">
    <Cell ss:StyleID="s91"/>
   </Row>
   <Row ss:AutoFitHeight="0" ss:Height="15">
    <Cell ss:StyleID="s91"/>
   </Row>
   <Row ss:Index="19" ss:AutoFitHeight="0" ss:Height="15">
    <Cell ss:StyleID="s91"/>
   </Row>
   <Row ss:AutoFitHeight="0" ss:Height="15">
    <Cell ss:StyleID="s91"/>
   </Row>
   <Row ss:AutoFitHeight="0" ss:Height="15">
    <Cell ss:StyleID="s91"/>
   </Row>
   <Row ss:AutoFitHeight="0" ss:Height="15">
    <Cell ss:StyleID="s91"/>
   </Row>
   <Row ss:AutoFitHeight="0" ss:Height="15">
    <Cell ss:StyleID="s91"/>
   </Row>
   <Row ss:AutoFitHeight="0" ss:Height="15">
    <Cell ss:StyleID="s91"/>
   </Row>
   <Row ss:AutoFitHeight="0" ss:Height="15">
    <Cell ss:StyleID="s91"/>
   </Row>
   <Row ss:AutoFitHeight="0" ss:Height="15">
    <Cell ss:StyleID="s91"/>
   </Row>
   <Row ss:AutoFitHeight="0" ss:Height="15">
    <Cell ss:StyleID="s91"/>
   </Row>
   <Row ss:AutoFitHeight="0" ss:Height="15">
    <Cell ss:StyleID="s91"/>
   </Row>
   <Row ss:AutoFitHeight="0" ss:Height="15">
    <Cell ss:StyleID="s91"/>
   </Row>
   <Row ss:AutoFitHeight="0" ss:Height="15">
    <Cell ss:StyleID="s91"/>
   </Row>
   <Row ss:AutoFitHeight="0" ss:Height="15">
    <Cell ss:StyleID="s91"/>
   </Row>
   <Row ss:Index="35" ss:AutoFitHeight="0" ss:Height="15">
    <Cell ss:StyleID="s91"/>
   </Row>
   <Row ss:AutoFitHeight="0" ss:Height="15">
    <Cell ss:StyleID="s91"/>
   </Row>
   <Row ss:AutoFitHeight="0" ss:Height="15">
    <Cell ss:StyleID="s91"/>
   </Row>
   <Row ss:AutoFitHeight="0" ss:Height="15">
    <Cell ss:StyleID="s91"/>
   </Row>
   <Row ss:AutoFitHeight="0" ss:Height="15">
    <Cell ss:StyleID="s91"/>
   </Row>
   <Row ss:AutoFitHeight="0" ss:Height="15">
    <Cell ss:StyleID="s91"/>
   </Row>
   <Row ss:AutoFitHeight="0" ss:Height="15">
    <Cell ss:StyleID="s91"/>
   </Row>
   <Row ss:AutoFitHeight="0" ss:Height="15">
    <Cell ss:StyleID="s91"/>
   </Row>
   <Row ss:AutoFitHeight="0" ss:Height="15">
    <Cell ss:StyleID="s91"/>
   </Row>
   <Row ss:AutoFitHeight="0" ss:Height="15">
    <Cell ss:StyleID="s91"/>
   </Row>
   <Row ss:AutoFitHeight="0" ss:Height="15">
    <Cell ss:StyleID="s91"/>
   </Row>
   <Row ss:AutoFitHeight="0" ss:Height="15">
    <Cell ss:StyleID="s91"/>
   </Row>
   <Row ss:AutoFitHeight="0" ss:Height="15">
    <Cell ss:StyleID="s91"/>
   </Row>
   <Row ss:AutoFitHeight="0" ss:Height="15">
    <Cell ss:StyleID="s91"/>
   </Row>
   <Row ss:Index="52" ss:AutoFitHeight="0" ss:Height="15">
    <Cell ss:StyleID="s91"/>
   </Row>
   <Row ss:AutoFitHeight="0" ss:Height="15">
    <Cell ss:StyleID="s91"/>
   </Row>
   <Row ss:AutoFitHeight="0" ss:Height="15">
    <Cell ss:StyleID="s91"/>
   </Row>
   <Row ss:AutoFitHeight="0" ss:Height="15">
    <Cell ss:StyleID="s91"/>
   </Row>
   <Row ss:Index="60" ss:AutoFitHeight="0" ss:Height="15">
    <Cell ss:StyleID="s92"/>
   </Row>
   <Row ss:AutoFitHeight="0" ss:Height="15">
    <Cell ss:StyleID="s92"/>
   </Row>
   <Row ss:AutoFitHeight="0" ss:Height="15">
    <Cell ss:StyleID="s92"/>
   </Row>
   <Row ss:Index="69" ss:AutoFitHeight="0" ss:Height="15">
    <Cell ss:StyleID="s92"/>
   </Row>
   <Row ss:AutoFitHeight="0" ss:Height="15">
    <Cell ss:StyleID="s92"/>
   </Row>
   <Row ss:AutoFitHeight="0" ss:Height="15">
    <Cell ss:StyleID="s92"/>
   </Row>
   <Row ss:AutoFitHeight="0" ss:Height="15">
    <Cell ss:StyleID="s92"/>
   </Row>
   <Row ss:Index="77" ss:AutoFitHeight="0" ss:Height="15">
    <Cell ss:StyleID="s92"/>
    <Cell ss:StyleID="s92"/>
   </Row>
   <Row ss:AutoFitHeight="0" ss:Height="15">
    <Cell ss:StyleID="s92"/>
    <Cell ss:StyleID="s92"/>
   </Row>
   <Row ss:AutoFitHeight="0" ss:Height="15">
    <Cell ss:StyleID="s92"/>
    <Cell ss:StyleID="s92"/>
   </Row>
   <Row ss:AutoFitHeight="0" ss:Height="15">
    <Cell ss:StyleID="s92"/>
    <Cell ss:StyleID="s92"/>
   </Row>
   <Row ss:AutoFitHeight="0" ss:Height="15">
    <Cell ss:StyleID="s92"/>
    <Cell ss:StyleID="s92"/>
   </Row>
   <Row ss:AutoFitHeight="0" ss:Height="15">
    <Cell ss:StyleID="s92"/>
    <Cell ss:StyleID="s92"/>
   </Row>
   <Row ss:AutoFitHeight="0" ss:Height="15">
    <Cell ss:StyleID="s92"/>
    <Cell ss:StyleID="s92"/>
   </Row>
   <Row ss:AutoFitHeight="0" ss:Height="15">
    <Cell ss:Index="2" ss:StyleID="s92"/>
   </Row>
   <Row ss:AutoFitHeight="0" ss:Height="15">
    <Cell ss:Index="2" ss:StyleID="s92"/>
   </Row>
   <Row ss:Index="93" ss:AutoFitHeight="0" ss:Height="15">
    <Cell ss:StyleID="s92"/>
   </Row>
   <Row ss:AutoFitHeight="0" ss:Height="15">
    <Cell ss:StyleID="s92"/>
   </Row>
   <Row ss:AutoFitHeight="0" ss:Height="15">
    <Cell ss:StyleID="s92"/>
   </Row>
   <Row ss:AutoFitHeight="0" ss:Height="15">
    <Cell ss:StyleID="s92"/>
   </Row>
   <Row ss:AutoFitHeight="0" ss:Height="15">
    <Cell ss:StyleID="s92"/>
   </Row>
   <Row ss:AutoFitHeight="0" ss:Height="15">
    <Cell ss:StyleID="s92"/>
   </Row>
   <Row ss:AutoFitHeight="0" ss:Height="15">
    <Cell ss:StyleID="s92"/>
   </Row>
   <Row ss:AutoFitHeight="0" ss:Height="15">
    <Cell ss:StyleID="s92"/>
   </Row>
   <Row ss:AutoFitHeight="0" ss:Height="15">
    <Cell ss:StyleID="s92"/>
   </Row>
   <Row ss:Index="104" ss:AutoFitHeight="0" ss:Height="15">
    <Cell ss:StyleID="s92"/>
   </Row>
   <Row ss:AutoFitHeight="0" ss:Height="15">
    <Cell ss:StyleID="s92"/>
   </Row>
   <Row ss:Index="108" ss:AutoFitHeight="0" ss:Height="15">
    <Cell ss:StyleID="s92"/>
   </Row>
   <Row ss:AutoFitHeight="0" ss:Height="15">
    <Cell ss:StyleID="s92"/>
   </Row>
   <Row ss:AutoFitHeight="0" ss:Height="15">
    <Cell ss:StyleID="s92"/>
   </Row>
   <Row ss:AutoFitHeight="0" ss:Height="15">
    <Cell ss:StyleID="s92"/>
   </Row>
   <Row ss:AutoFitHeight="0" ss:Height="15">
    <Cell ss:StyleID="s92"/>
   </Row>
   <Row ss:AutoFitHeight="0" ss:Height="15">
    <Cell ss:StyleID="s92"/>
   </Row>
   <Row ss:AutoFitHeight="0" ss:Height="15">
    <Cell ss:StyleID="s92"/>
   </Row>
   <Row ss:AutoFitHeight="0" ss:Height="15">
    <Cell ss:StyleID="s92"/>
   </Row>
   <Row ss:AutoFitHeight="0" ss:Height="15">
    <Cell ss:StyleID="s92"/>
   </Row>
   <Row ss:Index="120" ss:AutoFitHeight="0" ss:Height="15">
    <Cell ss:StyleID="s92"/>
    <Cell ss:StyleID="s92"/>
   </Row>
   <Row ss:AutoFitHeight="0" ss:Height="15">
    <Cell ss:StyleID="s92"/>
    <Cell ss:StyleID="s92"/>
   </Row>
   <Row ss:AutoFitHeight="0" ss:Height="15">
    <Cell ss:StyleID="s92"/>
    <Cell ss:StyleID="s92"/>
   </Row>
   <Row ss:AutoFitHeight="0" ss:Height="15">
    <Cell ss:Index="2" ss:StyleID="s92"/>
   </Row>
   <Row ss:Index="127" ss:AutoFitHeight="0" ss:Height="15">
    <Cell ss:StyleID="s92"/>
   </Row>
   <Row ss:Index="135" ss:AutoFitHeight="0" ss:Height="15">
    <Cell ss:StyleID="s92"/>
   </Row>
   <Row ss:AutoFitHeight="0" ss:Height="15">
    <Cell ss:StyleID="s92"/>
   </Row>
   <Row ss:AutoFitHeight="0" ss:Height="15">
    <Cell ss:StyleID="s92"/>
   </Row>
   <Row ss:AutoFitHeight="0" ss:Height="15">
    <Cell ss:StyleID="s92"/>
    <Cell ss:StyleID="s92"/>
   </Row>
   <Row ss:AutoFitHeight="0" ss:Height="15">
    <Cell ss:StyleID="s92"/>
    <Cell ss:StyleID="s92"/>
   </Row>
   <Row ss:AutoFitHeight="0" ss:Height="15">
    <Cell ss:StyleID="s92"/>
    <Cell ss:StyleID="s92"/>
   </Row>
   <Row ss:Index="144" ss:AutoFitHeight="0" ss:Height="15">
    <Cell ss:StyleID="s92"/>
   </Row>
   <Row ss:AutoFitHeight="0" ss:Height="15">
    <Cell ss:StyleID="s92"/>
   </Row>
   <Row ss:AutoFitHeight="0" ss:Height="15">
    <Cell ss:StyleID="s92"/>
   </Row>
   <Row ss:AutoFitHeight="0" ss:Height="15">
    <Cell ss:StyleID="s92"/>
   </Row>
   <Row ss:Index="150" ss:AutoFitHeight="0" ss:Height="15">
    <Cell ss:StyleID="s92"/>
   </Row>
   <Row ss:AutoFitHeight="0" ss:Height="15">
    <Cell ss:StyleID="s92"/>
   </Row>
   <Row ss:AutoFitHeight="0" ss:Height="15">
    <Cell ss:StyleID="s92"/>
   </Row>
   <Row ss:AutoFitHeight="0" ss:Height="15">
    <Cell ss:StyleID="s92"/>
   </Row>
   <Row ss:AutoFitHeight="0" ss:Height="15">
    <Cell ss:StyleID="s92"/>
   </Row>
   <Row ss:AutoFitHeight="0" ss:Height="15">
    <Cell ss:StyleID="s92"/>
   </Row>
   <Row ss:Index="159" ss:AutoFitHeight="0" ss:Height="15">
    <Cell ss:StyleID="s92"/>
   </Row>
   <Row ss:AutoFitHeight="0" ss:Height="15">
    <Cell ss:StyleID="s92"/>
   </Row>
   <Row ss:AutoFitHeight="0" ss:Height="15">
    <Cell ss:StyleID="s92"/>
   </Row>
   <Row ss:AutoFitHeight="0" ss:Height="15">
    <Cell ss:StyleID="s92"/>
   </Row>
   <Row ss:Index="165" ss:AutoFitHeight="0" ss:Height="15">
    <Cell ss:StyleID="s92"/>
    <Cell ss:StyleID="s92"/>
   </Row>
   <Row ss:AutoFitHeight="0" ss:Height="15">
    <Cell ss:StyleID="s92"/>
    <Cell ss:StyleID="s92"/>
   </Row>
   <Row ss:AutoFitHeight="0" ss:Height="15">
    <Cell ss:StyleID="s92"/>
    <Cell ss:StyleID="s92"/>
   </Row>
   <Row ss:AutoFitHeight="0" ss:Height="15">
    <Cell ss:StyleID="s92"/>
   </Row>
   <Row ss:AutoFitHeight="0" ss:Height="15">
    <Cell ss:StyleID="s92"/>
   </Row>
   <Row ss:Index="173" ss:AutoFitHeight="0" ss:Height="15">
    <Cell ss:StyleID="s92"/>
   </Row>
   <Row ss:AutoFitHeight="0" ss:Height="15">
    <Cell ss:StyleID="s92"/>
   </Row>
   <Row ss:AutoFitHeight="0" ss:Height="15">
    <Cell ss:StyleID="s92"/>
   </Row>
   <Row ss:AutoFitHeight="0" ss:Height="15">
    <Cell ss:StyleID="s92"/>
   </Row>
   <Row ss:AutoFitHeight="0" ss:Height="15">
    <Cell ss:StyleID="s92"/>
   </Row>
   <Row ss:AutoFitHeight="0" ss:Height="15">
    <Cell ss:StyleID="s92"/>
   </Row>
   <Row ss:Index="180" ss:AutoFitHeight="0" ss:Height="15">
    <Cell ss:StyleID="s92"/>
    <Cell ss:StyleID="s92"/>
   </Row>
   <Row ss:AutoFitHeight="0" ss:Height="15">
    <Cell ss:StyleID="s92"/>
    <Cell ss:StyleID="s92"/>
   </Row>
   <Row ss:AutoFitHeight="0" ss:Height="15">
    <Cell ss:StyleID="s92"/>
   </Row>
   <Row ss:Index="185" ss:AutoFitHeight="0" ss:Height="15">
    <Cell ss:StyleID="s92"/>
   </Row>
   <Row ss:AutoFitHeight="0" ss:Height="15">
    <Cell ss:StyleID="s92"/>
   </Row>
   <Row ss:AutoFitHeight="0" ss:Height="15">
    <Cell ss:StyleID="s92"/>
   </Row>
   <Row ss:Index="192" ss:AutoFitHeight="0" ss:Height="15">
    <Cell ss:StyleID="s92"/>
    <Cell ss:StyleID="s92"/>
   </Row>
   <Row ss:AutoFitHeight="0" ss:Height="15">
    <Cell ss:StyleID="s92"/>
    <Cell ss:StyleID="s92"/>
   </Row>
   <Row ss:AutoFitHeight="0" ss:Height="15">
    <Cell ss:StyleID="s92"/>
    <Cell ss:StyleID="s92"/>
   </Row>
   <Row ss:AutoFitHeight="0" ss:Height="15">
    <Cell ss:StyleID="s92"/>
    <Cell ss:StyleID="s92"/>
   </Row>
   <Row ss:AutoFitHeight="0" ss:Height="15">
    <Cell ss:StyleID="s92"/>
   </Row>
   <Row ss:Index="201" ss:AutoFitHeight="0" ss:Height="15">
    <Cell ss:StyleID="s92"/>
   </Row>
   <Row ss:AutoFitHeight="0" ss:Height="15">
    <Cell ss:StyleID="s92"/>
   </Row>
   <Row ss:AutoFitHeight="0" ss:Height="15">
    <Cell ss:StyleID="s92"/>
   </Row>
   <Row ss:AutoFitHeight="0" ss:Height="15">
    <Cell ss:StyleID="s92"/>
   </Row>
   <Row ss:AutoFitHeight="0" ss:Height="15">
    <Cell ss:StyleID="s92"/>
   </Row>
   <Row ss:AutoFitHeight="0" ss:Height="15">
    <Cell ss:StyleID="s92"/>
    <Cell ss:Index="3" ss:StyleID="s92"/>
   </Row>
   <Row ss:AutoFitHeight="0" ss:Height="15">
    <Cell ss:StyleID="s92"/>
   </Row>
   <Row ss:Index="210" ss:AutoFitHeight="0" ss:Height="15">
    <Cell ss:Index="2" ss:StyleID="s92"/>
   </Row>
   <Row ss:AutoFitHeight="0" ss:Height="15">
    <Cell ss:StyleID="s92"/>
    <Cell ss:StyleID="s92"/>
   </Row>
   <Row ss:AutoFitHeight="0" ss:Height="15">
    <Cell ss:StyleID="s92"/>
   </Row>
   <Row ss:AutoFitHeight="0" ss:Height="15">
    <Cell ss:StyleID="s92"/>
   </Row>
   <Row ss:AutoFitHeight="0" ss:Height="15">
    <Cell ss:StyleID="s92"/>
   </Row>
   <Row ss:AutoFitHeight="0" ss:Height="15">
    <Cell ss:StyleID="s92"/>
   </Row>
   <Row ss:Index="217" ss:AutoFitHeight="0" ss:Height="15">
    <Cell ss:StyleID="s92"/>
   </Row>
   <Row ss:AutoFitHeight="0" ss:Height="15">
    <Cell ss:StyleID="s92"/>
   </Row>
   <Row ss:AutoFitHeight="0" ss:Height="15">
    <Cell ss:StyleID="s92"/>
   </Row>
   <Row ss:AutoFitHeight="0" ss:Height="15">
    <Cell ss:StyleID="s92"/>
   </Row>
   <Row ss:AutoFitHeight="0" ss:Height="15">
    <Cell ss:StyleID="s92"/>
   </Row>
   <Row ss:AutoFitHeight="0" ss:Height="15">
    <Cell ss:StyleID="s92"/>
   </Row>
   <Row ss:AutoFitHeight="0" ss:Height="15">
    <Cell ss:StyleID="s92"/>
   </Row>
   <Row ss:AutoFitHeight="0" ss:Height="15">
    <Cell ss:StyleID="s92"/>
   </Row>
   <Row ss:Index="228" ss:AutoFitHeight="0" ss:Height="15">
    <Cell ss:StyleID="s92"/>
    <Cell ss:StyleID="s92"/>
   </Row>
   <Row ss:AutoFitHeight="0" ss:Height="15">
    <Cell ss:StyleID="s92"/>
    <Cell ss:StyleID="s92"/>
   </Row>
   <Row ss:AutoFitHeight="0" ss:Height="15">
    <Cell ss:StyleID="s92"/>
    <Cell ss:StyleID="s92"/>
   </Row>
   <Row ss:AutoFitHeight="0" ss:Height="15">
    <Cell ss:StyleID="s92"/>
   </Row>
   <Row ss:Index="235" ss:AutoFitHeight="0" ss:Height="15">
    <Cell ss:StyleID="s92"/>
   </Row>
   <Row ss:AutoFitHeight="0" ss:Height="15">
    <Cell ss:StyleID="s92"/>
   </Row>
   <Row ss:AutoFitHeight="0" ss:Height="15">
    <Cell ss:StyleID="s92"/>
   </Row>
   <Row ss:Index="250" ss:AutoFitHeight="0" ss:Height="15">
    <Cell ss:StyleID="s92"/>
    <Cell ss:StyleID="s92"/>
   </Row>
   <Row ss:AutoFitHeight="0" ss:Height="15">
    <Cell ss:StyleID="s92"/>
   </Row>
   <Row ss:AutoFitHeight="0" ss:Height="15">
    <Cell ss:StyleID="s92"/>
   </Row>
   <Row ss:AutoFitHeight="0" ss:Height="15">
    <Cell ss:StyleID="s92"/>
   </Row>
   <Row ss:AutoFitHeight="0" ss:Height="15">
    <Cell ss:StyleID="s92"/>
   </Row>
   <Row ss:Index="256" ss:AutoFitHeight="0" ss:Height="15">
    <Cell ss:StyleID="s92"/>
    <Cell ss:StyleID="s92"/>
   </Row>
   <Row ss:AutoFitHeight="0" ss:Height="15">
    <Cell ss:StyleID="s92"/>
    <Cell ss:StyleID="s92"/>
   </Row>
   <Row ss:AutoFitHeight="0" ss:Height="15">
    <Cell ss:StyleID="s92"/>
    <Cell ss:StyleID="s92"/>
   </Row>
   <Row ss:AutoFitHeight="0" ss:Height="15">
    <Cell ss:StyleID="s92"/>
    <Cell ss:StyleID="s92"/>
   </Row>
   <Row ss:AutoFitHeight="0" ss:Height="15">
    <Cell ss:Index="2" ss:StyleID="s92"/>
   </Row>
   <Row ss:AutoFitHeight="0" ss:Height="15">
    <Cell ss:Index="2" ss:StyleID="s92"/>
   </Row>
   <Row ss:AutoFitHeight="0" ss:Height="15">
    <Cell ss:Index="2" ss:StyleID="s92"/>
   </Row>
   <Row ss:AutoFitHeight="0" ss:Height="15">
    <Cell ss:Index="2" ss:StyleID="s92"/>
   </Row>
   <Row ss:AutoFitHeight="0" ss:Height="15">
    <Cell ss:Index="2" ss:StyleID="s92"/>
   </Row>
   <Row ss:AutoFitHeight="0" ss:Height="15">
    <Cell ss:StyleID="s92"/>
   </Row>
   <Row ss:AutoFitHeight="0" ss:Height="15">
    <Cell ss:StyleID="s92"/>
   </Row>
   <Row ss:AutoFitHeight="0" ss:Height="15">
    <Cell ss:StyleID="s92"/>
   </Row>
   <Row ss:AutoFitHeight="0" ss:Height="15">
    <Cell ss:StyleID="s92"/>
   </Row>
   <Row ss:AutoFitHeight="0" ss:Height="15">
    <Cell ss:StyleID="s92"/>
   </Row>
   <Row ss:AutoFitHeight="0" ss:Height="15">
    <Cell ss:StyleID="s92"/>
   </Row>
   <Row ss:AutoFitHeight="0" ss:Height="15">
    <Cell ss:StyleID="s92"/>
   </Row>
   <Row ss:AutoFitHeight="0" ss:Height="15">
    <Cell ss:StyleID="s92"/>
   </Row>
   <Row ss:AutoFitHeight="0" ss:Height="15">
    <Cell ss:StyleID="s92"/>
   </Row>
   <Row ss:AutoFitHeight="0" ss:Height="15">
    <Cell ss:StyleID="s92"/>
   </Row>
   <Row ss:AutoFitHeight="0" ss:Height="15">
    <Cell ss:StyleID="s92"/>
   </Row>
   <Row ss:AutoFitHeight="0" ss:Height="15">
    <Cell ss:StyleID="s92"/>
   </Row>
   <Row ss:Index="279" ss:AutoFitHeight="0" ss:Height="15">
    <Cell ss:StyleID="s92"/>
   </Row>
   <Row ss:AutoFitHeight="0" ss:Height="15">
    <Cell ss:StyleID="s92"/>
   </Row>
   <Row ss:AutoFitHeight="0" ss:Height="15">
    <Cell ss:StyleID="s92"/>
   </Row>
   <Row ss:AutoFitHeight="0" ss:Height="15">
    <Cell ss:StyleID="s92"/>
   </Row>
   <Row ss:Index="285" ss:AutoFitHeight="0" ss:Height="15">
    <Cell ss:StyleID="s92"/>
   </Row>
   <Row ss:AutoFitHeight="0" ss:Height="15">
    <Cell ss:StyleID="s92"/>
   </Row>
   <Row ss:AutoFitHeight="0" ss:Height="15">
    <Cell ss:StyleID="s92"/>
   </Row>
   <Row ss:AutoFitHeight="0" ss:Height="15">
    <Cell ss:StyleID="s92"/>
   </Row>
   <Row ss:AutoFitHeight="0" ss:Height="15">
    <Cell ss:StyleID="s92"/>
   </Row>
   <Row ss:AutoFitHeight="0" ss:Height="15">
    <Cell ss:StyleID="s92"/>
   </Row>
   <Row ss:AutoFitHeight="0" ss:Height="15">
    <Cell ss:StyleID="s92"/>
   </Row>
   <Row ss:AutoFitHeight="0" ss:Height="15">
    <Cell ss:StyleID="s92"/>
   </Row>
   <Row ss:AutoFitHeight="0" ss:Height="15">
    <Cell ss:StyleID="s92"/>
   </Row>
   <Row ss:AutoFitHeight="0" ss:Height="15">
    <Cell ss:StyleID="s92"/>
   </Row>
   <Row ss:Index="296" ss:AutoFitHeight="0" ss:Height="15">
    <Cell ss:StyleID="s92"/>
   </Row>
   <Row ss:AutoFitHeight="0" ss:Height="15">
    <Cell ss:StyleID="s92"/>
   </Row>
   <Row ss:AutoFitHeight="0" ss:Height="15">
    <Cell ss:StyleID="s92"/>
    <Cell ss:StyleID="s92"/>
   </Row>
   <Row ss:AutoFitHeight="0" ss:Height="15">
    <Cell ss:StyleID="s92"/>
    <Cell ss:StyleID="s92"/>
   </Row>
   <Row ss:Index="302" ss:AutoFitHeight="0" ss:Height="15">
    <Cell ss:StyleID="s92"/>
   </Row>
   <Row ss:AutoFitHeight="0" ss:Height="15">
    <Cell ss:StyleID="s92"/>
   </Row>
   <Row ss:AutoFitHeight="0" ss:Height="15">
    <Cell ss:StyleID="s92"/>
   </Row>
   <Row ss:AutoFitHeight="0" ss:Height="15">
    <Cell ss:StyleID="s92"/>
   </Row>
   <Row ss:AutoFitHeight="0" ss:Height="15">
    <Cell ss:StyleID="s92"/>
   </Row>
   <Row ss:AutoFitHeight="0" ss:Height="15">
    <Cell ss:StyleID="s92"/>
   </Row>
   <Row ss:AutoFitHeight="0" ss:Height="15">
    <Cell ss:StyleID="s92"/>
   </Row>
   <Row ss:AutoFitHeight="0" ss:Height="15">
    <Cell ss:StyleID="s92"/>
   </Row>
   <Row ss:AutoFitHeight="0" ss:Height="15">
    <Cell ss:StyleID="s92"/>
   </Row>
   <Row ss:AutoFitHeight="0" ss:Height="15">
    <Cell ss:StyleID="s92"/>
   </Row>
   <Row ss:AutoFitHeight="0" ss:Height="15">
    <Cell ss:StyleID="s92"/>
   </Row>
   <Row ss:AutoFitHeight="0" ss:Height="15">
    <Cell ss:StyleID="s92"/>
   </Row>
   <Row ss:AutoFitHeight="0" ss:Height="15">
    <Cell ss:StyleID="s92"/>
   </Row>
   <Row ss:AutoFitHeight="0" ss:Height="15">
    <Cell ss:StyleID="s92"/>
   </Row>
   <Row ss:AutoFitHeight="0" ss:Height="15">
    <Cell ss:StyleID="s92"/>
   </Row>
   <Row ss:AutoFitHeight="0" ss:Height="15">
    <Cell ss:StyleID="s92"/>
   </Row>
   <Row ss:AutoFitHeight="0" ss:Height="15">
    <Cell ss:StyleID="s92"/>
   </Row>
   <Row ss:Index="329" ss:AutoFitHeight="0" ss:Height="15">
    <Cell ss:StyleID="s92"/>
    <Cell ss:StyleID="s92"/>
   </Row>
   <Row ss:AutoFitHeight="0" ss:Height="15">
    <Cell ss:StyleID="s92"/>
    <Cell ss:StyleID="s92"/>
   </Row>
   <Row ss:AutoFitHeight="0" ss:Height="15">
    <Cell ss:StyleID="s92"/>
    <Cell ss:StyleID="s92"/>
   </Row>
   <Row ss:AutoFitHeight="0" ss:Height="15">
    <Cell ss:StyleID="s92"/>
    <Cell ss:StyleID="s92"/>
   </Row>
   <Row ss:AutoFitHeight="0" ss:Height="15">
    <Cell ss:StyleID="s92"/>
    <Cell ss:StyleID="s92"/>
   </Row>
   <Row ss:AutoFitHeight="0" ss:Height="15">
    <Cell ss:StyleID="s92"/>
    <Cell ss:StyleID="s92"/>
   </Row>
   <Row ss:AutoFitHeight="0" ss:Height="15">
    <Cell ss:StyleID="s92"/>
    <Cell ss:StyleID="s92"/>
   </Row>
   <Row ss:AutoFitHeight="0" ss:Height="15">
    <Cell ss:StyleID="s92"/>
    <Cell ss:StyleID="s92"/>
   </Row>
   <Row ss:AutoFitHeight="0" ss:Height="15">
    <Cell ss:StyleID="s92"/>
    <Cell ss:StyleID="s92"/>
   </Row>
   <Row ss:AutoFitHeight="0" ss:Height="15">
    <Cell ss:StyleID="s92"/>
    <Cell ss:StyleID="s92"/>
   </Row>
   <Row ss:AutoFitHeight="0" ss:Height="15">
    <Cell ss:StyleID="s92"/>
    <Cell ss:StyleID="s92"/>
   </Row>
   <Row ss:AutoFitHeight="0" ss:Height="15">
    <Cell ss:StyleID="s92"/>
    <Cell ss:StyleID="s92"/>
   </Row>
   <Row ss:AutoFitHeight="0" ss:Height="15">
    <Cell ss:StyleID="s92"/>
    <Cell ss:StyleID="s92"/>
   </Row>
   <Row ss:AutoFitHeight="0" ss:Height="15">
    <Cell ss:StyleID="s92"/>
    <Cell ss:StyleID="s92"/>
   </Row>
   <Row ss:AutoFitHeight="0" ss:Height="15">
    <Cell ss:StyleID="s92"/>
    <Cell ss:StyleID="s92"/>
   </Row>
   <Row ss:AutoFitHeight="0" ss:Height="15">
    <Cell ss:StyleID="s92"/>
    <Cell ss:StyleID="s92"/>
   </Row>
   <Row ss:AutoFitHeight="0" ss:Height="15">
    <Cell ss:StyleID="s92"/>
    <Cell ss:StyleID="s92"/>
   </Row>
   <Row ss:AutoFitHeight="0" ss:Height="15">
    <Cell ss:StyleID="s92"/>
    <Cell ss:StyleID="s92"/>
   </Row>
   <Row ss:AutoFitHeight="0" ss:Height="15">
    <Cell ss:StyleID="s92"/>
    <Cell ss:StyleID="s92"/>
   </Row>
   <Row ss:AutoFitHeight="0" ss:Height="15">
    <Cell ss:StyleID="s92"/>
    <Cell ss:StyleID="s92"/>
   </Row>
   <Row ss:AutoFitHeight="0" ss:Height="15">
    <Cell ss:StyleID="s92"/>
    <Cell ss:StyleID="s92"/>
   </Row>
   <Row ss:AutoFitHeight="0" ss:Height="15">
    <Cell ss:StyleID="s92"/>
   </Row>
   <Row ss:AutoFitHeight="0" ss:Height="15">
    <Cell ss:StyleID="s92"/>
   </Row>
   <Row ss:Index="368" ss:AutoFitHeight="0" ss:Height="15">
    <Cell ss:Index="2" ss:StyleID="s92"/>
   </Row>
   <Row ss:AutoFitHeight="0" ss:Height="15">
    <Cell ss:Index="2" ss:StyleID="s92"/>
   </Row>
   <Row ss:AutoFitHeight="0" ss:Height="15">
    <Cell ss:Index="2" ss:StyleID="s92"/>
   </Row>
   <Row ss:AutoFitHeight="0" ss:Height="15">
    <Cell ss:Index="2" ss:StyleID="s92"/>
   </Row>
   <Row ss:Index="373" ss:AutoFitHeight="0" ss:Height="15">
    <Cell ss:StyleID="s92"/>
   </Row>
   <Row ss:AutoFitHeight="0" ss:Height="15">
    <Cell ss:StyleID="s92"/>
   </Row>
   <Row ss:AutoFitHeight="0" ss:Height="15">
    <Cell ss:StyleID="s92"/>
   </Row>
   <Row ss:AutoFitHeight="0" ss:Height="15">
    <Cell ss:StyleID="s92"/>
   </Row>
   <Row ss:AutoFitHeight="0" ss:Height="15">
    <Cell ss:StyleID="s92"/>
   </Row>
   <Row ss:AutoFitHeight="0" ss:Height="15">
    <Cell ss:StyleID="s92"/>
   </Row>
   <Row ss:AutoFitHeight="0" ss:Height="15">
    <Cell ss:StyleID="s92"/>
   </Row>
   <Row ss:AutoFitHeight="0" ss:Height="15">
    <Cell ss:StyleID="s92"/>
   </Row>
   <Row ss:AutoFitHeight="0" ss:Height="15">
    <Cell ss:StyleID="s92"/>
   </Row>
   <Row ss:AutoFitHeight="0" ss:Height="15">
    <Cell ss:StyleID="s92"/>
   </Row>
   <Row ss:AutoFitHeight="0" ss:Height="15">
    <Cell ss:StyleID="s92"/>
   </Row>
   <Row ss:AutoFitHeight="0" ss:Height="15">
    <Cell ss:StyleID="s92"/>
   </Row>
   <Row ss:AutoFitHeight="0" ss:Height="15">
    <Cell ss:StyleID="s92"/>
   </Row>
   <Row ss:AutoFitHeight="0" ss:Height="15">
    <Cell ss:StyleID="s92"/>
   </Row>
   <Row ss:AutoFitHeight="0" ss:Height="15">
    <Cell ss:StyleID="s92"/>
   </Row>
   <Row ss:Index="389" ss:AutoFitHeight="0" ss:Height="15">
    <Cell ss:StyleID="s92"/>
    <Cell ss:StyleID="s92"/>
   </Row>
   <Row ss:AutoFitHeight="0" ss:Height="15">
    <Cell ss:StyleID="s92"/>
    <Cell ss:StyleID="s92"/>
   </Row>
   <Row ss:AutoFitHeight="0" ss:Height="15">
    <Cell ss:StyleID="s92"/>
    <Cell ss:StyleID="s92"/>
   </Row>
   <Row ss:AutoFitHeight="0" ss:Height="15">
    <Cell ss:StyleID="s92"/>
    <Cell ss:StyleID="s92"/>
   </Row>
   <Row ss:AutoFitHeight="0" ss:Height="15">
    <Cell ss:StyleID="s92"/>
    <Cell ss:StyleID="s92"/>
   </Row>
   <Row ss:AutoFitHeight="0" ss:Height="15">
    <Cell ss:StyleID="s92"/>
    <Cell ss:StyleID="s92"/>
   </Row>
   <Row ss:AutoFitHeight="0" ss:Height="15">
    <Cell ss:StyleID="s92"/>
    <Cell ss:StyleID="s92"/>
   </Row>
   <Row ss:AutoFitHeight="0" ss:Height="15">
    <Cell ss:StyleID="s92"/>
   </Row>
   <Row ss:AutoFitHeight="0" ss:Height="15">
    <Cell ss:StyleID="s92"/>
   </Row>
   <Row ss:Index="405" ss:AutoFitHeight="0" ss:Height="15">
    <Cell ss:StyleID="s92"/>
   </Row>
   <Row ss:AutoFitHeight="0" ss:Height="15">
    <Cell ss:StyleID="s92"/>
   </Row>
   <Row ss:AutoFitHeight="0" ss:Height="15">
    <Cell ss:StyleID="s92"/>
   </Row>
   <Row ss:AutoFitHeight="0" ss:Height="15">
    <Cell ss:StyleID="s92"/>
   </Row>
   <Row ss:AutoFitHeight="0" ss:Height="15">
    <Cell ss:StyleID="s92"/>
   </Row>
   <Row ss:Index="412" ss:AutoFitHeight="0" ss:Height="15">
    <Cell ss:StyleID="s92"/>
    <Cell ss:StyleID="s92"/>
   </Row>
   <Row ss:AutoFitHeight="0" ss:Height="15">
    <Cell ss:StyleID="s92"/>
    <Cell ss:StyleID="s92"/>
   </Row>
   <Row ss:AutoFitHeight="0" ss:Height="15">
    <Cell ss:StyleID="s92"/>
    <Cell ss:StyleID="s92"/>
   </Row>
   <Row ss:AutoFitHeight="0" ss:Height="15">
    <Cell ss:StyleID="s92"/>
    <Cell ss:StyleID="s92"/>
   </Row>
   <Row ss:AutoFitHeight="0" ss:Height="15">
    <Cell ss:StyleID="s92"/>
   </Row>
   <Row ss:Index="421" ss:AutoFitHeight="0" ss:Height="15">
    <Cell ss:StyleID="s92"/>
   </Row>
   <Row ss:AutoFitHeight="0" ss:Height="15">
    <Cell ss:StyleID="s92"/>
   </Row>
   <Row ss:AutoFitHeight="0" ss:Height="15">
    <Cell ss:StyleID="s92"/>
   </Row>
   <Row ss:AutoFitHeight="0" ss:Height="15">
    <Cell ss:StyleID="s92"/>
   </Row>
   <Row ss:Index="428" ss:AutoFitHeight="0" ss:Height="15">
    <Cell ss:StyleID="s92"/>
    <Cell ss:StyleID="s92"/>
   </Row>
   <Row ss:AutoFitHeight="0" ss:Height="15">
    <Cell ss:StyleID="s92"/>
    <Cell ss:StyleID="s92"/>
   </Row>
   <Row ss:AutoFitHeight="0" ss:Height="15">
    <Cell ss:StyleID="s92"/>
    <Cell ss:StyleID="s92"/>
   </Row>
   <Row ss:AutoFitHeight="0" ss:Height="15">
    <Cell ss:StyleID="s92"/>
    <Cell ss:StyleID="s92"/>
   </Row>
   <Row ss:AutoFitHeight="0" ss:Height="15">
    <Cell ss:StyleID="s92"/>
   </Row>
   <Row ss:AutoFitHeight="0" ss:Height="15">
    <Cell ss:StyleID="s92"/>
   </Row>
   <Row ss:AutoFitHeight="0" ss:Height="15">
    <Cell ss:StyleID="s92"/>
   </Row>
   <Row ss:Index="439" ss:AutoFitHeight="0" ss:Height="15">
    <Cell ss:StyleID="s92"/>
   </Row>
   <Row ss:AutoFitHeight="0" ss:Height="15">
    <Cell ss:StyleID="s92"/>
   </Row>
   <Row ss:AutoFitHeight="0" ss:Height="15">
    <Cell ss:StyleID="s92"/>
   </Row>
   <Row ss:Index="445" ss:AutoFitHeight="0" ss:Height="15">
    <Cell ss:StyleID="s92"/>
   </Row>
   <Row ss:AutoFitHeight="0" ss:Height="15">
    <Cell ss:StyleID="s92"/>
    <Cell ss:StyleID="s92"/>
   </Row>
   <Row ss:AutoFitHeight="0" ss:Height="15">
    <Cell ss:StyleID="s92"/>
   </Row>
   <Row ss:Index="450" ss:AutoFitHeight="0" ss:Height="15">
    <Cell ss:StyleID="s92"/>
    <Cell ss:StyleID="s92"/>
   </Row>
   <Row ss:AutoFitHeight="0" ss:Height="15">
    <Cell ss:StyleID="s92"/>
   </Row>
   <Row ss:AutoFitHeight="0" ss:Height="15">
    <Cell ss:StyleID="s92"/>
   </Row>
   <Row ss:Index="454" ss:AutoFitHeight="0" ss:Height="15">
    <Cell ss:StyleID="s92"/>
   </Row>
   <Row ss:AutoFitHeight="0" ss:Height="15">
    <Cell ss:StyleID="s92"/>
   </Row>
   <Row ss:Index="458" ss:AutoFitHeight="0" ss:Height="15">
    <Cell ss:StyleID="s92"/>
    <Cell ss:StyleID="s92"/>
   </Row>
   <Row ss:AutoFitHeight="0" ss:Height="15">
    <Cell ss:StyleID="s92"/>
    <Cell ss:StyleID="s92"/>
   </Row>
   <Row ss:AutoFitHeight="0" ss:Height="15">
    <Cell ss:StyleID="s92"/>
    <Cell ss:StyleID="s92"/>
   </Row>
   <Row ss:AutoFitHeight="0" ss:Height="15">
    <Cell ss:StyleID="s92"/>
    <Cell ss:StyleID="s92"/>
   </Row>
   <Row ss:AutoFitHeight="0" ss:Height="15">
    <Cell ss:StyleID="s92"/>
   </Row>
   <Row ss:AutoFitHeight="0" ss:Height="15">
    <Cell ss:StyleID="s92"/>
   </Row>
   <Row ss:Index="468" ss:AutoFitHeight="0" ss:Height="15">
    <Cell ss:StyleID="s92"/>
   </Row>
   <Row ss:AutoFitHeight="0" ss:Height="15">
    <Cell ss:StyleID="s92"/>
   </Row>
   <Row ss:AutoFitHeight="0" ss:Height="15">
    <Cell ss:StyleID="s92"/>
   </Row>
   <Row ss:Index="473" ss:AutoFitHeight="0" ss:Height="15">
    <Cell ss:StyleID="s92"/>
    <Cell ss:StyleID="s64"/>
   </Row>
   <Row ss:AutoFitHeight="0" ss:Height="15">
    <Cell ss:StyleID="s64"/>
    <Cell ss:StyleID="s64"/>
   </Row>
   <Row ss:AutoFitHeight="0" ss:Height="15">
    <Cell ss:StyleID="s92"/>
    <Cell ss:StyleID="s64"/>
   </Row>
   <Row ss:AutoFitHeight="0" ss:Height="15">
    <Cell ss:StyleID="s92"/>
    <Cell ss:StyleID="s92"/>
   </Row>
   <Row ss:AutoFitHeight="0" ss:Height="15">
    <Cell ss:Index="2" ss:StyleID="s92"/>
   </Row>
   <Row ss:AutoFitHeight="0" ss:Height="15">
    <Cell ss:Index="2" ss:StyleID="s92"/>
   </Row>
   <Row ss:AutoFitHeight="0" ss:Height="15">
    <Cell ss:Index="2" ss:StyleID="s64"/>
   </Row>
   <Row ss:AutoFitHeight="0" ss:Height="15">
    <Cell ss:Index="2" ss:StyleID="s92"/>
   </Row>
   <Row ss:AutoFitHeight="0" ss:Height="15">
    <Cell ss:Index="2" ss:StyleID="s92"/>
   </Row>
   <Row ss:AutoFitHeight="0" ss:Height="15">
    <Cell ss:Index="2" ss:StyleID="s92"/>
   </Row>
   <Row ss:AutoFitHeight="0" ss:Height="15">
    <Cell ss:Index="2" ss:StyleID="s92"/>
   </Row>
   <Row ss:Index="488" ss:AutoFitHeight="0" ss:Height="15">
    <Cell ss:StyleID="s64"/>
   </Row>
   <Row ss:AutoFitHeight="0" ss:Height="15">
    <Cell ss:StyleID="s64"/>
   </Row>
   <Row ss:AutoFitHeight="0" ss:Height="15">
    <Cell ss:StyleID="s64"/>
   </Row>
   <Row ss:AutoFitHeight="0" ss:Height="15">
    <Cell ss:StyleID="s64"/>
   </Row>
   <Row ss:AutoFitHeight="0" ss:Height="15">
    <Cell ss:StyleID="s64"/>
   </Row>
   <Row ss:AutoFitHeight="0" ss:Height="15">
    <Cell ss:StyleID="s64"/>
   </Row>
   <Row ss:AutoFitHeight="0" ss:Height="15">
    <Cell ss:StyleID="s92"/>
   </Row>
   <Row ss:AutoFitHeight="0" ss:Height="15">
    <Cell ss:StyleID="s92"/>
   </Row>
   <Row ss:AutoFitHeight="0" ss:Height="15">
    <Cell ss:StyleID="s92"/>
   </Row>
   <Row ss:AutoFitHeight="0" ss:Height="15">
    <Cell ss:StyleID="s64"/>
   </Row>
   <Row ss:AutoFitHeight="0" ss:Height="15">
    <Cell ss:StyleID="s92"/>
   </Row>
   <Row ss:AutoFitHeight="0" ss:Height="15">
    <Cell ss:StyleID="s92"/>
   </Row>
   <Row ss:AutoFitHeight="0" ss:Height="15">
    <Cell ss:StyleID="s92"/>
   </Row>
   <Row ss:AutoFitHeight="0" ss:Height="15">
    <Cell ss:StyleID="s64"/>
   </Row>
   <Row ss:AutoFitHeight="0" ss:Height="15">
    <Cell ss:StyleID="s64"/>
   </Row>
   <Row ss:AutoFitHeight="0" ss:Height="15">
    <Cell ss:StyleID="s92"/>
   </Row>
   <Row ss:Index="508" ss:AutoFitHeight="0" ss:Height="15">
    <Cell ss:StyleID="s92"/>
    <Cell ss:StyleID="s92"/>
   </Row>
   <Row ss:AutoFitHeight="0" ss:Height="15">
    <Cell ss:StyleID="s92"/>
    <Cell ss:StyleID="s92"/>
   </Row>
   <Row ss:AutoFitHeight="0" ss:Height="15">
    <Cell ss:StyleID="s92"/>
    <Cell ss:StyleID="s92"/>
   </Row>
   <Row ss:AutoFitHeight="0" ss:Height="15">
    <Cell ss:StyleID="s92"/>
    <Cell ss:StyleID="s92"/>
   </Row>
   <Row ss:AutoFitHeight="0" ss:Height="15">
    <Cell ss:StyleID="s92"/>
    <Cell ss:StyleID="s92"/>
   </Row>
   <Row ss:AutoFitHeight="0" ss:Height="15">
    <Cell ss:StyleID="s92"/>
    <Cell ss:StyleID="s92"/>
   </Row>
   <Row ss:AutoFitHeight="0" ss:Height="15">
    <Cell ss:StyleID="s92"/>
    <Cell ss:StyleID="s92"/>
   </Row>
   <Row ss:AutoFitHeight="0" ss:Height="15">
    <Cell ss:StyleID="s92"/>
    <Cell ss:StyleID="s92"/>
   </Row>
   <Row ss:AutoFitHeight="0" ss:Height="15">
    <Cell ss:StyleID="s92"/>
   </Row>
   <Row ss:AutoFitHeight="0" ss:Height="15">
    <Cell ss:StyleID="s92"/>
   </Row>
   <Row ss:AutoFitHeight="0" ss:Height="15">
    <Cell ss:StyleID="s92"/>
   </Row>
   <Row ss:Index="527" ss:AutoFitHeight="0" ss:Height="15">
    <Cell ss:StyleID="s92"/>
   </Row>
   <Row ss:AutoFitHeight="0" ss:Height="15">
    <Cell ss:StyleID="s92"/>
   </Row>
   <Row ss:AutoFitHeight="0" ss:Height="15">
    <Cell ss:StyleID="s92"/>
   </Row>
   <Row ss:AutoFitHeight="0" ss:Height="15">
    <Cell ss:StyleID="s92"/>
   </Row>
   <Row ss:AutoFitHeight="0" ss:Height="15">
    <Cell ss:StyleID="s92"/>
   </Row>
   <Row ss:AutoFitHeight="0" ss:Height="15">
    <Cell ss:StyleID="s92"/>
   </Row>
   <Row ss:AutoFitHeight="0" ss:Height="15">
    <Cell ss:StyleID="s92"/>
   </Row>
   <Row ss:AutoFitHeight="0" ss:Height="15">
    <Cell ss:StyleID="s92"/>
   </Row>
   <Row ss:AutoFitHeight="0" ss:Height="15">
    <Cell ss:StyleID="s92"/>
   </Row>
   <Row ss:AutoFitHeight="0" ss:Height="15">
    <Cell ss:StyleID="s92"/>
   </Row>
   <Row ss:AutoFitHeight="0" ss:Height="15">
    <Cell ss:StyleID="s92"/>
   </Row>
   <Row ss:AutoFitHeight="0" ss:Height="15">
    <Cell ss:StyleID="s92"/>
   </Row>
   <Row ss:AutoFitHeight="0" ss:Height="15">
    <Cell ss:StyleID="s92"/>
   </Row>
   <Row ss:Index="542" ss:AutoFitHeight="0" ss:Height="15">
    <Cell ss:StyleID="s92"/>
    <Cell ss:StyleID="s92"/>
   </Row>
   <Row ss:AutoFitHeight="0" ss:Height="15">
    <Cell ss:StyleID="s92"/>
    <Cell ss:StyleID="s92"/>
   </Row>
   <Row ss:AutoFitHeight="0" ss:Height="15">
    <Cell ss:StyleID="s92"/>
    <Cell ss:StyleID="s92"/>
   </Row>
   <Row ss:AutoFitHeight="0" ss:Height="15">
    <Cell ss:Index="2" ss:StyleID="s92"/>
   </Row>
   <Row ss:Index="549" ss:AutoFitHeight="0" ss:Height="15">
    <Cell ss:StyleID="s92"/>
   </Row>
   <Row ss:AutoFitHeight="0" ss:Height="15">
    <Cell ss:StyleID="s92"/>
   </Row>
   <Row ss:Index="555" ss:AutoFitHeight="0" ss:Height="15">
    <Cell ss:StyleID="s92"/>
    <Cell ss:StyleID="s92"/>
   </Row>
   <Row ss:AutoFitHeight="0" ss:Height="15">
    <Cell ss:StyleID="s92"/>
    <Cell ss:StyleID="s92"/>
   </Row>
   <Row ss:AutoFitHeight="0" ss:Height="15">
    <Cell ss:StyleID="s92"/>
    <Cell ss:StyleID="s92"/>
   </Row>
   <Row ss:AutoFitHeight="0" ss:Height="15">
    <Cell ss:StyleID="s92"/>
    <Cell ss:StyleID="s92"/>
   </Row>
   <Row ss:AutoFitHeight="0" ss:Height="15">
    <Cell ss:StyleID="s92"/>
   </Row>
   <Row ss:AutoFitHeight="0" ss:Height="15">
    <Cell ss:StyleID="s92"/>
   </Row>
   <Row ss:Index="565" ss:AutoFitHeight="0" ss:Height="15">
    <Cell ss:StyleID="s92"/>
   </Row>
   <Row ss:AutoFitHeight="0" ss:Height="15">
    <Cell ss:StyleID="s92"/>
   </Row>
   <Row ss:AutoFitHeight="0" ss:Height="15">
    <Cell ss:StyleID="s92"/>
   </Row>
   <Row ss:AutoFitHeight="0" ss:Height="15">
    <Cell ss:StyleID="s92"/>
   </Row>
   <Row ss:AutoFitHeight="0" ss:Height="15">
    <Cell ss:StyleID="s92"/>
   </Row>
   <Row ss:AutoFitHeight="0" ss:Height="15">
    <Cell ss:StyleID="s92"/>
   </Row>
   <Row ss:Index="573" ss:AutoFitHeight="0" ss:Height="15">
    <Cell ss:StyleID="s92"/>
   </Row>
   <Row ss:AutoFitHeight="0" ss:Height="15">
    <Cell ss:StyleID="s92"/>
   </Row>
   <Row ss:AutoFitHeight="0" ss:Height="15">
    <Cell ss:StyleID="s92"/>
   </Row>
   <Row ss:AutoFitHeight="0" ss:Height="15">
    <Cell ss:StyleID="s92"/>
   </Row>
   <Row ss:AutoFitHeight="0" ss:Height="15">
    <Cell ss:StyleID="s92"/>
   </Row>
   <Row ss:Index="579" ss:AutoFitHeight="0" ss:Height="15">
    <Cell ss:StyleID="s92"/>
    <Cell ss:StyleID="s92"/>
   </Row>
   <Row ss:AutoFitHeight="0" ss:Height="15">
    <Cell ss:StyleID="s92"/>
    <Cell ss:StyleID="s92"/>
   </Row>
   <Row ss:AutoFitHeight="0" ss:Height="15">
    <Cell ss:StyleID="s92"/>
    <Cell ss:StyleID="s92"/>
   </Row>
   <Row ss:AutoFitHeight="0" ss:Height="15">
    <Cell ss:StyleID="s92"/>
    <Cell ss:StyleID="s92"/>
   </Row>
   <Row ss:Index="584" ss:AutoFitHeight="0" ss:Height="15">
    <Cell ss:StyleID="s92"/>
    <Cell ss:StyleID="s92"/>
   </Row>
   <Row ss:AutoFitHeight="0" ss:Height="15">
    <Cell ss:StyleID="s92"/>
    <Cell ss:StyleID="s92"/>
   </Row>
   <Row ss:AutoFitHeight="0" ss:Height="15">
    <Cell ss:StyleID="s92"/>
    <Cell ss:StyleID="s92"/>
   </Row>
   <Row ss:AutoFitHeight="0" ss:Height="15">
    <Cell ss:StyleID="s92"/>
    <Cell ss:StyleID="s92"/>
   </Row>
   <Row ss:AutoFitHeight="0" ss:Height="15">
    <Cell ss:StyleID="s92"/>
    <Cell ss:StyleID="s92"/>
   </Row>
   <Row ss:AutoFitHeight="0" ss:Height="15">
    <Cell ss:StyleID="s92"/>
   </Row>
   <Row ss:AutoFitHeight="0" ss:Height="15">
    <Cell ss:StyleID="s92"/>
   </Row>
   <Row ss:AutoFitHeight="0" ss:Height="15">
    <Cell ss:StyleID="s92"/>
   </Row>
   <Row ss:AutoFitHeight="0" ss:Height="15">
    <Cell ss:StyleID="s92"/>
   </Row>
   <Row ss:AutoFitHeight="0" ss:Height="15">
    <Cell ss:StyleID="s92"/>
   </Row>
   <Row ss:AutoFitHeight="0" ss:Height="15">
    <Cell ss:StyleID="s92"/>
   </Row>
   <Row ss:Index="600" ss:AutoFitHeight="0" ss:Height="15">
    <Cell ss:StyleID="s92"/>
   </Row>
   <Row ss:AutoFitHeight="0" ss:Height="15">
    <Cell ss:StyleID="s92"/>
   </Row>
   <Row ss:AutoFitHeight="0" ss:Height="15">
    <Cell ss:StyleID="s92"/>
   </Row>
   <Row ss:AutoFitHeight="0" ss:Height="15">
    <Cell ss:StyleID="s92"/>
   </Row>
   <Row ss:AutoFitHeight="0" ss:Height="15">
    <Cell ss:StyleID="s92"/>
   </Row>
   <Row ss:AutoFitHeight="0" ss:Height="15">
    <Cell ss:StyleID="s92"/>
   </Row>
   <Row ss:AutoFitHeight="0" ss:Height="15">
    <Cell ss:StyleID="s92"/>
   </Row>
   <Row ss:AutoFitHeight="0" ss:Height="15">
    <Cell ss:StyleID="s92"/>
   </Row>
   <Row ss:AutoFitHeight="0" ss:Height="15">
    <Cell ss:StyleID="s92"/>
   </Row>
   <Row ss:AutoFitHeight="0" ss:Height="15">
    <Cell ss:StyleID="s92"/>
   </Row>
   <Row ss:AutoFitHeight="0" ss:Height="15">
    <Cell ss:StyleID="s92"/>
   </Row>
   <Row ss:Index="625" ss:AutoFitHeight="0" ss:Height="15">
    <Cell ss:Index="2" ss:StyleID="s92"/>
   </Row>
   <Row ss:AutoFitHeight="0" ss:Height="15">
    <Cell ss:StyleID="s92"/>
   </Row>
   <Row ss:AutoFitHeight="0" ss:Height="15">
    <Cell ss:StyleID="s92"/>
   </Row>
   <Row ss:AutoFitHeight="0" ss:Height="15">
    <Cell ss:StyleID="s92"/>
   </Row>
   <Row ss:AutoFitHeight="0" ss:Height="15">
    <Cell ss:StyleID="s92"/>
   </Row>
   <Row ss:AutoFitHeight="0" ss:Height="15">
    <Cell ss:StyleID="s92"/>
   </Row>
   <Row ss:AutoFitHeight="0" ss:Height="15">
    <Cell ss:StyleID="s92"/>
   </Row>
   <Row ss:AutoFitHeight="0" ss:Height="15">
    <Cell ss:StyleID="s92"/>
   </Row>
   <Row ss:AutoFitHeight="0" ss:Height="15">
    <Cell ss:StyleID="s92"/>
   </Row>
   <Row ss:AutoFitHeight="0" ss:Height="15">
    <Cell ss:StyleID="s92"/>
   </Row>
   <Row ss:Index="636" ss:AutoFitHeight="0" ss:Height="15">
    <Cell ss:StyleID="s92"/>
   </Row>
   <Row ss:AutoFitHeight="0" ss:Height="15">
    <Cell ss:StyleID="s92"/>
   </Row>
   <Row ss:AutoFitHeight="0" ss:Height="15">
    <Cell ss:StyleID="s92"/>
   </Row>
   <Row ss:Index="641" ss:AutoFitHeight="0" ss:Height="15">
    <Cell ss:StyleID="s92"/>
    <Cell ss:StyleID="s92"/>
   </Row>
   <Row ss:AutoFitHeight="0" ss:Height="15">
    <Cell ss:StyleID="s92"/>
    <Cell ss:StyleID="s92"/>
   </Row>
   <Row ss:Index="645" ss:AutoFitHeight="0" ss:Height="15">
    <Cell ss:StyleID="s92"/>
   </Row>
   <Row ss:Index="649" ss:AutoFitHeight="0" ss:Height="15">
    <Cell ss:StyleID="s92"/>
   </Row>
   <Row ss:AutoFitHeight="0" ss:Height="15">
    <Cell ss:StyleID="s92"/>
   </Row>
   <Row ss:AutoFitHeight="0" ss:Height="15">
    <Cell ss:StyleID="s92"/>
   </Row>
   <Row ss:AutoFitHeight="0" ss:Height="15">
    <Cell ss:StyleID="s92"/>
   </Row>
   <Row ss:AutoFitHeight="0" ss:Height="15">
    <Cell ss:StyleID="s92"/>
   </Row>
   <Row ss:AutoFitHeight="0" ss:Height="15">
    <Cell ss:StyleID="s92"/>
   </Row>
   <Row ss:AutoFitHeight="0" ss:Height="15">
    <Cell ss:StyleID="s92"/>
   </Row>
   <Row ss:AutoFitHeight="0" ss:Height="15">
    <Cell ss:StyleID="s92"/>
   </Row>
   <Row ss:AutoFitHeight="0" ss:Height="15">
    <Cell ss:StyleID="s92"/>
   </Row>
   <Row ss:AutoFitHeight="0" ss:Height="15">
    <Cell ss:StyleID="s92"/>
   </Row>
   <Row ss:AutoFitHeight="0" ss:Height="15">
    <Cell ss:StyleID="s92"/>
   </Row>
   <Row ss:AutoFitHeight="0" ss:Height="15">
    <Cell ss:StyleID="s92"/>
   </Row>
   <Row ss:AutoFitHeight="0" ss:Height="15">
    <Cell ss:StyleID="s92"/>
   </Row>
   <Row ss:AutoFitHeight="0" ss:Height="15">
    <Cell ss:StyleID="s92"/>
   </Row>
   <Row ss:AutoFitHeight="0" ss:Height="15">
    <Cell ss:StyleID="s92"/>
   </Row>
   <Row ss:AutoFitHeight="0" ss:Height="15">
    <Cell ss:StyleID="s92"/>
   </Row>
   <Row ss:AutoFitHeight="0" ss:Height="15">
    <Cell ss:StyleID="s92"/>
   </Row>
   <Row ss:Index="668" ss:AutoFitHeight="0" ss:Height="15">
    <Cell ss:StyleID="s92"/>
   </Row>
   <Row ss:AutoFitHeight="0" ss:Height="15">
    <Cell ss:StyleID="s92"/>
   </Row>
   <Row ss:AutoFitHeight="0" ss:Height="15">
    <Cell ss:StyleID="s92"/>
   </Row>
   <Row ss:AutoFitHeight="0" ss:Height="15">
    <Cell ss:StyleID="s92"/>
   </Row>
   <Row ss:AutoFitHeight="0" ss:Height="15">
    <Cell ss:StyleID="s92"/>
   </Row>
   <Row ss:AutoFitHeight="0" ss:Height="15">
    <Cell ss:StyleID="s92"/>
   </Row>
   <Row ss:AutoFitHeight="0" ss:Height="15">
    <Cell ss:StyleID="s92"/>
   </Row>
   <Row ss:AutoFitHeight="0" ss:Height="15">
    <Cell ss:StyleID="s92"/>
   </Row>
   <Row ss:AutoFitHeight="0" ss:Height="15">
    <Cell ss:StyleID="s92"/>
   </Row>
   <Row ss:AutoFitHeight="0" ss:Height="15">
    <Cell ss:StyleID="s92"/>
   </Row>
   <Row ss:AutoFitHeight="0" ss:Height="15">
    <Cell ss:StyleID="s92"/>
   </Row>
   <Row ss:AutoFitHeight="0" ss:Height="15">
    <Cell ss:StyleID="s92"/>
   </Row>
   <Row ss:AutoFitHeight="0" ss:Height="15">
    <Cell ss:StyleID="s92"/>
   </Row>
   <Row ss:AutoFitHeight="0" ss:Height="15">
    <Cell ss:StyleID="s92"/>
   </Row>
   <Row ss:AutoFitHeight="0" ss:Height="15">
    <Cell ss:StyleID="s92"/>
   </Row>
   <Row ss:AutoFitHeight="0" ss:Height="15">
    <Cell ss:StyleID="s92"/>
   </Row>
   <Row ss:Index="687" ss:AutoFitHeight="0" ss:Height="15">
    <Cell ss:StyleID="s92"/>
   </Row>
   <Row ss:AutoFitHeight="0" ss:Height="15">
    <Cell ss:StyleID="s92"/>
   </Row>
   <Row ss:AutoFitHeight="0" ss:Height="15">
    <Cell ss:StyleID="s92"/>
   </Row>
   <Row ss:AutoFitHeight="0" ss:Height="15">
    <Cell ss:StyleID="s92"/>
   </Row>
   <Row ss:AutoFitHeight="0" ss:Height="15">
    <Cell ss:StyleID="s92"/>
   </Row>
   <Row ss:AutoFitHeight="0" ss:Height="15">
    <Cell ss:StyleID="s92"/>
   </Row>
   <Row ss:AutoFitHeight="0" ss:Height="15">
    <Cell ss:StyleID="s92"/>
   </Row>
   <Row ss:AutoFitHeight="0" ss:Height="15">
    <Cell ss:StyleID="s92"/>
   </Row>
   <Row ss:AutoFitHeight="0" ss:Height="15">
    <Cell ss:StyleID="s92"/>
   </Row>
   <Row ss:AutoFitHeight="0" ss:Height="15">
    <Cell ss:StyleID="s92"/>
   </Row>
   <Row ss:AutoFitHeight="0" ss:Height="15">
    <Cell ss:StyleID="s92"/>
   </Row>
   <Row ss:AutoFitHeight="0" ss:Height="15">
    <Cell ss:StyleID="s92"/>
   </Row>
   <Row ss:AutoFitHeight="0" ss:Height="15">
    <Cell ss:StyleID="s92"/>
   </Row>
   <Row ss:AutoFitHeight="0" ss:Height="15">
    <Cell ss:StyleID="s92"/>
   </Row>
   <Row ss:AutoFitHeight="0" ss:Height="15">
    <Cell ss:StyleID="s92"/>
   </Row>
   <Row ss:AutoFitHeight="0" ss:Height="15">
    <Cell ss:StyleID="s92"/>
   </Row>
   <Row ss:Index="711" ss:AutoFitHeight="0" ss:Height="15">
    <Cell ss:StyleID="s92"/>
    <Cell ss:StyleID="s92"/>
   </Row>
   <Row ss:AutoFitHeight="0" ss:Height="15">
    <Cell ss:StyleID="s92"/>
   </Row>
   <Row ss:AutoFitHeight="0" ss:Height="15">
    <Cell ss:StyleID="s92"/>
   </Row>
   <Row ss:AutoFitHeight="0" ss:Height="15">
    <Cell ss:StyleID="s92"/>
   </Row>
   <Row ss:AutoFitHeight="0" ss:Height="15">
    <Cell ss:StyleID="s92"/>
   </Row>
   <Row ss:AutoFitHeight="0" ss:Height="15">
    <Cell ss:StyleID="s92"/>
   </Row>
   <Row ss:AutoFitHeight="0" ss:Height="15">
    <Cell ss:StyleID="s92"/>
   </Row>
   <Row ss:Index="719" ss:AutoFitHeight="0" ss:Height="15">
    <Cell ss:StyleID="s92"/>
   </Row>
   <Row ss:AutoFitHeight="0" ss:Height="15">
    <Cell ss:StyleID="s92"/>
   </Row>
   <Row ss:AutoFitHeight="0" ss:Height="15">
    <Cell ss:StyleID="s92"/>
   </Row>
   <Row ss:AutoFitHeight="0" ss:Height="15">
    <Cell ss:StyleID="s92"/>
   </Row>
   <Row ss:AutoFitHeight="0" ss:Height="15">
    <Cell ss:StyleID="s92"/>
   </Row>
   <Row ss:AutoFitHeight="0" ss:Height="15">
    <Cell ss:StyleID="s92"/>
   </Row>
   <Row ss:AutoFitHeight="0" ss:Height="15">
    <Cell ss:StyleID="s92"/>
   </Row>
   <Row ss:AutoFitHeight="0" ss:Height="15">
    <Cell ss:StyleID="s92"/>
   </Row>
   <Row ss:Index="728" ss:AutoFitHeight="0" ss:Height="15">
    <Cell ss:StyleID="s92"/>
    <Cell ss:StyleID="s92"/>
   </Row>
   <Row ss:AutoFitHeight="0" ss:Height="15">
    <Cell ss:StyleID="s92"/>
    <Cell ss:StyleID="s92"/>
   </Row>
   <Row ss:AutoFitHeight="0" ss:Height="15">
    <Cell ss:StyleID="s92"/>
   </Row>
   <Row ss:AutoFitHeight="0" ss:Height="15">
    <Cell ss:StyleID="s92"/>
   </Row>
   <Row ss:Index="734" ss:AutoFitHeight="0" ss:Height="15">
    <Cell ss:StyleID="s92"/>
   </Row>
   <Row ss:AutoFitHeight="0" ss:Height="15">
    <Cell ss:StyleID="s92"/>
   </Row>
   <Row ss:AutoFitHeight="0" ss:Height="15">
    <Cell ss:StyleID="s92"/>
   </Row>
   <Row ss:AutoFitHeight="0" ss:Height="15">
    <Cell ss:StyleID="s92"/>
   </Row>
   <Row ss:Index="740" ss:AutoFitHeight="0" ss:Height="15">
    <Cell ss:StyleID="s92"/>
    <Cell ss:StyleID="s92"/>
   </Row>
   <Row ss:AutoFitHeight="0" ss:Height="15">
    <Cell ss:StyleID="s92"/>
    <Cell ss:StyleID="s92"/>
   </Row>
   <Row ss:AutoFitHeight="0" ss:Height="15">
    <Cell ss:StyleID="s92"/>
    <Cell ss:StyleID="s92"/>
   </Row>
   <Row ss:AutoFitHeight="0" ss:Height="15">
    <Cell ss:StyleID="s92"/>
    <Cell ss:StyleID="s92"/>
   </Row>
   <Row ss:AutoFitHeight="0" ss:Height="15">
    <Cell ss:StyleID="s92"/>
    <Cell ss:StyleID="s92"/>
   </Row>
   <Row ss:AutoFitHeight="0" ss:Height="15">
    <Cell ss:StyleID="s92"/>
    <Cell ss:StyleID="s92"/>
   </Row>
   <Row ss:AutoFitHeight="0" ss:Height="15">
    <Cell ss:StyleID="s92"/>
   </Row>
   <Row ss:AutoFitHeight="0" ss:Height="15">
    <Cell ss:StyleID="s92"/>
   </Row>
   <Row ss:Index="754" ss:AutoFitHeight="0" ss:Height="15">
    <Cell ss:StyleID="s92"/>
   </Row>
   <Row ss:AutoFitHeight="0" ss:Height="15">
    <Cell ss:StyleID="s92"/>
   </Row>
   <Row ss:AutoFitHeight="0" ss:Height="15">
    <Cell ss:StyleID="s92"/>
   </Row>
   <Row ss:Index="763" ss:AutoFitHeight="0" ss:Height="15">
    <Cell ss:StyleID="s92"/>
    <Cell ss:StyleID="s92"/>
   </Row>
   <Row ss:AutoFitHeight="0" ss:Height="15">
    <Cell ss:StyleID="s92"/>
    <Cell ss:StyleID="s92"/>
   </Row>
   <Row ss:AutoFitHeight="0" ss:Height="15">
    <Cell ss:StyleID="s92"/>
    <Cell ss:StyleID="s92"/>
   </Row>
   <Row ss:AutoFitHeight="0" ss:Height="15">
    <Cell ss:StyleID="s92"/>
    <Cell ss:StyleID="s92"/>
   </Row>
   <Row ss:AutoFitHeight="0" ss:Height="15">
    <Cell ss:StyleID="s92"/>
   </Row>
   <Row ss:Index="772" ss:AutoFitHeight="0" ss:Height="15">
    <Cell ss:StyleID="s92"/>
   </Row>
   <Row ss:AutoFitHeight="0" ss:Height="15">
    <Cell ss:StyleID="s92"/>
   </Row>
   <Row ss:AutoFitHeight="0" ss:Height="15">
    <Cell ss:StyleID="s92"/>
   </Row>
   <Row ss:Index="777" ss:AutoFitHeight="0" ss:Height="15">
    <Cell ss:StyleID="s92"/>
    <Cell ss:StyleID="s92"/>
   </Row>
   <Row ss:AutoFitHeight="0" ss:Height="15">
    <Cell ss:Index="2" ss:StyleID="s92"/>
   </Row>
   <Row ss:AutoFitHeight="0" ss:Height="15">
    <Cell ss:Index="2" ss:StyleID="s92"/>
   </Row>
   <Row ss:AutoFitHeight="0" ss:Height="15">
    <Cell ss:StyleID="s92"/>
   </Row>
   <Row ss:AutoFitHeight="0" ss:Height="15">
    <Cell ss:StyleID="s92"/>
   </Row>
   <Row ss:AutoFitHeight="0" ss:Height="15">
    <Cell ss:StyleID="s92"/>
   </Row>
   <Row ss:Index="784" ss:AutoFitHeight="0" ss:Height="15">
    <Cell ss:Index="2" ss:StyleID="s92"/>
   </Row>
   <Row ss:AutoFitHeight="0" ss:Height="15">
    <Cell ss:Index="2" ss:StyleID="s92"/>
   </Row>
   <Row ss:AutoFitHeight="0" ss:Height="15">
    <Cell ss:Index="2" ss:StyleID="s92"/>
   </Row>
   <Row ss:AutoFitHeight="0" ss:Height="15">
    <Cell ss:StyleID="s92"/>
    <Cell ss:StyleID="s92"/>
   </Row>
   <Row ss:AutoFitHeight="0" ss:Height="15">
    <Cell ss:StyleID="s92"/>
    <Cell ss:StyleID="s92"/>
   </Row>
   <Row ss:AutoFitHeight="0" ss:Height="15">
    <Cell ss:StyleID="s92"/>
   </Row>
   <Row ss:AutoFitHeight="0" ss:Height="15">
    <Cell ss:StyleID="s92"/>
   </Row>
   <Row ss:AutoFitHeight="0" ss:Height="15">
    <Cell ss:StyleID="s92"/>
   </Row>
   <Row ss:AutoFitHeight="0" ss:Height="15">
    <Cell ss:StyleID="s92"/>
   </Row>
   <Row ss:AutoFitHeight="0" ss:Height="15">
    <Cell ss:StyleID="s92"/>
   </Row>
   <Row ss:AutoFitHeight="0" ss:Height="15">
    <Cell ss:StyleID="s92"/>
   </Row>
   <Row ss:AutoFitHeight="0" ss:Height="15">
    <Cell ss:StyleID="s92"/>
   </Row>
   <Row ss:AutoFitHeight="0" ss:Height="15">
    <Cell ss:StyleID="s92"/>
   </Row>
   <Row ss:Index="799" ss:AutoFitHeight="0" ss:Height="15">
    <Cell ss:StyleID="s91"/>
   </Row>
   <Row ss:AutoFitHeight="0" ss:Height="15">
    <Cell ss:StyleID="s91"/>
   </Row>
   <Row ss:AutoFitHeight="0" ss:Height="15">
    <Cell ss:StyleID="s91"/>
   </Row>
   <Row ss:AutoFitHeight="0" ss:Height="15">
    <Cell ss:StyleID="s91"/>
   </Row>
   <Row ss:AutoFitHeight="0" ss:Height="15">
    <Cell ss:StyleID="s91"/>
   </Row>
   <Row ss:Index="805" ss:AutoFitHeight="0" ss:Height="15">
    <Cell ss:StyleID="s92"/>
   </Row>
   <Row ss:AutoFitHeight="0" ss:Height="15">
    <Cell ss:StyleID="s92"/>
   </Row>
   <Row ss:AutoFitHeight="0" ss:Height="15">
    <Cell ss:StyleID="s92"/>
   </Row>
   <Row ss:AutoFitHeight="0" ss:Height="15">
    <Cell ss:StyleID="s92"/>
   </Row>
   <Row ss:Index="811" ss:AutoFitHeight="0" ss:Height="15">
    <Cell ss:StyleID="s92"/>
   </Row>
   <Row ss:AutoFitHeight="0" ss:Height="15">
    <Cell ss:StyleID="s92"/>
   </Row>
   <Row ss:AutoFitHeight="0" ss:Height="15">
    <Cell ss:StyleID="s92"/>
   </Row>
   <Row ss:AutoFitHeight="0" ss:Height="15">
    <Cell ss:StyleID="s92"/>
   </Row>
   <Row ss:AutoFitHeight="0" ss:Height="15">
    <Cell ss:StyleID="s92"/>
   </Row>
   <Row ss:AutoFitHeight="0" ss:Height="15">
    <Cell ss:StyleID="s92"/>
   </Row>
   <Row ss:AutoFitHeight="0" ss:Height="15">
    <Cell ss:StyleID="s92"/>
   </Row>
   <Row ss:AutoFitHeight="0" ss:Height="15">
    <Cell ss:StyleID="s92"/>
   </Row>
   <Row ss:Index="822" ss:AutoFitHeight="0" ss:Height="15">
    <Cell ss:StyleID="s92"/>
   </Row>
   <Row ss:AutoFitHeight="0" ss:Height="15">
    <Cell ss:StyleID="s92"/>
   </Row>
   <Row ss:AutoFitHeight="0" ss:Height="15">
    <Cell ss:StyleID="s92"/>
   </Row>
   <Row ss:Index="828" ss:AutoFitHeight="0" ss:Height="15">
    <Cell ss:StyleID="s92"/>
   </Row>
   <Row ss:AutoFitHeight="0" ss:Height="15">
    <Cell ss:StyleID="s92"/>
   </Row>
   <Row ss:AutoFitHeight="0" ss:Height="15">
    <Cell ss:StyleID="s92"/>
   </Row>
   <Row ss:AutoFitHeight="0" ss:Height="15">
    <Cell ss:StyleID="s92"/>
   </Row>
   <Row ss:AutoFitHeight="0" ss:Height="15">
    <Cell ss:StyleID="s92"/>
   </Row>
   <Row ss:AutoFitHeight="0" ss:Height="15">
    <Cell ss:StyleID="s92"/>
   </Row>
   <Row ss:AutoFitHeight="0" ss:Height="15">
    <Cell ss:StyleID="s92"/>
   </Row>
   <Row ss:AutoFitHeight="0" ss:Height="15">
    <Cell ss:StyleID="s92"/>
   </Row>
   <Row ss:AutoFitHeight="0" ss:Height="15">
    <Cell ss:StyleID="s92"/>
   </Row>
   <Row ss:AutoFitHeight="0" ss:Height="15">
    <Cell ss:StyleID="s92"/>
   </Row>
   <Row ss:Index="850" ss:AutoFitHeight="0" ss:Height="15">
    <Cell ss:StyleID="s92"/>
   </Row>
   <Row ss:AutoFitHeight="0" ss:Height="15">
    <Cell ss:StyleID="s92"/>
   </Row>
   <Row ss:AutoFitHeight="0" ss:Height="15">
    <Cell ss:StyleID="s92"/>
   </Row>
   <Row ss:AutoFitHeight="0" ss:Height="15">
    <Cell ss:StyleID="s92"/>
   </Row>
   <Row ss:AutoFitHeight="0" ss:Height="15">
    <Cell ss:StyleID="s92"/>
   </Row>
   <Row ss:AutoFitHeight="0" ss:Height="15">
    <Cell ss:StyleID="s92"/>
   </Row>
   <Row ss:AutoFitHeight="0" ss:Height="15">
    <Cell ss:StyleID="s92"/>
   </Row>
   <Row ss:AutoFitHeight="0" ss:Height="15">
    <Cell ss:StyleID="s92"/>
   </Row>
   <Row ss:AutoFitHeight="0" ss:Height="15">
    <Cell ss:StyleID="s92"/>
   </Row>
   <Row ss:AutoFitHeight="0" ss:Height="15">
    <Cell ss:StyleID="s92"/>
   </Row>
   <Row ss:AutoFitHeight="0" ss:Height="15">
    <Cell ss:StyleID="s92"/>
   </Row>
   <Row ss:AutoFitHeight="0" ss:Height="15">
    <Cell ss:StyleID="s92"/>
   </Row>
   <Row ss:Index="875" ss:AutoFitHeight="0" ss:Height="15">
    <Cell ss:StyleID="s92"/>
   </Row>
   <Row ss:AutoFitHeight="0" ss:Height="15">
    <Cell ss:StyleID="s92"/>
   </Row>
   <Row ss:AutoFitHeight="0" ss:Height="15">
    <Cell ss:StyleID="s92"/>
   </Row>
   <Row ss:AutoFitHeight="0" ss:Height="15">
    <Cell ss:StyleID="s92"/>
   </Row>
   <Row ss:AutoFitHeight="0" ss:Height="15">
    <Cell ss:StyleID="s92"/>
   </Row>
   <Row ss:AutoFitHeight="0" ss:Height="15">
    <Cell ss:StyleID="s92"/>
   </Row>
   <Row ss:AutoFitHeight="0" ss:Height="15">
    <Cell ss:StyleID="s92"/>
   </Row>
   <Row ss:AutoFitHeight="0" ss:Height="15">
    <Cell ss:StyleID="s92"/>
   </Row>
   <Row ss:AutoFitHeight="0" ss:Height="15">
    <Cell ss:StyleID="s92"/>
   </Row>
   <Row ss:AutoFitHeight="0" ss:Height="15">
    <Cell ss:StyleID="s92"/>
   </Row>
   <Row ss:AutoFitHeight="0" ss:Height="15">
    <Cell ss:StyleID="s92"/>
   </Row>
   <Row ss:AutoFitHeight="0" ss:Height="15">
    <Cell ss:StyleID="s92"/>
   </Row>
   <Row ss:AutoFitHeight="0" ss:Height="15">
    <Cell ss:StyleID="s92"/>
   </Row>
   <Row ss:AutoFitHeight="0" ss:Height="15">
    <Cell ss:StyleID="s92"/>
   </Row>
   <Row ss:AutoFitHeight="0" ss:Height="15">
    <Cell ss:StyleID="s92"/>
   </Row>
   <Row ss:AutoFitHeight="0" ss:Height="15">
    <Cell ss:StyleID="s92"/>
   </Row>
   <Row ss:AutoFitHeight="0" ss:Height="15">
    <Cell ss:StyleID="s92"/>
   </Row>
   <Row ss:Index="893" ss:AutoFitHeight="0" ss:Height="15">
    <Cell ss:StyleID="s92"/>
   </Row>
   <Row ss:AutoFitHeight="0" ss:Height="15">
    <Cell ss:StyleID="s92"/>
   </Row>
   <Row ss:AutoFitHeight="0" ss:Height="15">
    <Cell ss:StyleID="s92"/>
   </Row>
   <Row ss:AutoFitHeight="0" ss:Height="15">
    <Cell ss:StyleID="s92"/>
   </Row>
   <Row ss:AutoFitHeight="0" ss:Height="15">
    <Cell ss:StyleID="s92"/>
   </Row>
   <Row ss:AutoFitHeight="0" ss:Height="15">
    <Cell ss:StyleID="s92"/>
   </Row>
   <Row ss:AutoFitHeight="0" ss:Height="15">
    <Cell ss:StyleID="s92"/>
   </Row>
   <Row ss:AutoFitHeight="0" ss:Height="15">
    <Cell ss:StyleID="s92"/>
   </Row>
   <Row ss:AutoFitHeight="0" ss:Height="15">
    <Cell ss:StyleID="s92"/>
   </Row>
   <Row ss:AutoFitHeight="0" ss:Height="15">
    <Cell ss:StyleID="s92"/>
   </Row>
   <Row ss:AutoFitHeight="0" ss:Height="15">
    <Cell ss:StyleID="s92"/>
   </Row>
   <Row ss:Index="908" ss:AutoFitHeight="0" ss:Height="15">
    <Cell ss:StyleID="s92"/>
   </Row>
   <Row ss:AutoFitHeight="0" ss:Height="15">
    <Cell ss:StyleID="s92"/>
   </Row>
   <Row ss:AutoFitHeight="0" ss:Height="15">
    <Cell ss:StyleID="s92"/>
   </Row>
   <Row ss:AutoFitHeight="0" ss:Height="15">
    <Cell ss:StyleID="s92"/>
   </Row>
   <Row ss:AutoFitHeight="0" ss:Height="15">
    <Cell ss:StyleID="s92"/>
   </Row>
   <Row ss:AutoFitHeight="0" ss:Height="15">
    <Cell ss:StyleID="s92"/>
   </Row>
   <Row ss:AutoFitHeight="0" ss:Height="15">
    <Cell ss:StyleID="s92"/>
   </Row>
   <Row ss:AutoFitHeight="0" ss:Height="15">
    <Cell ss:StyleID="s92"/>
   </Row>
   <Row ss:AutoFitHeight="0" ss:Height="15">
    <Cell ss:StyleID="s92"/>
   </Row>
   <Row ss:AutoFitHeight="0" ss:Height="15">
    <Cell ss:StyleID="s92"/>
   </Row>
   <Row ss:AutoFitHeight="0" ss:Height="15">
    <Cell ss:StyleID="s92"/>
   </Row>
   <Row ss:AutoFitHeight="0" ss:Height="15">
    <Cell ss:StyleID="s92"/>
   </Row>
   <Row ss:AutoFitHeight="0" ss:Height="15">
    <Cell ss:StyleID="s92"/>
   </Row>
   <Row ss:AutoFitHeight="0" ss:Height="15">
    <Cell ss:StyleID="s92"/>
   </Row>
   <Row ss:AutoFitHeight="0" ss:Height="15">
    <Cell ss:StyleID="s92"/>
   </Row>
   <Row ss:AutoFitHeight="0" ss:Height="15">
    <Cell ss:StyleID="s92"/>
   </Row>
   <Row ss:Index="928" ss:AutoFitHeight="0" ss:Height="15">
    <Cell ss:StyleID="s92"/>
   </Row>
   <Row ss:AutoFitHeight="0" ss:Height="15">
    <Cell ss:StyleID="s92"/>
   </Row>
   <Row ss:AutoFitHeight="0" ss:Height="15">
    <Cell ss:StyleID="s92"/>
   </Row>
   <Row ss:AutoFitHeight="0" ss:Height="15">
    <Cell ss:StyleID="s92"/>
   </Row>
   <Row ss:AutoFitHeight="0" ss:Height="15">
    <Cell ss:StyleID="s92"/>
   </Row>
   <Row ss:AutoFitHeight="0" ss:Height="15">
    <Cell ss:StyleID="s92"/>
   </Row>
   <Row ss:AutoFitHeight="0" ss:Height="15">
    <Cell ss:StyleID="s92"/>
   </Row>
   <Row ss:AutoFitHeight="0" ss:Height="15">
    <Cell ss:StyleID="s92"/>
   </Row>
   <Row ss:AutoFitHeight="0" ss:Height="15">
    <Cell ss:StyleID="s92"/>
   </Row>
   <Row ss:AutoFitHeight="0" ss:Height="15">
    <Cell ss:StyleID="s92"/>
   </Row>
   <Row ss:AutoFitHeight="0" ss:Height="15">
    <Cell ss:StyleID="s92"/>
   </Row>
   <Row ss:AutoFitHeight="0" ss:Height="15">
    <Cell ss:StyleID="s92"/>
   </Row>
   <Row ss:AutoFitHeight="0" ss:Height="15">
    <Cell ss:StyleID="s92"/>
   </Row>
   <Row ss:AutoFitHeight="0" ss:Height="15">
    <Cell ss:StyleID="s92"/>
   </Row>
   <Row ss:AutoFitHeight="0" ss:Height="15">
    <Cell ss:StyleID="s92"/>
   </Row>
   <Row ss:AutoFitHeight="0" ss:Height="15">
    <Cell ss:StyleID="s92"/>
   </Row>
   <Row ss:AutoFitHeight="0" ss:Height="15">
    <Cell ss:StyleID="s92"/>
   </Row>
   <Row ss:AutoFitHeight="0" ss:Height="15">
    <Cell ss:StyleID="s92"/>
   </Row>
   <Row ss:AutoFitHeight="0" ss:Height="15">
    <Cell ss:StyleID="s92"/>
   </Row>
   <Row ss:AutoFitHeight="0" ss:Height="15">
    <Cell ss:StyleID="s92"/>
   </Row>
   <Row ss:AutoFitHeight="0" ss:Height="15">
    <Cell ss:StyleID="s92"/>
   </Row>
   <Row ss:AutoFitHeight="0" ss:Height="15">
    <Cell ss:StyleID="s92"/>
   </Row>
   <Row ss:AutoFitHeight="0" ss:Height="15">
    <Cell ss:StyleID="s92"/>
   </Row>
   <Row ss:AutoFitHeight="0" ss:Height="15">
    <Cell ss:StyleID="s92"/>
   </Row>
   <Row ss:AutoFitHeight="0" ss:Height="15">
    <Cell ss:StyleID="s92"/>
   </Row>
   <Row ss:AutoFitHeight="0" ss:Height="15">
    <Cell ss:StyleID="s92"/>
   </Row>
   <Row ss:AutoFitHeight="0" ss:Height="15">
    <Cell ss:StyleID="s92"/>
   </Row>
   <Row ss:AutoFitHeight="0" ss:Height="15">
    <Cell ss:StyleID="s92"/>
   </Row>
   <Row ss:AutoFitHeight="0" ss:Height="15">
    <Cell ss:StyleID="s92"/>
   </Row>
   <Row ss:AutoFitHeight="0" ss:Height="15">
    <Cell ss:StyleID="s92"/>
   </Row>
   <Row ss:AutoFitHeight="0" ss:Height="15">
    <Cell ss:StyleID="s92"/>
   </Row>
   <Row ss:AutoFitHeight="0" ss:Height="15">
    <Cell ss:StyleID="s92"/>
   </Row>
   <Row ss:AutoFitHeight="0" ss:Height="15">
    <Cell ss:StyleID="s92"/>
   </Row>
   <Row ss:AutoFitHeight="0" ss:Height="15">
    <Cell ss:StyleID="s92"/>
   </Row>
   <Row ss:AutoFitHeight="0" ss:Height="15">
    <Cell ss:StyleID="s92"/>
   </Row>
   <Row ss:AutoFitHeight="0" ss:Height="15">
    <Cell ss:StyleID="s92"/>
   </Row>
   <Row ss:AutoFitHeight="0" ss:Height="15">
    <Cell ss:StyleID="s92"/>
   </Row>
   <Row ss:AutoFitHeight="0" ss:Height="15">
    <Cell ss:StyleID="s92"/>
   </Row>
   <Row ss:AutoFitHeight="0" ss:Height="15">
    <Cell ss:StyleID="s92"/>
   </Row>
   <Row ss:AutoFitHeight="0" ss:Height="15">
    <Cell ss:StyleID="s92"/>
   </Row>
   <Row ss:AutoFitHeight="0" ss:Height="15">
    <Cell ss:StyleID="s92"/>
   </Row>
   <Row ss:AutoFitHeight="0" ss:Height="15">
    <Cell ss:StyleID="s92"/>
   </Row>
   <Row ss:AutoFitHeight="0" ss:Height="15">
    <Cell ss:StyleID="s92"/>
   </Row>
  </Table>
  <WorksheetOptions xmlns="urn:schemas-microsoft-com:office:excel">
   <PageSetup>
    <Header x:Margin="0.3"/>
    <Footer x:Margin="0.3"/>
    <PageMargins x:Bottom="0.75" x:Left="0.7" x:Right="0.7" x:Top="0.75"/>
   </PageSetup>
   <Unsynced/>
   <Panes>
    <Pane>
     <Number>3</Number>
     <ActiveRow>13</ActiveRow>
    </Pane>
   </Panes>
   <ProtectObjects>False</ProtectObjects>
   <ProtectScenarios>False</ProtectScenarios>
  </WorksheetOptions>
 </Worksheet>
 <Worksheet ss:Name="Sheet3">
  <Table ss:ExpandedColumnCount="1" ss:ExpandedRowCount="1" x:FullColumns="1" x:FullRows="1" ss:DefaultColumnWidth="54" ss:DefaultRowHeight="13.5">
   <Row ss:AutoFitHeight="0"/>
  </Table>
  <WorksheetOptions xmlns="urn:schemas-microsoft-com:office:excel">
   <PageSetup>
    <Header x:Margin="0.3"/>
    <Footer x:Margin="0.3"/>
    <PageMargins x:Bottom="0.75" x:Left="0.7" x:Right="0.7" x:Top="0.75"/>
   </PageSetup>
   <Unsynced/>
   <Panes>
    <Pane>
     <Number>3</Number>
     <ActiveRow>6</ActiveRow>
     <ActiveCol>4</ActiveCol>
    </Pane>
   </Panes>
   <ProtectObjects>False</ProtectObjects>
   <ProtectScenarios>False</ProtectScenarios>
  </WorksheetOptions>
 </Worksheet>
</Workbook>
