# Supplementary material for: Characterization of Conserved and Novel microRNAs in Lilium lancifolium Thunb. by High-Throughput Sequencing
Source: Sci Rep. 2018 Feb 13;8:2880. doi: 10.1038/s41598-018-21193-4 (PMC5811567; doi:10.1038/s41598-018-21193-4)
Supplement: Supplementary file 6 — Supplementary Table S5 [file 41598_2018_21193_MOESM6_ESM.xml]

<?xml version="1.0" encoding="UTF-8"?>
<?mso-application progid="Excel.Sheet"?><Workbook xmlns:o="urn:schemas-microsoft-com:office:office" xmlns:x="urn:schemas-microsoft-com:office:excel" xmlns:html="http://www.w3.org/TR/REC-html40" xmlns:ss="urn:schemas-microsoft-com:office:spreadsheet">
 <DocumentProperties xmlns="urn:schemas-microsoft-com:office:office">
  <Created>2006-09-16T00:00:00Z</Created>
  <LastSaved>2017-11-09T04:16:54Z</LastSaved>
  <Version>14.00</Version>
 </DocumentProperties>
 <OfficeDocumentSettings xmlns="urn:schemas-microsoft-com:office:office">
  <AllowPNG/>
  <RemovePersonalInformation/>
 </OfficeDocumentSettings>
 <ExcelWorkbook xmlns="urn:schemas-microsoft-com:office:excel">
  <WindowHeight>7860</WindowHeight>
  <WindowWidth>14805</WindowWidth>
  <WindowTopX>240</WindowTopX>
  <WindowTopY>255</WindowTopY>
  <ProtectStructure>False</ProtectStructure>
  <ProtectWindows>False</ProtectWindows>
 </ExcelWorkbook>
 <Styles>
  <Style ss:ID="Default" ss:Name="Normal">
   <Alignment ss:Vertical="Bottom"/>
   <Borders/>
   <Font ss:FontName="宋体" x:CharSet="134" ss:Size="11" ss:Color="#000000"/>
   <Interior/>
   <NumberFormat/>
   <Protection/>
  </Style>
  <Style ss:ID="s62">
   <Font ss:FontName="Times New Roman" x:Family="Roman" ss:Size="11"/>
   <Interior/>
  </Style>
  <Style ss:ID="s63">
   <Alignment ss:Horizontal="Center" ss:Vertical="Bottom"/>
   <Font ss:FontName="Times New Roman" x:Family="Roman" ss:Size="11"/>
   <Interior/>
  </Style>
  <Style ss:ID="s64">
   <Alignment ss:Vertical="Bottom"/>
   <Font ss:FontName="Times New Roman" x:Family="Roman" ss:Size="11"/>
   <Interior/>
  </Style>
  <Style ss:ID="s65">
   <Font ss:FontName="Times New Roman" x:Family="Roman" ss:Size="11"/>
   <Interior/>
   <NumberFormat ss:Format="@"/>
  </Style>
  <Style ss:ID="s66">
   <Alignment ss:Horizontal="Left" ss:Vertical="Center"/>
   <Font ss:FontName="Times New Roman" x:Family="Roman" ss:Size="11" ss:Bold="1"/>
   <Interior/>
  </Style>
  <Style ss:ID="s67">
   <Borders>
    <Border ss:Position="Bottom" ss:LineStyle="Continuous" ss:Weight="1"/>
   </Borders>
   <Font ss:FontName="Times New Roman" x:Family="Roman" ss:Size="11"/>
   <Interior/>
  </Style>
  <Style ss:ID="s68">
   <Borders>
    <Border ss:Position="Bottom" ss:LineStyle="Continuous" ss:Weight="1"/>
   </Borders>
   <Font ss:FontName="Times New Roman" x:Family="Roman" ss:Size="11"/>
   <Interior/>
   <NumberFormat ss:Format="@"/>
  </Style>
  <Style ss:ID="s69">
   <Alignment ss:Horizontal="Center" ss:Vertical="Center"/>
   <Borders>
    <Border ss:Position="Bottom" ss:LineStyle="Continuous" ss:Weight="1"/>
    <Border ss:Position="Top" ss:LineStyle="Continuous" ss:Weight="1"/>
   </Borders>
   <Font ss:FontName="Times New Roman" x:Family="Roman" ss:Size="12" ss:Bold="1"/>
   <Interior/>
  </Style>
  <Style ss:ID="s70">
   <Alignment ss:Vertical="Center"/>
   <Borders>
    <Border ss:Position="Bottom" ss:LineStyle="Continuous" ss:Weight="1"/>
    <Border ss:Position="Top" ss:LineStyle="Continuous" ss:Weight="1"/>
   </Borders>
   <Font ss:FontName="Times New Roman" x:Family="Roman" ss:Size="12" ss:Bold="1"/>
   <Interior/>
  </Style>
  <Style ss:ID="s71">
   <Borders>
    <Border ss:Position="Bottom" ss:LineStyle="Continuous" ss:Weight="1"/>
    <Border ss:Position="Top" ss:LineStyle="Continuous" ss:Weight="1"/>
   </Borders>
   <Font ss:FontName="Times New Roman" x:Family="Roman" ss:Size="11" ss:Bold="1"/>
   <Interior/>
  </Style>
  <Style ss:ID="s72">
   <Borders>
    <Border ss:Position="Bottom" ss:LineStyle="Continuous" ss:Weight="1"/>
    <Border ss:Position="Top" ss:LineStyle="Continuous" ss:Weight="1"/>
   </Borders>
   <Font ss:FontName="Times New Roman" x:Family="Roman" ss:Size="11" ss:Bold="1"/>
   <Interior/>
   <NumberFormat ss:Format="@"/>
  </Style>
  <Style ss:ID="s73">
   <Alignment ss:Horizontal="Left" ss:Vertical="Center"/>
   <Borders/>
   <Font ss:FontName="Times New Roman" x:Family="Roman" ss:Size="10.5"/>
  </Style>
  <Style ss:ID="s74">
   <Alignment ss:Vertical="Bottom"/>
   <Borders/>
   <Font ss:FontName="Times New Roman" x:Family="Roman" ss:Size="11"/>
   <Interior/>
  </Style>
  <Style ss:ID="s75">
   <Borders/>
   <Font ss:FontName="Times New Roman" x:Family="Roman" ss:Size="11"/>
   <Interior/>
  </Style>
  <Style ss:ID="s76">
   <Borders/>
   <Font ss:FontName="Times New Roman" x:Family="Roman" ss:Size="11"/>
   <Interior/>
   <NumberFormat ss:Format="@"/>
  </Style>
  <Style ss:ID="s77">
   <Alignment ss:Horizontal="Center" ss:Vertical="Bottom"/>
   <Borders/>
   <Font ss:FontName="Times New Roman" x:Family="Roman" ss:Size="11"/>
   <Interior/>
  </Style>
  <Style ss:ID="s78">
   <Borders/>
   <Font ss:FontName="Times New Roman" x:Family="Roman" ss:Size="11"/>
   <Interior/>
   <NumberFormat ss:Format="m&quot;月&quot;d&quot;日&quot;"/>
  </Style>
  <Style ss:ID="s79">
   <Alignment ss:Horizontal="Left" ss:Vertical="Bottom"/>
   <Borders/>
   <Font ss:FontName="Times New Roman" x:Family="Roman" ss:Size="11"/>
   <Interior/>
  </Style>
  <Style ss:ID="s80">
   <Alignment ss:Horizontal="Center" ss:Vertical="Bottom"/>
   <Borders>
    <Border ss:Position="Bottom" ss:LineStyle="Continuous" ss:Weight="1"/>
   </Borders>
   <Font ss:FontName="Times New Roman" x:Family="Roman" ss:Size="11"/>
   <Interior/>
  </Style>
  <Style ss:ID="s81">
   <Alignment ss:Vertical="Bottom"/>
   <Borders>
    <Border ss:Position="Bottom" ss:LineStyle="Continuous" ss:Weight="1"/>
   </Borders>
   <Font ss:FontName="Times New Roman" x:Family="Roman" ss:Size="11"/>
   <Interior/>
  </Style>
  <Style ss:ID="s82">
   <Alignment ss:Vertical="Center"/>
   <Font ss:FontName="Times New Roman" x:Family="Roman" ss:Size="11" ss:Color="#000000"/>
   <Interior/>
  </Style>
  <Style ss:ID="s83">
   <Alignment ss:Vertical="Bottom"/>
   <Font ss:FontName="Times New Roman" x:Family="Roman" ss:Size="11" ss:Color="#000000"/>
   <Interior/>
  </Style>
 </Styles>
 <Worksheet ss:Name="Sheet1">
  <Table ss:ExpandedColumnCount="10" ss:ExpandedRowCount="421" x:FullColumns="1" x:FullRows="1" ss:StyleID="s62" ss:DefaultColumnWidth="54" ss:DefaultRowHeight="15">
   <Column ss:StyleID="s63" ss:AutoFitWidth="0" ss:Width="65.25"/>
   <Column ss:StyleID="s63" ss:AutoFitWidth="0" ss:Width="99"/>
   <Column ss:StyleID="s63" ss:AutoFitWidth="0" ss:Width="126.75"/>
   <Column ss:StyleID="s64" ss:AutoFitWidth="0" ss:Width="114"/>
   <Column ss:StyleID="s62" ss:AutoFitWidth="0" ss:Width="341.25"/>
   <Column ss:Index="7" ss:StyleID="s65" ss:AutoFitWidth="0" ss:Width="81"/>
   <Column ss:StyleID="s62" ss:AutoFitWidth="0" ss:Width="65.25"/>
   <Row ss:AutoFitHeight="0">
    <Cell ss:StyleID="s66"><ss:Data ss:Type="String" xmlns="http://www.w3.org/TR/REC-html40"><B>Supplementary Table S5 Predicted targets of novel miRNAs in <I>L.lancifolium</I></B></ss:Data></Cell>
    <Cell ss:StyleID="s66"/>
    <Cell ss:StyleID="s66"/>
    <Cell ss:Index="6" ss:StyleID="s67"/>
    <Cell ss:StyleID="s68"/>
    <Cell ss:StyleID="s68"/>
    <Cell ss:StyleID="s68"/>
    <Cell ss:StyleID="s68"/>
   </Row>
   <Row ss:AutoFitHeight="0" ss:Height="15.75">
    <Cell ss:StyleID="s69"><Data ss:Type="String">miRNA </Data></Cell>
    <Cell ss:StyleID="s69"/>
    <Cell ss:StyleID="s69"/>
    <Cell ss:StyleID="s70"><Data ss:Type="String">Target gene</Data></Cell>
    <Cell ss:StyleID="s70"><Data ss:Type="String">Annotation</Data></Cell>
    <Cell ss:StyleID="s71"><Data ss:Type="String">Score</Data></Cell>
    <Cell ss:StyleID="s72"><Data ss:Type="String">Match Position</Data></Cell>
    <Cell ss:StyleID="s72"><Data ss:Type="String">Cleave position</Data></Cell>
    <Cell ss:StyleID="s72"><Data ss:Type="String">Category</Data></Cell>
    <Cell ss:StyleID="s72"><Data ss:Type="String">P-value</Data></Cell>
   </Row>
   <Row ss:AutoFitHeight="0">
    <Cell ss:StyleID="s73"><Data ss:Type="String">LL-miR01</Data></Cell>
    <Cell ss:StyleID="s73"><Data ss:Type="String">c33038.graph_c0</Data></Cell>
    <Cell ss:StyleID="s73"><Data ss:Type="String">uaguaaguuugcagagcagag</Data></Cell>
    <Cell ss:StyleID="s74"><Data ss:Type="String">c171519_g1</Data></Cell>
    <Cell ss:StyleID="s75"><Data ss:Type="String">protein At3g47200-like, partial</Data></Cell>
    <Cell ss:StyleID="s75"><Data ss:Type="Number">1.5</Data></Cell>
    <Cell ss:StyleID="s76"><Data ss:Type="String">9-29</Data></Cell>
    <Cell ss:StyleID="s75"/>
    <Cell ss:StyleID="s75"/>
    <Cell ss:StyleID="s75"/>
   </Row>
   <Row ss:AutoFitHeight="0">
    <Cell ss:StyleID="s73"><Data ss:Type="String">LL-miR02</Data></Cell>
    <Cell ss:StyleID="s73"><Data ss:Type="String">c1069.graph_c1</Data></Cell>
    <Cell ss:StyleID="s73"><Data ss:Type="String">cuugugcuucuggacugcucc</Data></Cell>
    <Cell ss:StyleID="s74"><Data ss:Type="String">c38595.graph_c0</Data></Cell>
    <Cell ss:StyleID="s75"><Data ss:Type="String">hypothetical protein</Data></Cell>
    <Cell ss:StyleID="s75"><Data ss:Type="Number">1</Data></Cell>
    <Cell ss:StyleID="s76"><Data ss:Type="String">5252-5272</Data></Cell>
    <Cell ss:StyleID="s75"/>
    <Cell ss:StyleID="s75"/>
    <Cell ss:StyleID="s75"/>
   </Row>
   <Row ss:AutoFitHeight="0">
    <Cell ss:StyleID="s77"/>
    <Cell ss:StyleID="s77"/>
    <Cell ss:StyleID="s77"/>
    <Cell ss:StyleID="s74"><Data ss:Type="String">c140609_g1</Data></Cell>
    <Cell ss:StyleID="s75"><Data ss:Type="String">hypothetical protein</Data></Cell>
    <Cell ss:StyleID="s75"><Data ss:Type="Number">1.5</Data></Cell>
    <Cell ss:StyleID="s76"><Data ss:Type="String">1555-1575</Data></Cell>
    <Cell ss:StyleID="s75"/>
    <Cell ss:StyleID="s75"/>
    <Cell ss:StyleID="s75"/>
   </Row>
   <Row ss:AutoFitHeight="0">
    <Cell ss:StyleID="s77"/>
    <Cell ss:StyleID="s77"/>
    <Cell ss:StyleID="s77"/>
    <Cell ss:StyleID="s74"><Data ss:Type="String">c119053_g1</Data></Cell>
    <Cell ss:StyleID="s75"><Data ss:Type="String">serine carboxypeptidase-like 18 isoform X1</Data></Cell>
    <Cell ss:StyleID="s75"><Data ss:Type="Number">2.5</Data></Cell>
    <Cell ss:StyleID="s76"><Data ss:Type="String">833-852</Data></Cell>
    <Cell ss:StyleID="s75"/>
    <Cell ss:StyleID="s75"/>
    <Cell ss:StyleID="s75"/>
   </Row>
   <Row ss:AutoFitHeight="0">
    <Cell ss:StyleID="s77"/>
    <Cell ss:StyleID="s77"/>
    <Cell ss:StyleID="s77"/>
    <Cell ss:StyleID="s74"><Data ss:Type="String">Unigene3493_All</Data></Cell>
    <Cell ss:StyleID="s75"><Data ss:Type="String">NA</Data></Cell>
    <Cell ss:StyleID="s75"><Data ss:Type="Number">3</Data></Cell>
    <Cell ss:StyleID="s76"><Data ss:Type="String">43-63</Data></Cell>
    <Cell ss:StyleID="s75"/>
    <Cell ss:StyleID="s75"/>
    <Cell ss:StyleID="s75"/>
   </Row>
   <Row ss:AutoFitHeight="0">
    <Cell ss:StyleID="s77"/>
    <Cell ss:StyleID="s77"/>
    <Cell ss:StyleID="s77"/>
    <Cell ss:StyleID="s74"><Data ss:Type="String">Unigene4581_All</Data></Cell>
    <Cell ss:StyleID="s75"><Data ss:Type="String">NA</Data></Cell>
    <Cell ss:StyleID="s75"><Data ss:Type="Number">3</Data></Cell>
    <Cell ss:StyleID="s76"><Data ss:Type="String">341-361</Data></Cell>
    <Cell ss:StyleID="s75"/>
    <Cell ss:StyleID="s75"/>
    <Cell ss:StyleID="s75"/>
   </Row>
   <Row ss:AutoFitHeight="0">
    <Cell ss:StyleID="s77"/>
    <Cell ss:StyleID="s77"/>
    <Cell ss:StyleID="s77"/>
    <Cell ss:StyleID="s74"><Data ss:Type="String">c204854_g1</Data></Cell>
    <Cell ss:StyleID="s75"><Data ss:Type="String">conserved hypothetical protein</Data></Cell>
    <Cell ss:StyleID="s75"><Data ss:Type="Number">3</Data></Cell>
    <Cell ss:StyleID="s76"><Data ss:Type="String">51-71</Data></Cell>
    <Cell ss:StyleID="s75"/>
    <Cell ss:StyleID="s75"/>
    <Cell ss:StyleID="s75"/>
   </Row>
   <Row ss:AutoFitHeight="0">
    <Cell ss:StyleID="s77"/>
    <Cell ss:StyleID="s77"/>
    <Cell ss:StyleID="s77"/>
    <Cell ss:StyleID="s74"><Data ss:Type="String">Unigene21823_All</Data></Cell>
    <Cell ss:StyleID="s75"><Data ss:Type="String">NA</Data></Cell>
    <Cell ss:StyleID="s75"><Data ss:Type="Number">3</Data></Cell>
    <Cell ss:StyleID="s76"><Data ss:Type="String">124-144</Data></Cell>
    <Cell ss:StyleID="s75"/>
    <Cell ss:StyleID="s75"/>
    <Cell ss:StyleID="s75"/>
   </Row>
   <Row ss:AutoFitHeight="0">
    <Cell ss:StyleID="s73"><Data ss:Type="String">LL-miR03</Data></Cell>
    <Cell ss:StyleID="s73"><Data ss:Type="String">c15590.graph_c0</Data></Cell>
    <Cell ss:StyleID="s73"><Data ss:Type="String">aagguauagagucagacacuu</Data></Cell>
    <Cell ss:StyleID="s74"><Data ss:Type="String">c202215_g1</Data></Cell>
    <Cell ss:StyleID="s75"><Data ss:Type="String">NA</Data></Cell>
    <Cell ss:StyleID="s75"><Data ss:Type="Number">2</Data></Cell>
    <Cell ss:StyleID="s76"><Data ss:Type="String">100-120</Data></Cell>
    <Cell ss:StyleID="s75"/>
    <Cell ss:StyleID="s75"/>
    <Cell ss:StyleID="s75"/>
   </Row>
   <Row ss:AutoFitHeight="0">
    <Cell ss:StyleID="s73"><Data ss:Type="String">LL-miR04</Data></Cell>
    <Cell ss:StyleID="s73"><Data ss:Type="String">c25608.graph_c0</Data></Cell>
    <Cell ss:StyleID="s73"><Data ss:Type="String">agacgaucgcaccaaacuggcuau</Data></Cell>
    <Cell ss:StyleID="s74"><Data ss:Type="String">c113949_g1</Data></Cell>
    <Cell ss:StyleID="s75"><Data ss:Type="String">NA</Data></Cell>
    <Cell ss:StyleID="s75"><Data ss:Type="Number">0</Data></Cell>
    <Cell ss:StyleID="s76"><Data ss:Type="String">794-817</Data></Cell>
    <Cell ss:StyleID="s75"/>
    <Cell ss:StyleID="s75"/>
    <Cell ss:StyleID="s75"/>
   </Row>
   <Row ss:AutoFitHeight="0">
    <Cell ss:StyleID="s75"/>
    <Cell ss:StyleID="s75"/>
    <Cell ss:StyleID="s75"/>
    <Cell ss:StyleID="s74"><Data ss:Type="String">c94908_g2</Data></Cell>
    <Cell ss:StyleID="s75"><Data ss:Type="String">uncharacterized protein</Data></Cell>
    <Cell ss:StyleID="s75"><Data ss:Type="Number">2</Data></Cell>
    <Cell ss:StyleID="s76"><Data ss:Type="String">200-223</Data></Cell>
    <Cell ss:StyleID="s75"/>
    <Cell ss:StyleID="s75"/>
    <Cell ss:StyleID="s75"/>
   </Row>
   <Row ss:AutoFitHeight="0">
    <Cell ss:StyleID="s75"/>
    <Cell ss:StyleID="s75"/>
    <Cell ss:StyleID="s75"/>
    <Cell ss:StyleID="s74"><Data ss:Type="String">c148612_g1</Data></Cell>
    <Cell ss:StyleID="s75"><Data ss:Type="String">NA</Data></Cell>
    <Cell ss:StyleID="s75"><Data ss:Type="Number">3</Data></Cell>
    <Cell ss:StyleID="s76"><Data ss:Type="String">160-183</Data></Cell>
    <Cell ss:StyleID="s75"/>
    <Cell ss:StyleID="s75"/>
    <Cell ss:StyleID="s75"/>
   </Row>
   <Row ss:AutoFitHeight="0">
    <Cell ss:StyleID="s75"/>
    <Cell ss:StyleID="s75"/>
    <Cell ss:StyleID="s75"/>
    <Cell ss:StyleID="s74"><Data ss:Type="String">c120887_g1</Data></Cell>
    <Cell ss:StyleID="s75"><Data ss:Type="String">NA</Data></Cell>
    <Cell ss:StyleID="s75"><Data ss:Type="Number">3</Data></Cell>
    <Cell ss:StyleID="s76"><Data ss:Type="String">79-101</Data></Cell>
    <Cell ss:StyleID="s75"/>
    <Cell ss:StyleID="s75"/>
    <Cell ss:StyleID="s75"/>
   </Row>
   <Row ss:AutoFitHeight="0">
    <Cell ss:StyleID="s75"/>
    <Cell ss:StyleID="s75"/>
    <Cell ss:StyleID="s75"/>
    <Cell ss:StyleID="s74"><Data ss:Type="String">c134552_g1</Data></Cell>
    <Cell ss:StyleID="s75"><Data ss:Type="String">NA</Data></Cell>
    <Cell ss:StyleID="s75"><Data ss:Type="Number">3</Data></Cell>
    <Cell ss:StyleID="s76"><Data ss:Type="String">197-219</Data></Cell>
    <Cell ss:StyleID="s75"/>
    <Cell ss:StyleID="s75"/>
    <Cell ss:StyleID="s75"/>
   </Row>
   <Row ss:AutoFitHeight="0">
    <Cell ss:StyleID="s73"><Data ss:Type="String">LL-miR05</Data></Cell>
    <Cell ss:StyleID="s73"><Data ss:Type="String">c28639.graph_c0</Data></Cell>
    <Cell ss:StyleID="s73"><Data ss:Type="String">uuuucuaugucacucaauccaa</Data></Cell>
    <Cell ss:StyleID="s74"><Data ss:Type="String">CL1032.Contig2_All</Data></Cell>
    <Cell ss:StyleID="s75"><Data ss:Type="String">NA</Data></Cell>
    <Cell ss:StyleID="s75"><Data ss:Type="Number">0.5</Data></Cell>
    <Cell ss:StyleID="s76"><Data ss:Type="String">141-162</Data></Cell>
    <Cell ss:StyleID="s75"/>
    <Cell ss:StyleID="s75"/>
    <Cell ss:StyleID="s75"/>
   </Row>
   <Row ss:AutoFitHeight="0">
    <Cell ss:StyleID="s75"/>
    <Cell ss:StyleID="s75"/>
    <Cell ss:StyleID="s75"/>
    <Cell ss:StyleID="s74"><Data ss:Type="String">DW718112</Data></Cell>
    <Cell ss:StyleID="s75"><Data ss:Type="String">hypothetical protein</Data></Cell>
    <Cell ss:StyleID="s75"><Data ss:Type="Number">1</Data></Cell>
    <Cell ss:StyleID="s76"><Data ss:Type="String">85-106</Data></Cell>
    <Cell ss:StyleID="s75"/>
    <Cell ss:StyleID="s75"/>
    <Cell ss:StyleID="s75"/>
   </Row>
   <Row ss:AutoFitHeight="0">
    <Cell ss:StyleID="s75"/>
    <Cell ss:StyleID="s75"/>
    <Cell ss:StyleID="s75"/>
    <Cell ss:StyleID="s74"><Data ss:Type="String">c95580_g1</Data></Cell>
    <Cell ss:StyleID="s75"><Data ss:Type="String">NA</Data></Cell>
    <Cell ss:StyleID="s75"><Data ss:Type="Number">1</Data></Cell>
    <Cell ss:StyleID="s76"><Data ss:Type="String">897-918</Data></Cell>
    <Cell ss:StyleID="s75"/>
    <Cell ss:StyleID="s75"/>
    <Cell ss:StyleID="s75"/>
   </Row>
   <Row ss:AutoFitHeight="0">
    <Cell ss:StyleID="s75"/>
    <Cell ss:StyleID="s75"/>
    <Cell ss:StyleID="s75"/>
    <Cell ss:StyleID="s74"><Data ss:Type="String">c60557.graph_c0</Data></Cell>
    <Cell ss:StyleID="s75"><Data ss:Type="String">cellulose synthase-like protein E6</Data></Cell>
    <Cell ss:StyleID="s75"><Data ss:Type="Number">1</Data></Cell>
    <Cell ss:StyleID="s76"><Data ss:Type="String">436-457</Data></Cell>
    <Cell ss:StyleID="s75"/>
    <Cell ss:StyleID="s75"/>
    <Cell ss:StyleID="s75"/>
   </Row>
   <Row ss:AutoFitHeight="0">
    <Cell ss:StyleID="s75"/>
    <Cell ss:StyleID="s75"/>
    <Cell ss:StyleID="s75"/>
    <Cell ss:StyleID="s74"><Data ss:Type="String">c13778_g1</Data></Cell>
    <Cell ss:StyleID="s75"><Data ss:Type="String">NA</Data></Cell>
    <Cell ss:StyleID="s75"><Data ss:Type="Number">1.5</Data></Cell>
    <Cell ss:StyleID="s76"><Data ss:Type="String">287-308</Data></Cell>
    <Cell ss:StyleID="s75"/>
    <Cell ss:StyleID="s75"/>
    <Cell ss:StyleID="s75"/>
   </Row>
   <Row ss:AutoFitHeight="0">
    <Cell ss:StyleID="s75"/>
    <Cell ss:StyleID="s75"/>
    <Cell ss:StyleID="s75"/>
    <Cell ss:StyleID="s74"><Data ss:Type="String">BP177315</Data></Cell>
    <Cell ss:StyleID="s75"><Data ss:Type="String">hypothetical protein</Data></Cell>
    <Cell ss:StyleID="s75"><Data ss:Type="Number">2</Data></Cell>
    <Cell ss:StyleID="s76"><Data ss:Type="String">111-132</Data></Cell>
    <Cell ss:StyleID="s75"/>
    <Cell ss:StyleID="s75"/>
    <Cell ss:StyleID="s75"/>
   </Row>
   <Row ss:AutoFitHeight="0">
    <Cell ss:StyleID="s75"/>
    <Cell ss:StyleID="s75"/>
    <Cell ss:StyleID="s75"/>
    <Cell ss:StyleID="s74"><Data ss:Type="String">c21534.graph_c0</Data></Cell>
    <Cell ss:StyleID="s75"><Data ss:Type="String">hypothetical protein </Data></Cell>
    <Cell ss:StyleID="s75"><Data ss:Type="Number">2</Data></Cell>
    <Cell ss:StyleID="s76"><Data ss:Type="String">218-240</Data></Cell>
    <Cell ss:StyleID="s75"/>
    <Cell ss:StyleID="s75"/>
    <Cell ss:StyleID="s75"/>
   </Row>
   <Row ss:AutoFitHeight="0">
    <Cell ss:StyleID="s75"/>
    <Cell ss:StyleID="s75"/>
    <Cell ss:StyleID="s75"/>
    <Cell ss:StyleID="s74"><Data ss:Type="String">CL8047.Contig1_All</Data></Cell>
    <Cell ss:StyleID="s75"><Data ss:Type="String">NA</Data></Cell>
    <Cell ss:StyleID="s75"><Data ss:Type="Number">2</Data></Cell>
    <Cell ss:StyleID="s76"><Data ss:Type="String">509-530</Data></Cell>
    <Cell ss:StyleID="s75"/>
    <Cell ss:StyleID="s75"/>
    <Cell ss:StyleID="s75"/>
   </Row>
   <Row ss:AutoFitHeight="0">
    <Cell ss:StyleID="s75"/>
    <Cell ss:StyleID="s75"/>
    <Cell ss:StyleID="s75"/>
    <Cell ss:StyleID="s74"><Data ss:Type="String">c76917.graph_c0</Data></Cell>
    <Cell ss:StyleID="s75"><Data ss:Type="String">mediator of RNA polymerase II transcription subunit 20a isoform X1</Data></Cell>
    <Cell ss:StyleID="s75"><Data ss:Type="Number">2</Data></Cell>
    <Cell ss:StyleID="s76"><Data ss:Type="String">188-209</Data></Cell>
    <Cell ss:StyleID="s75"/>
    <Cell ss:StyleID="s75"/>
    <Cell ss:StyleID="s75"/>
   </Row>
   <Row ss:AutoFitHeight="0">
    <Cell ss:StyleID="s75"/>
    <Cell ss:StyleID="s75"/>
    <Cell ss:StyleID="s75"/>
    <Cell ss:StyleID="s74"><Data ss:Type="String">c50503.graph_c0</Data></Cell>
    <Cell ss:StyleID="s75"><Data ss:Type="String">auxin response factor 6-like isoform X1</Data></Cell>
    <Cell ss:StyleID="s75"><Data ss:Type="Number">2</Data></Cell>
    <Cell ss:StyleID="s76"><Data ss:Type="String">822-843</Data></Cell>
    <Cell ss:StyleID="s75"/>
    <Cell ss:StyleID="s75"/>
    <Cell ss:StyleID="s75"/>
   </Row>
   <Row ss:AutoFitHeight="0">
    <Cell ss:StyleID="s75"/>
    <Cell ss:StyleID="s75"/>
    <Cell ss:StyleID="s75"/>
    <Cell ss:StyleID="s74"><Data ss:Type="String">c114317_g1</Data></Cell>
    <Cell ss:StyleID="s75"><Data ss:Type="String">NA</Data></Cell>
    <Cell ss:StyleID="s75"><Data ss:Type="Number">2</Data></Cell>
    <Cell ss:StyleID="s76"><Data ss:Type="String">90-111</Data></Cell>
    <Cell ss:StyleID="s75"/>
    <Cell ss:StyleID="s75"/>
    <Cell ss:StyleID="s75"/>
   </Row>
   <Row ss:AutoFitHeight="0">
    <Cell ss:StyleID="s75"/>
    <Cell ss:StyleID="s75"/>
    <Cell ss:StyleID="s75"/>
    <Cell ss:StyleID="s74"><Data ss:Type="String">CL625.Contig1_All</Data></Cell>
    <Cell ss:StyleID="s75"><Data ss:Type="String">NA</Data></Cell>
    <Cell ss:StyleID="s75"><Data ss:Type="Number">2.5</Data></Cell>
    <Cell ss:StyleID="s76"><Data ss:Type="String">189-208</Data></Cell>
    <Cell ss:StyleID="s75"><Data ss:Type="Number">199</Data></Cell>
    <Cell ss:StyleID="s75"><Data ss:Type="Number">1</Data></Cell>
    <Cell ss:StyleID="s75"><Data ss:Type="Number">0</Data></Cell>
   </Row>
   <Row ss:AutoFitHeight="0">
    <Cell ss:StyleID="s75"/>
    <Cell ss:StyleID="s75"/>
    <Cell ss:StyleID="s75"/>
    <Cell ss:StyleID="s74"><Data ss:Type="String">c138841_g1</Data></Cell>
    <Cell ss:StyleID="s75"><Data ss:Type="String">NA</Data></Cell>
    <Cell ss:StyleID="s75"><Data ss:Type="Number">2.5</Data></Cell>
    <Cell ss:StyleID="s76"><Data ss:Type="String">78-99</Data></Cell>
    <Cell ss:StyleID="s75"/>
    <Cell ss:StyleID="s75"/>
    <Cell ss:StyleID="s75"/>
   </Row>
   <Row ss:AutoFitHeight="0">
    <Cell ss:StyleID="s75"/>
    <Cell ss:StyleID="s75"/>
    <Cell ss:StyleID="s75"/>
    <Cell ss:StyleID="s74"><Data ss:Type="String">c76112.graph_c0</Data></Cell>
    <Cell ss:StyleID="s75"><Data ss:Type="String">ethylene-responsive transcription factor TINY-like</Data></Cell>
    <Cell ss:StyleID="s75"><Data ss:Type="Number">2.5</Data></Cell>
    <Cell ss:StyleID="s76"><Data ss:Type="String">238-259</Data></Cell>
    <Cell ss:StyleID="s75"/>
    <Cell ss:StyleID="s75"/>
    <Cell ss:StyleID="s75"/>
   </Row>
   <Row ss:AutoFitHeight="0">
    <Cell ss:StyleID="s75"/>
    <Cell ss:StyleID="s75"/>
    <Cell ss:StyleID="s75"/>
    <Cell ss:StyleID="s74"><Data ss:Type="String">c16504.graph_c0</Data></Cell>
    <Cell ss:StyleID="s75"><Data ss:Type="String">inorganic phosphate transporter 1-4-like</Data></Cell>
    <Cell ss:StyleID="s75"><Data ss:Type="Number">2.5</Data></Cell>
    <Cell ss:StyleID="s76"><Data ss:Type="String">341-362</Data></Cell>
    <Cell ss:StyleID="s75"/>
    <Cell ss:StyleID="s75"/>
    <Cell ss:StyleID="s75"/>
   </Row>
   <Row ss:AutoFitHeight="0">
    <Cell ss:StyleID="s75"/>
    <Cell ss:StyleID="s75"/>
    <Cell ss:StyleID="s75"/>
    <Cell ss:StyleID="s74"><Data ss:Type="String">c116685_g1</Data></Cell>
    <Cell ss:StyleID="s75"><Data ss:Type="String">NA</Data></Cell>
    <Cell ss:StyleID="s75"><Data ss:Type="Number">2.5</Data></Cell>
    <Cell ss:StyleID="s76"><Data ss:Type="String">534-555</Data></Cell>
    <Cell ss:StyleID="s75"/>
    <Cell ss:StyleID="s75"/>
    <Cell ss:StyleID="s75"/>
   </Row>
   <Row ss:AutoFitHeight="0">
    <Cell ss:StyleID="s75"/>
    <Cell ss:StyleID="s75"/>
    <Cell ss:StyleID="s75"/>
    <Cell ss:StyleID="s74"><Data ss:Type="String">CL6763.Contig1_All</Data></Cell>
    <Cell ss:StyleID="s75"><Data ss:Type="String">NA</Data></Cell>
    <Cell ss:StyleID="s75"><Data ss:Type="Number">3</Data></Cell>
    <Cell ss:StyleID="s76"><Data ss:Type="String">95-117</Data></Cell>
    <Cell ss:StyleID="s75"/>
    <Cell ss:StyleID="s75"/>
    <Cell ss:StyleID="s75"/>
   </Row>
   <Row ss:AutoFitHeight="0">
    <Cell ss:StyleID="s75"/>
    <Cell ss:StyleID="s75"/>
    <Cell ss:StyleID="s75"/>
    <Cell ss:StyleID="s74"><Data ss:Type="String">c4367.graph_c0</Data></Cell>
    <Cell ss:StyleID="s75"><Data ss:Type="String">NA</Data></Cell>
    <Cell ss:StyleID="s75"><Data ss:Type="Number">3</Data></Cell>
    <Cell ss:StyleID="s76"><Data ss:Type="String">101-123</Data></Cell>
    <Cell ss:StyleID="s75"/>
    <Cell ss:StyleID="s75"/>
    <Cell ss:StyleID="s75"/>
   </Row>
   <Row ss:AutoFitHeight="0">
    <Cell ss:StyleID="s75"/>
    <Cell ss:StyleID="s75"/>
    <Cell ss:StyleID="s75"/>
    <Cell ss:StyleID="s74"><Data ss:Type="String">c39810.graph_c0</Data></Cell>
    <Cell ss:StyleID="s75"><Data ss:Type="String">putative Cytocrome P450 like protein precursor</Data></Cell>
    <Cell ss:StyleID="s75"><Data ss:Type="Number">3</Data></Cell>
    <Cell ss:StyleID="s76"><Data ss:Type="String">195-217</Data></Cell>
    <Cell ss:StyleID="s75"><Data ss:Type="Number">207</Data></Cell>
    <Cell ss:StyleID="s75"><Data ss:Type="Number">4</Data></Cell>
    <Cell ss:StyleID="s75"><Data ss:Type="Number">0</Data></Cell>
   </Row>
   <Row ss:AutoFitHeight="0">
    <Cell ss:StyleID="s75"/>
    <Cell ss:StyleID="s75"/>
    <Cell ss:StyleID="s75"/>
    <Cell ss:StyleID="s74"><Data ss:Type="String">c45733.graph_c0</Data></Cell>
    <Cell ss:StyleID="s75"><Data ss:Type="String">probable leucine-rich repeat receptor-like protein kinase</Data></Cell>
    <Cell ss:StyleID="s75"><Data ss:Type="Number">3</Data></Cell>
    <Cell ss:StyleID="s76"><Data ss:Type="String">97-118</Data></Cell>
    <Cell ss:StyleID="s75"/>
    <Cell ss:StyleID="s75"/>
    <Cell ss:StyleID="s75"/>
   </Row>
   <Row ss:AutoFitHeight="0">
    <Cell ss:StyleID="s75"/>
    <Cell ss:StyleID="s75"/>
    <Cell ss:StyleID="s75"/>
    <Cell ss:StyleID="s74"><Data ss:Type="String">c14192.graph_c0</Data></Cell>
    <Cell ss:StyleID="s75"><Data ss:Type="String">uncharacterized protein At4g22758-like</Data></Cell>
    <Cell ss:StyleID="s75"><Data ss:Type="Number">3</Data></Cell>
    <Cell ss:StyleID="s76"><Data ss:Type="String">145-167</Data></Cell>
    <Cell ss:StyleID="s75"><Data ss:Type="Number">157</Data></Cell>
    <Cell ss:StyleID="s75"><Data ss:Type="Number">4</Data></Cell>
    <Cell ss:StyleID="s75"><Data ss:Type="Number">0</Data></Cell>
   </Row>
   <Row ss:AutoFitHeight="0">
    <Cell ss:StyleID="s75"/>
    <Cell ss:StyleID="s75"/>
    <Cell ss:StyleID="s75"/>
    <Cell ss:StyleID="s74"><Data ss:Type="String">BP177039</Data></Cell>
    <Cell ss:StyleID="s75"><Data ss:Type="String">BP177039 Lilium longiflorum pollen mature Lilium longiflorum cDNA clone GC0585, mRNA sequence</Data></Cell>
    <Cell ss:StyleID="s75"><Data ss:Type="Number">3</Data></Cell>
    <Cell ss:StyleID="s76"><Data ss:Type="String">324-345</Data></Cell>
    <Cell ss:StyleID="s75"/>
    <Cell ss:StyleID="s75"/>
    <Cell ss:StyleID="s75"/>
   </Row>
   <Row ss:AutoFitHeight="0">
    <Cell ss:StyleID="s75"/>
    <Cell ss:StyleID="s75"/>
    <Cell ss:StyleID="s75"/>
    <Cell ss:StyleID="s74"><Data ss:Type="String">c29882_g1</Data></Cell>
    <Cell ss:StyleID="s75"><Data ss:Type="String">NA</Data></Cell>
    <Cell ss:StyleID="s75"><Data ss:Type="Number">3</Data></Cell>
    <Cell ss:StyleID="s76"><Data ss:Type="String">117-139</Data></Cell>
    <Cell ss:StyleID="s75"/>
    <Cell ss:StyleID="s75"/>
    <Cell ss:StyleID="s75"/>
   </Row>
   <Row ss:AutoFitHeight="0">
    <Cell ss:StyleID="s75"/>
    <Cell ss:StyleID="s75"/>
    <Cell ss:StyleID="s75"/>
    <Cell ss:StyleID="s74"><Data ss:Type="String">c72332.graph_c0</Data></Cell>
    <Cell ss:StyleID="s75"><Data ss:Type="String">eukaryotic translation initiation factor 3 subunit D-like </Data></Cell>
    <Cell ss:StyleID="s75"><Data ss:Type="Number">3</Data></Cell>
    <Cell ss:StyleID="s76"><Data ss:Type="String">175-196</Data></Cell>
    <Cell ss:StyleID="s75"/>
    <Cell ss:StyleID="s75"/>
    <Cell ss:StyleID="s75"/>
   </Row>
   <Row ss:AutoFitHeight="0">
    <Cell ss:StyleID="s75"/>
    <Cell ss:StyleID="s75"/>
    <Cell ss:StyleID="s75"/>
    <Cell ss:StyleID="s74"><Data ss:Type="String">c114536_g2</Data></Cell>
    <Cell ss:StyleID="s75"><Data ss:Type="String">NA</Data></Cell>
    <Cell ss:StyleID="s75"><Data ss:Type="Number">3</Data></Cell>
    <Cell ss:StyleID="s76"><Data ss:Type="String">240-262</Data></Cell>
    <Cell ss:StyleID="s75"/>
    <Cell ss:StyleID="s75"/>
    <Cell ss:StyleID="s75"/>
   </Row>
   <Row ss:AutoFitHeight="0">
    <Cell ss:StyleID="s75"/>
    <Cell ss:StyleID="s75"/>
    <Cell ss:StyleID="s75"/>
    <Cell ss:StyleID="s74"><Data ss:Type="String">c101143_g1</Data></Cell>
    <Cell ss:StyleID="s75"><Data ss:Type="String">NA</Data></Cell>
    <Cell ss:StyleID="s75"><Data ss:Type="Number">3</Data></Cell>
    <Cell ss:StyleID="s76"><Data ss:Type="String">347-368</Data></Cell>
    <Cell ss:StyleID="s75"/>
    <Cell ss:StyleID="s75"/>
    <Cell ss:StyleID="s75"/>
   </Row>
   <Row ss:AutoFitHeight="0">
    <Cell ss:StyleID="s75"/>
    <Cell ss:StyleID="s75"/>
    <Cell ss:StyleID="s75"/>
    <Cell ss:StyleID="s74"><Data ss:Type="String">c113231_g2</Data></Cell>
    <Cell ss:StyleID="s75"><Data ss:Type="String">NA</Data></Cell>
    <Cell ss:StyleID="s75"><Data ss:Type="Number">3</Data></Cell>
    <Cell ss:StyleID="s76"><Data ss:Type="String">297-318</Data></Cell>
    <Cell ss:StyleID="s75"/>
    <Cell ss:StyleID="s75"/>
    <Cell ss:StyleID="s75"/>
   </Row>
   <Row ss:AutoFitHeight="0">
    <Cell ss:StyleID="s75"/>
    <Cell ss:StyleID="s75"/>
    <Cell ss:StyleID="s75"/>
    <Cell ss:StyleID="s74"><Data ss:Type="String">JZ391423</Data></Cell>
    <Cell ss:StyleID="s75"><Data ss:Type="String">EST485 suppression subtractive hybridization library of Lilium regale induced by Fusarium oxysporum Lilium regale cDNA clone F22B03, mRNA sequence</Data></Cell>
    <Cell ss:StyleID="s75"><Data ss:Type="Number">3</Data></Cell>
    <Cell ss:StyleID="s76"><Data ss:Type="String">78-99</Data></Cell>
    <Cell ss:StyleID="s75"/>
    <Cell ss:StyleID="s75"/>
    <Cell ss:StyleID="s75"/>
   </Row>
   <Row ss:AutoFitHeight="0">
    <Cell ss:StyleID="s75"/>
    <Cell ss:StyleID="s75"/>
    <Cell ss:StyleID="s75"/>
    <Cell ss:StyleID="s74"><Data ss:Type="String">Unigene12924_All</Data></Cell>
    <Cell ss:StyleID="s75"><Data ss:Type="String">NA</Data></Cell>
    <Cell ss:StyleID="s75"><Data ss:Type="Number">3</Data></Cell>
    <Cell ss:StyleID="s76"><Data ss:Type="String">221-243</Data></Cell>
    <Cell ss:StyleID="s75"/>
    <Cell ss:StyleID="s75"/>
    <Cell ss:StyleID="s75"/>
   </Row>
   <Row ss:AutoFitHeight="0">
    <Cell ss:StyleID="s73"><Data ss:Type="String">LL-miR06</Data></Cell>
    <Cell ss:StyleID="s73"><Data ss:Type="String">c30876.graph_c0</Data></Cell>
    <Cell ss:StyleID="s73"><Data ss:Type="String">aguaaguugagaagaguaggagaa</Data></Cell>
    <Cell ss:StyleID="s74"><Data ss:Type="String">c79820.graph_c0</Data></Cell>
    <Cell ss:StyleID="s75"><Data ss:Type="String">uncharacterized protein</Data></Cell>
    <Cell ss:StyleID="s75"><Data ss:Type="Number">0</Data></Cell>
    <Cell ss:StyleID="s76"><Data ss:Type="String">209-232</Data></Cell>
    <Cell ss:StyleID="s75"/>
    <Cell ss:StyleID="s75"/>
    <Cell ss:StyleID="s75"/>
   </Row>
   <Row ss:AutoFitHeight="0">
    <Cell ss:StyleID="s75"/>
    <Cell ss:StyleID="s75"/>
    <Cell ss:StyleID="s75"/>
    <Cell ss:StyleID="s74"><Data ss:Type="String">Unigene8548_All</Data></Cell>
    <Cell ss:StyleID="s75"><Data ss:Type="String">NA</Data></Cell>
    <Cell ss:StyleID="s75"><Data ss:Type="Number">1</Data></Cell>
    <Cell ss:StyleID="s76"><Data ss:Type="String">94-117</Data></Cell>
    <Cell ss:StyleID="s75"/>
    <Cell ss:StyleID="s75"/>
    <Cell ss:StyleID="s75"/>
   </Row>
   <Row ss:AutoFitHeight="0">
    <Cell ss:StyleID="s75"/>
    <Cell ss:StyleID="s75"/>
    <Cell ss:StyleID="s75"/>
    <Cell ss:StyleID="s74"><Data ss:Type="String">CL2395.Contig2_All</Data></Cell>
    <Cell ss:StyleID="s75"><Data ss:Type="String">NA</Data></Cell>
    <Cell ss:StyleID="s75"><Data ss:Type="Number">2</Data></Cell>
    <Cell ss:StyleID="s76"><Data ss:Type="String">170-193</Data></Cell>
    <Cell ss:StyleID="s75"/>
    <Cell ss:StyleID="s75"/>
    <Cell ss:StyleID="s75"/>
   </Row>
   <Row ss:AutoFitHeight="0">
    <Cell ss:StyleID="s75"/>
    <Cell ss:StyleID="s75"/>
    <Cell ss:StyleID="s75"/>
    <Cell ss:StyleID="s74"><Data ss:Type="String">c37173.graph_c0</Data></Cell>
    <Cell ss:StyleID="s75"><Data ss:Type="String">RING-H2 finger protein ATL48-like</Data></Cell>
    <Cell ss:StyleID="s75"><Data ss:Type="Number">2</Data></Cell>
    <Cell ss:StyleID="s76"><Data ss:Type="String">41-64</Data></Cell>
    <Cell ss:StyleID="s75"/>
    <Cell ss:StyleID="s75"/>
    <Cell ss:StyleID="s75"/>
   </Row>
   <Row ss:AutoFitHeight="0">
    <Cell ss:StyleID="s75"/>
    <Cell ss:StyleID="s75"/>
    <Cell ss:StyleID="s75"/>
    <Cell ss:StyleID="s74"><Data ss:Type="String">CL2395.Contig3_All</Data></Cell>
    <Cell ss:StyleID="s75"><Data ss:Type="String">DNA-directed RNA polymerase II subunit 1-like</Data></Cell>
    <Cell ss:StyleID="s75"><Data ss:Type="Number">2</Data></Cell>
    <Cell ss:StyleID="s76"><Data ss:Type="String">176-199</Data></Cell>
    <Cell ss:StyleID="s75"/>
    <Cell ss:StyleID="s75"/>
    <Cell ss:StyleID="s75"/>
   </Row>
   <Row ss:AutoFitHeight="0">
    <Cell ss:StyleID="s75"/>
    <Cell ss:StyleID="s75"/>
    <Cell ss:StyleID="s75"/>
    <Cell ss:StyleID="s74"><Data ss:Type="String">Unigene743_All</Data></Cell>
    <Cell ss:StyleID="s75"><Data ss:Type="String">NA</Data></Cell>
    <Cell ss:StyleID="s75"><Data ss:Type="Number">2.5</Data></Cell>
    <Cell ss:StyleID="s76"><Data ss:Type="String">206-229</Data></Cell>
    <Cell ss:StyleID="s75"/>
    <Cell ss:StyleID="s75"/>
    <Cell ss:StyleID="s75"/>
   </Row>
   <Row ss:AutoFitHeight="0">
    <Cell ss:StyleID="s75"/>
    <Cell ss:StyleID="s75"/>
    <Cell ss:StyleID="s75"/>
    <Cell ss:StyleID="s74"><Data ss:Type="String">CL2213.Contig1_All</Data></Cell>
    <Cell ss:StyleID="s75"><Data ss:Type="String">NA</Data></Cell>
    <Cell ss:StyleID="s75"><Data ss:Type="Number">3</Data></Cell>
    <Cell ss:StyleID="s76"><Data ss:Type="String">622-644</Data></Cell>
    <Cell ss:StyleID="s75"/>
    <Cell ss:StyleID="s75"/>
    <Cell ss:StyleID="s75"/>
   </Row>
   <Row ss:AutoFitHeight="0">
    <Cell ss:StyleID="s75"/>
    <Cell ss:StyleID="s75"/>
    <Cell ss:StyleID="s75"/>
    <Cell ss:StyleID="s74"><Data ss:Type="String">CL2213.Contig2_All</Data></Cell>
    <Cell ss:StyleID="s75"><Data ss:Type="String">NA</Data></Cell>
    <Cell ss:StyleID="s75"><Data ss:Type="Number">3</Data></Cell>
    <Cell ss:StyleID="s76"><Data ss:Type="String">622-644</Data></Cell>
    <Cell ss:StyleID="s75"/>
    <Cell ss:StyleID="s75"/>
    <Cell ss:StyleID="s75"/>
   </Row>
   <Row ss:AutoFitHeight="0">
    <Cell ss:StyleID="s73"><Data ss:Type="String">LL-miR07</Data></Cell>
    <Cell ss:StyleID="s73"><Data ss:Type="String">c31471.graph_c0</Data></Cell>
    <Cell ss:StyleID="s73"><Data ss:Type="String">uucacugccaccauccgccugu</Data></Cell>
    <Cell ss:StyleID="s74"><Data ss:Type="String">c46676_g1</Data></Cell>
    <Cell ss:StyleID="s75"><Data ss:Type="String">NA</Data></Cell>
    <Cell ss:StyleID="s75"><Data ss:Type="Number">2</Data></Cell>
    <Cell ss:StyleID="s76"><Data ss:Type="String">192-213</Data></Cell>
    <Cell ss:StyleID="s75"/>
    <Cell ss:StyleID="s75"/>
    <Cell ss:StyleID="s75"/>
   </Row>
   <Row ss:AutoFitHeight="0">
    <Cell ss:StyleID="s77"/>
    <Cell ss:StyleID="s77"/>
    <Cell ss:StyleID="s77"/>
    <Cell ss:StyleID="s74"><Data ss:Type="String">c79455.graph_c0</Data></Cell>
    <Cell ss:StyleID="s75"><Data ss:Type="String">uncharacterized protein</Data></Cell>
    <Cell ss:StyleID="s75"><Data ss:Type="Number">2.5</Data></Cell>
    <Cell ss:StyleID="s76"><Data ss:Type="String">36-57</Data></Cell>
    <Cell ss:StyleID="s75"/>
    <Cell ss:StyleID="s75"/>
    <Cell ss:StyleID="s75"/>
   </Row>
   <Row ss:AutoFitHeight="0">
    <Cell ss:StyleID="s77"/>
    <Cell ss:StyleID="s77"/>
    <Cell ss:StyleID="s77"/>
    <Cell ss:StyleID="s74"><Data ss:Type="String">c229992_g1</Data></Cell>
    <Cell ss:StyleID="s75"><Data ss:Type="String">NA</Data></Cell>
    <Cell ss:StyleID="s75"><Data ss:Type="Number">2.5</Data></Cell>
    <Cell ss:StyleID="s76"><Data ss:Type="String">230-251</Data></Cell>
    <Cell ss:StyleID="s75"/>
    <Cell ss:StyleID="s75"/>
    <Cell ss:StyleID="s75"/>
   </Row>
   <Row ss:AutoFitHeight="0">
    <Cell ss:StyleID="s77"/>
    <Cell ss:StyleID="s77"/>
    <Cell ss:StyleID="s77"/>
    <Cell ss:StyleID="s74"><Data ss:Type="String">c107990_g1</Data></Cell>
    <Cell ss:StyleID="s75"><Data ss:Type="String">NA</Data></Cell>
    <Cell ss:StyleID="s75"><Data ss:Type="Number">2.5</Data></Cell>
    <Cell ss:StyleID="s76"><Data ss:Type="String">439-460</Data></Cell>
    <Cell ss:StyleID="s75"/>
    <Cell ss:StyleID="s75"/>
    <Cell ss:StyleID="s75"/>
   </Row>
   <Row ss:AutoFitHeight="0">
    <Cell ss:StyleID="s77"/>
    <Cell ss:StyleID="s77"/>
    <Cell ss:StyleID="s77"/>
    <Cell ss:StyleID="s74"><Data ss:Type="String">Unigene11853_All</Data></Cell>
    <Cell ss:StyleID="s75"><Data ss:Type="String">auxin response factor 7-like</Data></Cell>
    <Cell ss:StyleID="s75"><Data ss:Type="Number">3</Data></Cell>
    <Cell ss:StyleID="s76"><Data ss:Type="String">257-278</Data></Cell>
    <Cell ss:StyleID="s75"><Data ss:Type="Number">269</Data></Cell>
    <Cell ss:StyleID="s75"><Data ss:Type="Number">4</Data></Cell>
    <Cell ss:StyleID="s75"><Data ss:Type="Number">1.2E-2</Data></Cell>
   </Row>
   <Row ss:AutoFitHeight="0">
    <Cell ss:StyleID="s77"/>
    <Cell ss:StyleID="s77"/>
    <Cell ss:StyleID="s77"/>
    <Cell ss:StyleID="s74"><Data ss:Type="String">c113325_g2</Data></Cell>
    <Cell ss:StyleID="s75"><Data ss:Type="String"> probable leucine-rich repeat receptor-like protein kinase</Data></Cell>
    <Cell ss:StyleID="s75"><Data ss:Type="Number">3</Data></Cell>
    <Cell ss:StyleID="s76"><Data ss:Type="String">1113-1134</Data></Cell>
    <Cell ss:StyleID="s75"/>
    <Cell ss:StyleID="s75"/>
    <Cell ss:StyleID="s75"/>
   </Row>
   <Row ss:AutoFitHeight="0">
    <Cell ss:StyleID="s77"/>
    <Cell ss:StyleID="s77"/>
    <Cell ss:StyleID="s77"/>
    <Cell ss:StyleID="s74"><Data ss:Type="String">Unigene1193_All</Data></Cell>
    <Cell ss:StyleID="s75"><Data ss:Type="String">Cytochrome b6-f complex iron-sulfur subunit, chloroplastic</Data></Cell>
    <Cell ss:StyleID="s75"><Data ss:Type="Number">3</Data></Cell>
    <Cell ss:StyleID="s76"><Data ss:Type="String">383-404</Data></Cell>
    <Cell ss:StyleID="s75"><Data ss:Type="Number">394</Data></Cell>
    <Cell ss:StyleID="s75"><Data ss:Type="Number">2</Data></Cell>
    <Cell ss:StyleID="s75"><Data ss:Type="Number">2.5999999999999999E-2</Data></Cell>
   </Row>
   <Row ss:AutoFitHeight="0">
    <Cell ss:StyleID="s77"/>
    <Cell ss:StyleID="s77"/>
    <Cell ss:StyleID="s77"/>
    <Cell ss:StyleID="s74"><Data ss:Type="String">Unigene9153_All</Data></Cell>
    <Cell ss:StyleID="s75"><Data ss:Type="String">pherophorin-dz1 protein</Data></Cell>
    <Cell ss:StyleID="s75"><Data ss:Type="Number">4.5</Data></Cell>
    <Cell ss:StyleID="s76"><Data ss:Type="String">592-613</Data></Cell>
    <Cell ss:StyleID="s75"><Data ss:Type="Number">603</Data></Cell>
    <Cell ss:StyleID="s75"><Data ss:Type="Number">4</Data></Cell>
    <Cell ss:StyleID="s75"><Data ss:Type="Number">1.2E-2</Data></Cell>
   </Row>
   <Row ss:AutoFitHeight="0">
    <Cell ss:StyleID="s77"/>
    <Cell ss:StyleID="s77"/>
    <Cell ss:StyleID="s77"/>
    <Cell ss:StyleID="s74"><Data ss:Type="String">CL5055.Contig2_All</Data></Cell>
    <Cell ss:StyleID="s75"><Data ss:Type="String">uncharacterized protein</Data></Cell>
    <Cell ss:StyleID="s75"><Data ss:Type="Number">4.5</Data></Cell>
    <Cell ss:StyleID="s76"><Data ss:Type="String">724-745</Data></Cell>
    <Cell ss:StyleID="s75"><Data ss:Type="Number">735</Data></Cell>
    <Cell ss:StyleID="s75"><Data ss:Type="Number">1</Data></Cell>
    <Cell ss:StyleID="s75"><Data ss:Type="Number">0.02</Data></Cell>
   </Row>
   <Row ss:AutoFitHeight="0">
    <Cell ss:StyleID="s73"><Data ss:Type="String">LL-miR08</Data></Cell>
    <Cell ss:StyleID="s73"><Data ss:Type="String">c35378.graph_c0</Data></Cell>
    <Cell ss:StyleID="s73"><Data ss:Type="String">cgguugcuuagcuuguacucu</Data></Cell>
    <Cell ss:StyleID="s74"><Data ss:Type="String">CL3654.Contig4_All</Data></Cell>
    <Cell ss:StyleID="s75"><Data ss:Type="String">polycomb group protein FIE2 isoform X2</Data></Cell>
    <Cell ss:StyleID="s75"><Data ss:Type="Number">0</Data></Cell>
    <Cell ss:StyleID="s76"><Data ss:Type="String">760-780</Data></Cell>
    <Cell ss:StyleID="s75"/>
    <Cell ss:StyleID="s75"/>
    <Cell ss:StyleID="s75"/>
   </Row>
   <Row ss:AutoFitHeight="0">
    <Cell ss:StyleID="s77"/>
    <Cell ss:StyleID="s77"/>
    <Cell ss:StyleID="s77"/>
    <Cell ss:StyleID="s74"><Data ss:Type="String">CL3654.Contig3_All</Data></Cell>
    <Cell ss:StyleID="s75"><Data ss:Type="String">polycomb group protein FIE2 isoform X2</Data></Cell>
    <Cell ss:StyleID="s75"><Data ss:Type="Number">0</Data></Cell>
    <Cell ss:StyleID="s76"><Data ss:Type="String">222-242</Data></Cell>
    <Cell ss:StyleID="s75"/>
    <Cell ss:StyleID="s75"/>
    <Cell ss:StyleID="s75"/>
   </Row>
   <Row ss:AutoFitHeight="0">
    <Cell ss:StyleID="s77"/>
    <Cell ss:StyleID="s77"/>
    <Cell ss:StyleID="s77"/>
    <Cell ss:StyleID="s74"><Data ss:Type="String">c109175_g1</Data></Cell>
    <Cell ss:StyleID="s75"><Data ss:Type="String">polycomb group protein FIE2 isoform X2</Data></Cell>
    <Cell ss:StyleID="s75"><Data ss:Type="Number">0</Data></Cell>
    <Cell ss:StyleID="s76"><Data ss:Type="String">317-337</Data></Cell>
    <Cell ss:StyleID="s75"/>
    <Cell ss:StyleID="s75"/>
    <Cell ss:StyleID="s75"/>
   </Row>
   <Row ss:AutoFitHeight="0">
    <Cell ss:StyleID="s77"/>
    <Cell ss:StyleID="s77"/>
    <Cell ss:StyleID="s77"/>
    <Cell ss:StyleID="s74"><Data ss:Type="String">CL1814.Contig8_All</Data></Cell>
    <Cell ss:StyleID="s75"><Data ss:Type="String">Transducin/WD40 repeat-like superfamily protein isoform 3</Data></Cell>
    <Cell ss:StyleID="s75"><Data ss:Type="Number">1.5</Data></Cell>
    <Cell ss:StyleID="s76"><Data ss:Type="String">113-133</Data></Cell>
    <Cell ss:StyleID="s75"/>
    <Cell ss:StyleID="s75"/>
    <Cell ss:StyleID="s75"/>
   </Row>
   <Row ss:AutoFitHeight="0">
    <Cell ss:StyleID="s77"/>
    <Cell ss:StyleID="s77"/>
    <Cell ss:StyleID="s77"/>
    <Cell ss:StyleID="s74"><Data ss:Type="String">CL1814.Contig6_All</Data></Cell>
    <Cell ss:StyleID="s75"><Data ss:Type="String">polycomb group protein FIE2</Data></Cell>
    <Cell ss:StyleID="s75"><Data ss:Type="Number">1.5</Data></Cell>
    <Cell ss:StyleID="s76"><Data ss:Type="String">155-175</Data></Cell>
    <Cell ss:StyleID="s75"/>
    <Cell ss:StyleID="s75"/>
    <Cell ss:StyleID="s75"/>
   </Row>
   <Row ss:AutoFitHeight="0">
    <Cell ss:StyleID="s77"/>
    <Cell ss:StyleID="s77"/>
    <Cell ss:StyleID="s77"/>
    <Cell ss:StyleID="s74"><Data ss:Type="String">CL1814.Contig5_All</Data></Cell>
    <Cell ss:StyleID="s75"><Data ss:Type="String">Transducin/WD40 repeat-like superfamily protein isoform 3</Data></Cell>
    <Cell ss:StyleID="s75"><Data ss:Type="Number">1.5</Data></Cell>
    <Cell ss:StyleID="s76"><Data ss:Type="String">208-228</Data></Cell>
    <Cell ss:StyleID="s75"/>
    <Cell ss:StyleID="s75"/>
    <Cell ss:StyleID="s75"/>
   </Row>
   <Row ss:AutoFitHeight="0">
    <Cell ss:StyleID="s77"/>
    <Cell ss:StyleID="s77"/>
    <Cell ss:StyleID="s77"/>
    <Cell ss:StyleID="s74"><Data ss:Type="String">CL1814.Contig4_All</Data></Cell>
    <Cell ss:StyleID="s75"><Data ss:Type="String">polycomb group protein FIE2</Data></Cell>
    <Cell ss:StyleID="s75"><Data ss:Type="Number">1.5</Data></Cell>
    <Cell ss:StyleID="s76"><Data ss:Type="String">1264-1284</Data></Cell>
    <Cell ss:StyleID="s75"/>
    <Cell ss:StyleID="s75"/>
    <Cell ss:StyleID="s75"/>
   </Row>
   <Row ss:AutoFitHeight="0">
    <Cell ss:StyleID="s77"/>
    <Cell ss:StyleID="s77"/>
    <Cell ss:StyleID="s77"/>
    <Cell ss:StyleID="s74"><Data ss:Type="String">CL1814.Contig2_All</Data></Cell>
    <Cell ss:StyleID="s75"><Data ss:Type="String">polycomb group protein FIE2</Data></Cell>
    <Cell ss:StyleID="s75"><Data ss:Type="Number">1.5</Data></Cell>
    <Cell ss:StyleID="s76"><Data ss:Type="String">1312-1332</Data></Cell>
    <Cell ss:StyleID="s75"/>
    <Cell ss:StyleID="s75"/>
    <Cell ss:StyleID="s75"/>
   </Row>
   <Row ss:AutoFitHeight="0">
    <Cell ss:StyleID="s77"/>
    <Cell ss:StyleID="s77"/>
    <Cell ss:StyleID="s77"/>
    <Cell ss:StyleID="s74"><Data ss:Type="String">c113944_g1</Data></Cell>
    <Cell ss:StyleID="s75"><Data ss:Type="String">polycomb group protein FIE2</Data></Cell>
    <Cell ss:StyleID="s75"><Data ss:Type="Number">1.5</Data></Cell>
    <Cell ss:StyleID="s76"><Data ss:Type="String">1324-1344</Data></Cell>
    <Cell ss:StyleID="s75"/>
    <Cell ss:StyleID="s75"/>
    <Cell ss:StyleID="s75"/>
   </Row>
   <Row ss:AutoFitHeight="0">
    <Cell ss:StyleID="s77"/>
    <Cell ss:StyleID="s77"/>
    <Cell ss:StyleID="s77"/>
    <Cell ss:StyleID="s74"><Data ss:Type="String">c48718.graph_c0</Data></Cell>
    <Cell ss:StyleID="s75"><Data ss:Type="String">polycomb group protein FIE2</Data></Cell>
    <Cell ss:StyleID="s75"><Data ss:Type="Number">1.5</Data></Cell>
    <Cell ss:StyleID="s76"><Data ss:Type="String">1333-1353</Data></Cell>
    <Cell ss:StyleID="s75"/>
    <Cell ss:StyleID="s75"/>
    <Cell ss:StyleID="s75"/>
   </Row>
   <Row ss:AutoFitHeight="0">
    <Cell ss:StyleID="s77"/>
    <Cell ss:StyleID="s77"/>
    <Cell ss:StyleID="s77"/>
    <Cell ss:StyleID="s74"><Data ss:Type="String">CL1814.Contig7_All</Data></Cell>
    <Cell ss:StyleID="s75"><Data ss:Type="String">polycomb group protein FIE2</Data></Cell>
    <Cell ss:StyleID="s75"><Data ss:Type="Number">1.5</Data></Cell>
    <Cell ss:StyleID="s76"><Data ss:Type="String">1644-1664</Data></Cell>
    <Cell ss:StyleID="s75"/>
    <Cell ss:StyleID="s75"/>
    <Cell ss:StyleID="s75"/>
   </Row>
   <Row ss:AutoFitHeight="0">
    <Cell ss:StyleID="s77"/>
    <Cell ss:StyleID="s77"/>
    <Cell ss:StyleID="s77"/>
    <Cell ss:StyleID="s74"><Data ss:Type="String">c35378.graph_c0</Data></Cell>
    <Cell ss:StyleID="s75"><Data ss:Type="String">uncharacterized protein</Data></Cell>
    <Cell ss:StyleID="s75"><Data ss:Type="Number">2.5</Data></Cell>
    <Cell ss:StyleID="s76"><Data ss:Type="String">223-243</Data></Cell>
    <Cell ss:StyleID="s75"/>
    <Cell ss:StyleID="s75"/>
    <Cell ss:StyleID="s75"/>
   </Row>
   <Row ss:AutoFitHeight="0">
    <Cell ss:StyleID="s77"/>
    <Cell ss:StyleID="s77"/>
    <Cell ss:StyleID="s77"/>
    <Cell ss:StyleID="s74"><Data ss:Type="String">CL3654.Contig3_All</Data></Cell>
    <Cell ss:StyleID="s75"><Data ss:Type="String">polycomb group protein FIE2 isoform X2</Data></Cell>
    <Cell ss:StyleID="s75"><Data ss:Type="Number">2.5</Data></Cell>
    <Cell ss:StyleID="s76"><Data ss:Type="String">189-209</Data></Cell>
    <Cell ss:StyleID="s75"/>
    <Cell ss:StyleID="s75"/>
    <Cell ss:StyleID="s75"/>
   </Row>
   <Row ss:AutoFitHeight="0">
    <Cell ss:StyleID="s77"/>
    <Cell ss:StyleID="s77"/>
    <Cell ss:StyleID="s77"/>
    <Cell ss:StyleID="s74"><Data ss:Type="String">Unigene19025_All</Data></Cell>
    <Cell ss:StyleID="s75"><Data ss:Type="String">polycomb group protein FIE2 isoform X2</Data></Cell>
    <Cell ss:StyleID="s75"><Data ss:Type="Number">2.5</Data></Cell>
    <Cell ss:StyleID="s76"><Data ss:Type="String">260-280</Data></Cell>
    <Cell ss:StyleID="s75"/>
    <Cell ss:StyleID="s75"/>
    <Cell ss:StyleID="s75"/>
   </Row>
   <Row ss:AutoFitHeight="0">
    <Cell ss:StyleID="s77"/>
    <Cell ss:StyleID="s77"/>
    <Cell ss:StyleID="s77"/>
    <Cell ss:StyleID="s74"><Data ss:Type="String">CL3654.Contig4_All</Data></Cell>
    <Cell ss:StyleID="s75"><Data ss:Type="String">polycomb group protein FIE2 isoform X2</Data></Cell>
    <Cell ss:StyleID="s75"><Data ss:Type="Number">2.5</Data></Cell>
    <Cell ss:StyleID="s76"><Data ss:Type="String">793-813</Data></Cell>
    <Cell ss:StyleID="s75"/>
    <Cell ss:StyleID="s75"/>
    <Cell ss:StyleID="s75"/>
   </Row>
   <Row ss:AutoFitHeight="0">
    <Cell ss:StyleID="s73"><Data ss:Type="String">LL-miR09</Data></Cell>
    <Cell ss:StyleID="s73"><Data ss:Type="String">c36638.graph_c0</Data></Cell>
    <Cell ss:StyleID="s73"><Data ss:Type="String">ugcaccuccuccuccuuuucu</Data></Cell>
    <Cell ss:StyleID="s74"><Data ss:Type="String">GW590951</Data></Cell>
    <Cell ss:StyleID="s75"><Data ss:Type="String">Lilium hybrid cultivar cultivar Robina polyphenol oxidase 3 (PPO3) gene</Data></Cell>
    <Cell ss:StyleID="s75"><Data ss:Type="Number">1.5</Data></Cell>
    <Cell ss:StyleID="s76"><Data ss:Type="String">399-419</Data></Cell>
    <Cell ss:StyleID="s75"/>
    <Cell ss:StyleID="s75"/>
    <Cell ss:StyleID="s75"/>
   </Row>
   <Row ss:AutoFitHeight="0">
    <Cell ss:StyleID="s77"/>
    <Cell ss:StyleID="s77"/>
    <Cell ss:StyleID="s77"/>
    <Cell ss:StyleID="s74"><Data ss:Type="String">GW590930</Data></Cell>
    <Cell ss:StyleID="s75"><Data ss:Type="String">Lilium hybrid cultivar cultivar Robina polyphenol oxidase 3 (PPO3) gene</Data></Cell>
    <Cell ss:StyleID="s75"><Data ss:Type="Number">1.5</Data></Cell>
    <Cell ss:StyleID="s76"><Data ss:Type="String">399-419</Data></Cell>
    <Cell ss:StyleID="s75"/>
    <Cell ss:StyleID="s75"/>
    <Cell ss:StyleID="s75"/>
   </Row>
   <Row ss:AutoFitHeight="0">
    <Cell ss:StyleID="s77"/>
    <Cell ss:StyleID="s77"/>
    <Cell ss:StyleID="s77"/>
    <Cell ss:StyleID="s74"><Data ss:Type="String">c45174.graph_c0</Data></Cell>
    <Cell ss:StyleID="s75"><Data ss:Type="String">polyphenol oxidase, chloroplastic-like</Data></Cell>
    <Cell ss:StyleID="s75"><Data ss:Type="Number">2</Data></Cell>
    <Cell ss:StyleID="s76"><Data ss:Type="String">1397-1417</Data></Cell>
    <Cell ss:StyleID="s75"><Data ss:Type="Number">1408</Data></Cell>
    <Cell ss:StyleID="s75"><Data ss:Type="Number">0</Data></Cell>
    <Cell ss:StyleID="s75"><Data ss:Type="Number">0</Data></Cell>
   </Row>
   <Row ss:AutoFitHeight="0">
    <Cell ss:StyleID="s77"/>
    <Cell ss:StyleID="s77"/>
    <Cell ss:StyleID="s77"/>
    <Cell ss:StyleID="s74"><Data ss:Type="String">Unigene9411_All</Data></Cell>
    <Cell ss:StyleID="s75"><Data ss:Type="String">transcription factor bHLH113-like</Data></Cell>
    <Cell ss:StyleID="s75"><Data ss:Type="Number">2</Data></Cell>
    <Cell ss:StyleID="s76"><Data ss:Type="String">713-733</Data></Cell>
    <Cell ss:StyleID="s75"/>
    <Cell ss:StyleID="s75"/>
    <Cell ss:StyleID="s75"/>
   </Row>
   <Row ss:AutoFitHeight="0">
    <Cell ss:StyleID="s77"/>
    <Cell ss:StyleID="s77"/>
    <Cell ss:StyleID="s77"/>
    <Cell ss:StyleID="s74"><Data ss:Type="String">Unigene7772_All</Data></Cell>
    <Cell ss:StyleID="s75"><Data ss:Type="String">uncharacterized protein LOC103718776 isoform X3</Data></Cell>
    <Cell ss:StyleID="s75"><Data ss:Type="Number">2</Data></Cell>
    <Cell ss:StyleID="s76"><Data ss:Type="String">643-663</Data></Cell>
    <Cell ss:StyleID="s75"/>
    <Cell ss:StyleID="s75"/>
    <Cell ss:StyleID="s75"/>
   </Row>
   <Row ss:AutoFitHeight="0">
    <Cell ss:StyleID="s77"/>
    <Cell ss:StyleID="s77"/>
    <Cell ss:StyleID="s77"/>
    <Cell ss:StyleID="s74"><Data ss:Type="String">CL3520.Contig3_All</Data></Cell>
    <Cell ss:StyleID="s75"><Data ss:Type="String">polyphenol oxidase(PPO), chloroplastic-like</Data></Cell>
    <Cell ss:StyleID="s75"><Data ss:Type="Number">2</Data></Cell>
    <Cell ss:StyleID="s76"><Data ss:Type="String">1396-1416</Data></Cell>
    <Cell ss:StyleID="s75"><Data ss:Type="Number">1407</Data></Cell>
    <Cell ss:StyleID="s75"><Data ss:Type="Number">0</Data></Cell>
    <Cell ss:StyleID="s75"><Data ss:Type="Number">0</Data></Cell>
   </Row>
   <Row ss:AutoFitHeight="0">
    <Cell ss:StyleID="s77"/>
    <Cell ss:StyleID="s77"/>
    <Cell ss:StyleID="s77"/>
    <Cell ss:StyleID="s74"><Data ss:Type="String">CL3520.Contig2_All</Data></Cell>
    <Cell ss:StyleID="s75"><Data ss:Type="String">polyphenol oxidase(PPO), chloroplastic-like</Data></Cell>
    <Cell ss:StyleID="s75"><Data ss:Type="Number">2</Data></Cell>
    <Cell ss:StyleID="s76"><Data ss:Type="String">1396-1416</Data></Cell>
    <Cell ss:StyleID="s75"><Data ss:Type="Number">1407</Data></Cell>
    <Cell ss:StyleID="s75"><Data ss:Type="Number">0</Data></Cell>
    <Cell ss:StyleID="s75"><Data ss:Type="Number">0</Data></Cell>
   </Row>
   <Row ss:AutoFitHeight="0">
    <Cell ss:StyleID="s77"/>
    <Cell ss:StyleID="s77"/>
    <Cell ss:StyleID="s77"/>
    <Cell ss:StyleID="s74"><Data ss:Type="String">c114487_g1</Data></Cell>
    <Cell ss:StyleID="s75"><Data ss:Type="String">polyphenol oxidase(PPO), chloroplastic-like</Data></Cell>
    <Cell ss:StyleID="s75"><Data ss:Type="Number">2</Data></Cell>
    <Cell ss:StyleID="s76"><Data ss:Type="String">553-573</Data></Cell>
    <Cell ss:StyleID="s75"/>
    <Cell ss:StyleID="s75"/>
    <Cell ss:StyleID="s75"/>
   </Row>
   <Row ss:AutoFitHeight="0">
    <Cell ss:StyleID="s77"/>
    <Cell ss:StyleID="s77"/>
    <Cell ss:StyleID="s77"/>
    <Cell ss:StyleID="s74"><Data ss:Type="String">c53150.graph_c0</Data></Cell>
    <Cell ss:StyleID="s75"><Data ss:Type="String">polyphenol oxidase(PPO), chloroplastic-like</Data></Cell>
    <Cell ss:StyleID="s75"><Data ss:Type="Number">2</Data></Cell>
    <Cell ss:StyleID="s76"><Data ss:Type="String">530-550</Data></Cell>
    <Cell ss:StyleID="s75"/>
    <Cell ss:StyleID="s75"/>
    <Cell ss:StyleID="s75"/>
   </Row>
   <Row ss:AutoFitHeight="0">
    <Cell ss:StyleID="s77"/>
    <Cell ss:StyleID="s77"/>
    <Cell ss:StyleID="s77"/>
    <Cell ss:StyleID="s74"><Data ss:Type="String">Unigene12963_All</Data></Cell>
    <Cell ss:StyleID="s75"><Data ss:Type="String">polyphenol oxidase(PPO), chloroplastic-like</Data></Cell>
    <Cell ss:StyleID="s75"><Data ss:Type="Number">2</Data></Cell>
    <Cell ss:StyleID="s76"><Data ss:Type="String">560-580</Data></Cell>
    <Cell ss:StyleID="s75"/>
    <Cell ss:StyleID="s75"/>
    <Cell ss:StyleID="s75"/>
   </Row>
   <Row ss:AutoFitHeight="0">
    <Cell ss:StyleID="s77"/>
    <Cell ss:StyleID="s77"/>
    <Cell ss:StyleID="s77"/>
    <Cell ss:StyleID="s74"><Data ss:Type="String">c136622_g1</Data></Cell>
    <Cell ss:StyleID="s75"><Data ss:Type="String">NA</Data></Cell>
    <Cell ss:StyleID="s75"><Data ss:Type="Number">2.5</Data></Cell>
    <Cell ss:StyleID="s76"><Data ss:Type="String">12-32</Data></Cell>
    <Cell ss:StyleID="s75"/>
    <Cell ss:StyleID="s75"/>
    <Cell ss:StyleID="s75"/>
   </Row>
   <Row ss:AutoFitHeight="0">
    <Cell ss:StyleID="s77"/>
    <Cell ss:StyleID="s77"/>
    <Cell ss:StyleID="s77"/>
    <Cell ss:StyleID="s74"><Data ss:Type="String">c62680.graph_c0</Data></Cell>
    <Cell ss:StyleID="s75"><Data ss:Type="String">probable cation transporter HKT6</Data></Cell>
    <Cell ss:StyleID="s75"><Data ss:Type="Number">2.5</Data></Cell>
    <Cell ss:StyleID="s76"><Data ss:Type="String">228-249</Data></Cell>
    <Cell ss:StyleID="s75"/>
    <Cell ss:StyleID="s75"/>
    <Cell ss:StyleID="s75"/>
   </Row>
   <Row ss:AutoFitHeight="0">
    <Cell ss:StyleID="s77"/>
    <Cell ss:StyleID="s77"/>
    <Cell ss:StyleID="s77"/>
    <Cell ss:StyleID="s74"><Data ss:Type="String">c58818.graph_c0</Data></Cell>
    <Cell ss:StyleID="s75"><Data ss:Type="String">kinetochore protein NDC80 homolog</Data></Cell>
    <Cell ss:StyleID="s75"><Data ss:Type="Number">2.5</Data></Cell>
    <Cell ss:StyleID="s76"><Data ss:Type="String">108-129</Data></Cell>
    <Cell ss:StyleID="s75"/>
    <Cell ss:StyleID="s75"/>
    <Cell ss:StyleID="s75"/>
   </Row>
   <Row ss:AutoFitHeight="0">
    <Cell ss:StyleID="s77"/>
    <Cell ss:StyleID="s77"/>
    <Cell ss:StyleID="s77"/>
    <Cell ss:StyleID="s74"><Data ss:Type="String">c56323.graph_c0</Data></Cell>
    <Cell ss:StyleID="s75"><Data ss:Type="String">gibberellin 2-beta-dioxygenase 8-like</Data></Cell>
    <Cell ss:StyleID="s75"><Data ss:Type="Number">2.5</Data></Cell>
    <Cell ss:StyleID="s76"><Data ss:Type="String">291-312</Data></Cell>
    <Cell ss:StyleID="s75"/>
    <Cell ss:StyleID="s75"/>
    <Cell ss:StyleID="s75"/>
   </Row>
   <Row ss:AutoFitHeight="0">
    <Cell ss:StyleID="s77"/>
    <Cell ss:StyleID="s77"/>
    <Cell ss:StyleID="s77"/>
    <Cell ss:StyleID="s74"><Data ss:Type="String">c49916.graph_c0</Data></Cell>
    <Cell ss:StyleID="s75"><Data ss:Type="String">uncharacterized protein</Data></Cell>
    <Cell ss:StyleID="s75"><Data ss:Type="Number">2.5</Data></Cell>
    <Cell ss:StyleID="s76"><Data ss:Type="String">265-285</Data></Cell>
    <Cell ss:StyleID="s75"/>
    <Cell ss:StyleID="s75"/>
    <Cell ss:StyleID="s75"/>
   </Row>
   <Row ss:AutoFitHeight="0">
    <Cell ss:StyleID="s77"/>
    <Cell ss:StyleID="s77"/>
    <Cell ss:StyleID="s77"/>
    <Cell ss:StyleID="s74"><Data ss:Type="String">c98327_g1</Data></Cell>
    <Cell ss:StyleID="s75"><Data ss:Type="String">ribonuclease 3-like protein 2</Data></Cell>
    <Cell ss:StyleID="s75"><Data ss:Type="Number">2.5</Data></Cell>
    <Cell ss:StyleID="s76"><Data ss:Type="String">1456-1476</Data></Cell>
    <Cell ss:StyleID="s75"/>
    <Cell ss:StyleID="s75"/>
    <Cell ss:StyleID="s75"/>
   </Row>
   <Row ss:AutoFitHeight="0">
    <Cell ss:StyleID="s77"/>
    <Cell ss:StyleID="s77"/>
    <Cell ss:StyleID="s77"/>
    <Cell ss:StyleID="s74"><Data ss:Type="String">c110417_g1</Data></Cell>
    <Cell ss:StyleID="s75"><Data ss:Type="String">zinc finger protein CONSTANS-LIKE 13 isoform X2</Data></Cell>
    <Cell ss:StyleID="s75"><Data ss:Type="Number">2.5</Data></Cell>
    <Cell ss:StyleID="s76"><Data ss:Type="String">1408-1428</Data></Cell>
    <Cell ss:StyleID="s75"/>
    <Cell ss:StyleID="s75"/>
    <Cell ss:StyleID="s75"/>
   </Row>
   <Row ss:AutoFitHeight="0">
    <Cell ss:StyleID="s77"/>
    <Cell ss:StyleID="s77"/>
    <Cell ss:StyleID="s77"/>
    <Cell ss:StyleID="s74"><Data ss:Type="String">Unigene4384_All</Data></Cell>
    <Cell ss:StyleID="s75"><Data ss:Type="String">protein kinase PINOID 2-like</Data></Cell>
    <Cell ss:StyleID="s75"><Data ss:Type="Number">2.5</Data></Cell>
    <Cell ss:StyleID="s76"><Data ss:Type="String">1355-1375</Data></Cell>
    <Cell ss:StyleID="s75"/>
    <Cell ss:StyleID="s75"/>
    <Cell ss:StyleID="s75"/>
   </Row>
   <Row ss:AutoFitHeight="0">
    <Cell ss:StyleID="s77"/>
    <Cell ss:StyleID="s77"/>
    <Cell ss:StyleID="s77"/>
    <Cell ss:StyleID="s74"><Data ss:Type="String">c50703.graph_c0</Data></Cell>
    <Cell ss:StyleID="s75"><Data ss:Type="String">ABC transporter B family member 11-like</Data></Cell>
    <Cell ss:StyleID="s75"><Data ss:Type="Number">2.5</Data></Cell>
    <Cell ss:StyleID="s76"><Data ss:Type="String">76-97</Data></Cell>
    <Cell ss:StyleID="s75"/>
    <Cell ss:StyleID="s75"/>
    <Cell ss:StyleID="s75"/>
   </Row>
   <Row ss:AutoFitHeight="0">
    <Cell ss:StyleID="s77"/>
    <Cell ss:StyleID="s77"/>
    <Cell ss:StyleID="s77"/>
    <Cell ss:StyleID="s74"><Data ss:Type="String">c226488_g1</Data></Cell>
    <Cell ss:StyleID="s75"><Data ss:Type="String">zinc-finger protein WZF1</Data></Cell>
    <Cell ss:StyleID="s75"><Data ss:Type="Number">2.5</Data></Cell>
    <Cell ss:StyleID="s76"><Data ss:Type="String">49-69</Data></Cell>
    <Cell ss:StyleID="s75"/>
    <Cell ss:StyleID="s75"/>
    <Cell ss:StyleID="s75"/>
   </Row>
   <Row ss:AutoFitHeight="0">
    <Cell ss:StyleID="s77"/>
    <Cell ss:StyleID="s77"/>
    <Cell ss:StyleID="s77"/>
    <Cell ss:StyleID="s74"><Data ss:Type="String">c63944.graph_c0</Data></Cell>
    <Cell ss:StyleID="s75"><Data ss:Type="String">protein kinase PINOID 2</Data></Cell>
    <Cell ss:StyleID="s75"><Data ss:Type="Number">2.5</Data></Cell>
    <Cell ss:StyleID="s76"><Data ss:Type="String">121-141</Data></Cell>
    <Cell ss:StyleID="s75"/>
    <Cell ss:StyleID="s75"/>
    <Cell ss:StyleID="s75"/>
   </Row>
   <Row ss:AutoFitHeight="0">
    <Cell ss:StyleID="s77"/>
    <Cell ss:StyleID="s77"/>
    <Cell ss:StyleID="s77"/>
    <Cell ss:StyleID="s74"><Data ss:Type="String">c96009_g1</Data></Cell>
    <Cell ss:StyleID="s75"><Data ss:Type="String">autophagy-related protein 18b isoform X1</Data></Cell>
    <Cell ss:StyleID="s75"><Data ss:Type="Number">2.5</Data></Cell>
    <Cell ss:StyleID="s76"><Data ss:Type="String">50-70</Data></Cell>
    <Cell ss:StyleID="s75"/>
    <Cell ss:StyleID="s75"/>
    <Cell ss:StyleID="s75"/>
   </Row>
   <Row ss:AutoFitHeight="0">
    <Cell ss:StyleID="s77"/>
    <Cell ss:StyleID="s77"/>
    <Cell ss:StyleID="s77"/>
    <Cell ss:StyleID="s74"><Data ss:Type="String">Unigene2511_All</Data></Cell>
    <Cell ss:StyleID="s75"><Data ss:Type="String">uncharacterized protein</Data></Cell>
    <Cell ss:StyleID="s75"><Data ss:Type="Number">2.5</Data></Cell>
    <Cell ss:StyleID="s76"><Data ss:Type="String">1850-1870</Data></Cell>
    <Cell ss:StyleID="s75"/>
    <Cell ss:StyleID="s75"/>
    <Cell ss:StyleID="s75"/>
   </Row>
   <Row ss:AutoFitHeight="0">
    <Cell ss:StyleID="s77"/>
    <Cell ss:StyleID="s77"/>
    <Cell ss:StyleID="s77"/>
    <Cell ss:StyleID="s74"><Data ss:Type="String">c119808_g1</Data></Cell>
    <Cell ss:StyleID="s75"><Data ss:Type="String">uncharacterized protein</Data></Cell>
    <Cell ss:StyleID="s75"><Data ss:Type="Number">2.5</Data></Cell>
    <Cell ss:StyleID="s76"><Data ss:Type="String">1887-1907</Data></Cell>
    <Cell ss:StyleID="s75"/>
    <Cell ss:StyleID="s75"/>
    <Cell ss:StyleID="s75"/>
   </Row>
   <Row ss:AutoFitHeight="0">
    <Cell ss:StyleID="s77"/>
    <Cell ss:StyleID="s77"/>
    <Cell ss:StyleID="s77"/>
    <Cell ss:StyleID="s74"><Data ss:Type="String">c5853.graph_c0</Data></Cell>
    <Cell ss:StyleID="s75"><Data ss:Type="String">uncharacterized protein</Data></Cell>
    <Cell ss:StyleID="s75"><Data ss:Type="Number">3</Data></Cell>
    <Cell ss:StyleID="s76"><Data ss:Type="String">293-313</Data></Cell>
    <Cell ss:StyleID="s75"/>
    <Cell ss:StyleID="s75"/>
    <Cell ss:StyleID="s75"/>
   </Row>
   <Row ss:AutoFitHeight="0">
    <Cell ss:StyleID="s77"/>
    <Cell ss:StyleID="s77"/>
    <Cell ss:StyleID="s77"/>
    <Cell ss:StyleID="s74"><Data ss:Type="String">Unigene7657_All</Data></Cell>
    <Cell ss:StyleID="s75"><Data ss:Type="String">uncharacterized protein</Data></Cell>
    <Cell ss:StyleID="s75"><Data ss:Type="Number">3</Data></Cell>
    <Cell ss:StyleID="s76"><Data ss:Type="String">122-141</Data></Cell>
    <Cell ss:StyleID="s75"/>
    <Cell ss:StyleID="s75"/>
    <Cell ss:StyleID="s75"/>
   </Row>
   <Row ss:AutoFitHeight="0">
    <Cell ss:StyleID="s77"/>
    <Cell ss:StyleID="s77"/>
    <Cell ss:StyleID="s77"/>
    <Cell ss:StyleID="s74"><Data ss:Type="String">Unigene12890_All</Data></Cell>
    <Cell ss:StyleID="s75"><Data ss:Type="String">zinc finger protein ZAT10-like</Data></Cell>
    <Cell ss:StyleID="s75"><Data ss:Type="Number">3</Data></Cell>
    <Cell ss:StyleID="s76"><Data ss:Type="String">644-664</Data></Cell>
    <Cell ss:StyleID="s75"/>
    <Cell ss:StyleID="s75"/>
    <Cell ss:StyleID="s75"/>
   </Row>
   <Row ss:AutoFitHeight="0">
    <Cell ss:StyleID="s77"/>
    <Cell ss:StyleID="s77"/>
    <Cell ss:StyleID="s77"/>
    <Cell ss:StyleID="s74"><Data ss:Type="String">c182315_g1</Data></Cell>
    <Cell ss:StyleID="s75"><Data ss:Type="String">NA</Data></Cell>
    <Cell ss:StyleID="s75"><Data ss:Type="Number">3</Data></Cell>
    <Cell ss:StyleID="s76"><Data ss:Type="String">144-165</Data></Cell>
    <Cell ss:StyleID="s75"/>
    <Cell ss:StyleID="s75"/>
    <Cell ss:StyleID="s75"/>
   </Row>
   <Row ss:AutoFitHeight="0">
    <Cell ss:StyleID="s77"/>
    <Cell ss:StyleID="s77"/>
    <Cell ss:StyleID="s77"/>
    <Cell ss:StyleID="s74"><Data ss:Type="String">c27782.graph_c1</Data></Cell>
    <Cell ss:StyleID="s75"><Data ss:Type="String">upstream activation factor subunit spp27 isoform X3</Data></Cell>
    <Cell ss:StyleID="s75"><Data ss:Type="Number">3</Data></Cell>
    <Cell ss:StyleID="s76"><Data ss:Type="String">244-265</Data></Cell>
    <Cell ss:StyleID="s75"/>
    <Cell ss:StyleID="s75"/>
    <Cell ss:StyleID="s75"/>
   </Row>
   <Row ss:AutoFitHeight="0">
    <Cell ss:StyleID="s77"/>
    <Cell ss:StyleID="s77"/>
    <Cell ss:StyleID="s77"/>
    <Cell ss:StyleID="s74"><Data ss:Type="String">c206498_g1</Data></Cell>
    <Cell ss:StyleID="s75"><Data ss:Type="String">NA</Data></Cell>
    <Cell ss:StyleID="s75"><Data ss:Type="Number">3</Data></Cell>
    <Cell ss:StyleID="s76"><Data ss:Type="String">170-189</Data></Cell>
    <Cell ss:StyleID="s75"/>
    <Cell ss:StyleID="s75"/>
    <Cell ss:StyleID="s75"/>
   </Row>
   <Row ss:AutoFitHeight="0">
    <Cell ss:StyleID="s77"/>
    <Cell ss:StyleID="s77"/>
    <Cell ss:StyleID="s77"/>
    <Cell ss:StyleID="s74"><Data ss:Type="String">Unigene10404_All</Data></Cell>
    <Cell ss:StyleID="s75"><Data ss:Type="String">acid phosphatase 1</Data></Cell>
    <Cell ss:StyleID="s75"><Data ss:Type="Number">3</Data></Cell>
    <Cell ss:StyleID="s76"><Data ss:Type="String">893-913</Data></Cell>
    <Cell ss:StyleID="s75"/>
    <Cell ss:StyleID="s75"/>
    <Cell ss:StyleID="s75"/>
   </Row>
   <Row ss:AutoFitHeight="0">
    <Cell ss:StyleID="s77"/>
    <Cell ss:StyleID="s77"/>
    <Cell ss:StyleID="s77"/>
    <Cell ss:StyleID="s74"><Data ss:Type="String">c90207_g1</Data></Cell>
    <Cell ss:StyleID="s75"><Data ss:Type="String">NA</Data></Cell>
    <Cell ss:StyleID="s75"><Data ss:Type="Number">3</Data></Cell>
    <Cell ss:StyleID="s76"><Data ss:Type="String">337-358</Data></Cell>
    <Cell ss:StyleID="s75"/>
    <Cell ss:StyleID="s75"/>
    <Cell ss:StyleID="s75"/>
   </Row>
   <Row ss:AutoFitHeight="0">
    <Cell ss:StyleID="s77"/>
    <Cell ss:StyleID="s77"/>
    <Cell ss:StyleID="s77"/>
    <Cell ss:StyleID="s74"><Data ss:Type="String">c75853_g1</Data></Cell>
    <Cell ss:StyleID="s75"><Data ss:Type="String"> upstream activation factor subunit spp27 isoform X3</Data></Cell>
    <Cell ss:StyleID="s75"><Data ss:Type="Number">3</Data></Cell>
    <Cell ss:StyleID="s76"><Data ss:Type="String">288-309</Data></Cell>
    <Cell ss:StyleID="s75"/>
    <Cell ss:StyleID="s75"/>
    <Cell ss:StyleID="s75"/>
   </Row>
   <Row ss:AutoFitHeight="0">
    <Cell ss:StyleID="s77"/>
    <Cell ss:StyleID="s77"/>
    <Cell ss:StyleID="s77"/>
    <Cell ss:StyleID="s74"><Data ss:Type="String">c14086.graph_c0</Data></Cell>
    <Cell ss:StyleID="s75"><Data ss:Type="String">acid phosphatase 1 isoform X1</Data></Cell>
    <Cell ss:StyleID="s75"><Data ss:Type="Number">3</Data></Cell>
    <Cell ss:StyleID="s76"><Data ss:Type="String">944-964</Data></Cell>
    <Cell ss:StyleID="s75"/>
    <Cell ss:StyleID="s75"/>
    <Cell ss:StyleID="s75"/>
   </Row>
   <Row ss:AutoFitHeight="0">
    <Cell ss:StyleID="s77"/>
    <Cell ss:StyleID="s77"/>
    <Cell ss:StyleID="s77"/>
    <Cell ss:StyleID="s74"><Data ss:Type="String">c166274_g1</Data></Cell>
    <Cell ss:StyleID="s75"><Data ss:Type="String">polyphenol oxidase</Data></Cell>
    <Cell ss:StyleID="s75"><Data ss:Type="Number">3</Data></Cell>
    <Cell ss:StyleID="s76"><Data ss:Type="String">181-201</Data></Cell>
    <Cell ss:StyleID="s75"/>
    <Cell ss:StyleID="s75"/>
    <Cell ss:StyleID="s75"/>
   </Row>
   <Row ss:AutoFitHeight="0">
    <Cell ss:StyleID="s77"/>
    <Cell ss:StyleID="s77"/>
    <Cell ss:StyleID="s77"/>
    <Cell ss:StyleID="s74"><Data ss:Type="String">c98220_g1</Data></Cell>
    <Cell ss:StyleID="s75"><Data ss:Type="String">calcium-binding protein CML42-like</Data></Cell>
    <Cell ss:StyleID="s75"><Data ss:Type="Number">3</Data></Cell>
    <Cell ss:StyleID="s76"><Data ss:Type="String">880-900</Data></Cell>
    <Cell ss:StyleID="s75"/>
    <Cell ss:StyleID="s75"/>
    <Cell ss:StyleID="s75"/>
   </Row>
   <Row ss:AutoFitHeight="0">
    <Cell ss:StyleID="s77"/>
    <Cell ss:StyleID="s77"/>
    <Cell ss:StyleID="s77"/>
    <Cell ss:StyleID="s74"><Data ss:Type="String">CL449.Contig2_All</Data></Cell>
    <Cell ss:StyleID="s75"><Data ss:Type="String">probable calcium-binding protein CML27</Data></Cell>
    <Cell ss:StyleID="s75"><Data ss:Type="Number">3</Data></Cell>
    <Cell ss:StyleID="s76"><Data ss:Type="String">762-782</Data></Cell>
    <Cell ss:StyleID="s75"/>
    <Cell ss:StyleID="s75"/>
    <Cell ss:StyleID="s75"/>
   </Row>
   <Row ss:AutoFitHeight="0">
    <Cell ss:StyleID="s77"/>
    <Cell ss:StyleID="s77"/>
    <Cell ss:StyleID="s77"/>
    <Cell ss:StyleID="s74"><Data ss:Type="String">Unigene2379_All</Data></Cell>
    <Cell ss:StyleID="s75"><Data ss:Type="String">upstream activation factor subunit spp27 isoform X4</Data></Cell>
    <Cell ss:StyleID="s75"><Data ss:Type="Number">3</Data></Cell>
    <Cell ss:StyleID="s76"><Data ss:Type="String">232-253</Data></Cell>
    <Cell ss:StyleID="s75"/>
    <Cell ss:StyleID="s75"/>
    <Cell ss:StyleID="s75"/>
   </Row>
   <Row ss:AutoFitHeight="0">
    <Cell ss:StyleID="s77"/>
    <Cell ss:StyleID="s77"/>
    <Cell ss:StyleID="s77"/>
    <Cell ss:StyleID="s74"><Data ss:Type="String">c16824.graph_c0</Data></Cell>
    <Cell ss:StyleID="s75"><Data ss:Type="String">calcium-binding protein CML42-like</Data></Cell>
    <Cell ss:StyleID="s75"><Data ss:Type="Number">3</Data></Cell>
    <Cell ss:StyleID="s76"><Data ss:Type="String">932-952</Data></Cell>
    <Cell ss:StyleID="s75"/>
    <Cell ss:StyleID="s75"/>
    <Cell ss:StyleID="s75"/>
   </Row>
   <Row ss:AutoFitHeight="0">
    <Cell ss:StyleID="s77"/>
    <Cell ss:StyleID="s77"/>
    <Cell ss:StyleID="s77"/>
    <Cell ss:StyleID="s74"><Data ss:Type="String">c103936_g1</Data></Cell>
    <Cell ss:StyleID="s75"><Data ss:Type="String">ninja-family protein 6</Data></Cell>
    <Cell ss:StyleID="s75"><Data ss:Type="Number">3</Data></Cell>
    <Cell ss:StyleID="s76"><Data ss:Type="String">290-310</Data></Cell>
    <Cell ss:StyleID="s75"/>
    <Cell ss:StyleID="s75"/>
    <Cell ss:StyleID="s75"/>
   </Row>
   <Row ss:AutoFitHeight="0">
    <Cell ss:StyleID="s77"/>
    <Cell ss:StyleID="s77"/>
    <Cell ss:StyleID="s77"/>
    <Cell ss:StyleID="s74"><Data ss:Type="String">c110492_g3</Data></Cell>
    <Cell ss:StyleID="s75"><Data ss:Type="String">NA</Data></Cell>
    <Cell ss:StyleID="s75"><Data ss:Type="Number">3</Data></Cell>
    <Cell ss:StyleID="s76"><Data ss:Type="String">153-172</Data></Cell>
    <Cell ss:StyleID="s75"/>
    <Cell ss:StyleID="s75"/>
    <Cell ss:StyleID="s75"/>
   </Row>
   <Row ss:AutoFitHeight="0">
    <Cell ss:StyleID="s77"/>
    <Cell ss:StyleID="s77"/>
    <Cell ss:StyleID="s77"/>
    <Cell ss:StyleID="s74"><Data ss:Type="String">c112635_g1</Data></Cell>
    <Cell ss:StyleID="s75"><Data ss:Type="String">ABC transporter G family member 23</Data></Cell>
    <Cell ss:StyleID="s75"><Data ss:Type="Number">3</Data></Cell>
    <Cell ss:StyleID="s76"><Data ss:Type="String">1981-2001</Data></Cell>
    <Cell ss:StyleID="s75"/>
    <Cell ss:StyleID="s75"/>
    <Cell ss:StyleID="s75"/>
   </Row>
   <Row ss:AutoFitHeight="0">
    <Cell ss:StyleID="s77"/>
    <Cell ss:StyleID="s77"/>
    <Cell ss:StyleID="s77"/>
    <Cell ss:StyleID="s74"><Data ss:Type="String">CL7957.Contig1_All</Data></Cell>
    <Cell ss:StyleID="s75"><Data ss:Type="String">serine carboxypeptidase-like 51</Data></Cell>
    <Cell ss:StyleID="s75"><Data ss:Type="Number">3</Data></Cell>
    <Cell ss:StyleID="s76"><Data ss:Type="String">919-940</Data></Cell>
    <Cell ss:StyleID="s75"/>
    <Cell ss:StyleID="s75"/>
    <Cell ss:StyleID="s75"/>
   </Row>
   <Row ss:AutoFitHeight="0">
    <Cell ss:StyleID="s77"/>
    <Cell ss:StyleID="s77"/>
    <Cell ss:StyleID="s77"/>
    <Cell ss:StyleID="s74"><Data ss:Type="String">c14682.graph_c0</Data></Cell>
    <Cell ss:StyleID="s75"><Data ss:Type="String">Aspartyl-tRNA synthetase; K01876 aspartyl-tRNA synthetase </Data></Cell>
    <Cell ss:StyleID="s75"><Data ss:Type="Number">3</Data></Cell>
    <Cell ss:StyleID="s76"><Data ss:Type="String">496-517</Data></Cell>
    <Cell ss:StyleID="s75"/>
    <Cell ss:StyleID="s75"/>
    <Cell ss:StyleID="s75"/>
   </Row>
   <Row ss:AutoFitHeight="0">
    <Cell ss:StyleID="s77"/>
    <Cell ss:StyleID="s77"/>
    <Cell ss:StyleID="s77"/>
    <Cell ss:StyleID="s74"><Data ss:Type="String">CL7957.Contig2_All</Data></Cell>
    <Cell ss:StyleID="s75"><Data ss:Type="String">serine carboxypeptidase-like 51</Data></Cell>
    <Cell ss:StyleID="s75"><Data ss:Type="Number">3</Data></Cell>
    <Cell ss:StyleID="s76"><Data ss:Type="String">1530-1551</Data></Cell>
    <Cell ss:StyleID="s75"/>
    <Cell ss:StyleID="s75"/>
    <Cell ss:StyleID="s75"/>
   </Row>
   <Row ss:AutoFitHeight="0">
    <Cell ss:StyleID="s77"/>
    <Cell ss:StyleID="s77"/>
    <Cell ss:StyleID="s77"/>
    <Cell ss:StyleID="s74"><Data ss:Type="String">GW591179</Data></Cell>
    <Cell ss:StyleID="s75"><Data ss:Type="String">NA CHY1301 Lilium formosanum flower buds library Lilium formosanum cDNA, mRNA sequence</Data></Cell>
    <Cell ss:StyleID="s75"><Data ss:Type="Number">3</Data></Cell>
    <Cell ss:StyleID="s76"><Data ss:Type="String">82-102</Data></Cell>
    <Cell ss:StyleID="s75"/>
    <Cell ss:StyleID="s75"/>
    <Cell ss:StyleID="s75"/>
   </Row>
   <Row ss:AutoFitHeight="0">
    <Cell ss:StyleID="s77"/>
    <Cell ss:StyleID="s77"/>
    <Cell ss:StyleID="s77"/>
    <Cell ss:StyleID="s74"><Data ss:Type="String">c164312_g1</Data></Cell>
    <Cell ss:StyleID="s75"><Data ss:Type="String">NA</Data></Cell>
    <Cell ss:StyleID="s75"><Data ss:Type="Number">3</Data></Cell>
    <Cell ss:StyleID="s76"><Data ss:Type="String">97-117</Data></Cell>
    <Cell ss:StyleID="s75"/>
    <Cell ss:StyleID="s75"/>
    <Cell ss:StyleID="s75"/>
   </Row>
   <Row ss:AutoFitHeight="0">
    <Cell ss:StyleID="s77"/>
    <Cell ss:StyleID="s77"/>
    <Cell ss:StyleID="s77"/>
    <Cell ss:StyleID="s74"><Data ss:Type="String">c97060_g2</Data></Cell>
    <Cell ss:StyleID="s75"><Data ss:Type="String">NA</Data></Cell>
    <Cell ss:StyleID="s75"><Data ss:Type="Number">3</Data></Cell>
    <Cell ss:StyleID="s76"><Data ss:Type="String">64-85</Data></Cell>
    <Cell ss:StyleID="s75"/>
    <Cell ss:StyleID="s75"/>
    <Cell ss:StyleID="s75"/>
   </Row>
   <Row ss:AutoFitHeight="0">
    <Cell ss:StyleID="s77"/>
    <Cell ss:StyleID="s77"/>
    <Cell ss:StyleID="s77"/>
    <Cell ss:StyleID="s74"><Data ss:Type="String">c100557_g1</Data></Cell>
    <Cell ss:StyleID="s75"><Data ss:Type="String">Musa acuminata subsp. malaccensis zinc finger protein 1-like</Data></Cell>
    <Cell ss:StyleID="s75"><Data ss:Type="Number">3</Data></Cell>
    <Cell ss:StyleID="s76"><Data ss:Type="String">264-284</Data></Cell>
    <Cell ss:StyleID="s75"/>
    <Cell ss:StyleID="s75"/>
    <Cell ss:StyleID="s75"/>
   </Row>
   <Row ss:AutoFitHeight="0">
    <Cell ss:StyleID="s77"/>
    <Cell ss:StyleID="s77"/>
    <Cell ss:StyleID="s77"/>
    <Cell ss:StyleID="s74"><Data ss:Type="String">c102155_g1</Data></Cell>
    <Cell ss:StyleID="s75"><Data ss:Type="String">acid phosphatase 1 isoform X1</Data></Cell>
    <Cell ss:StyleID="s75"><Data ss:Type="Number">3</Data></Cell>
    <Cell ss:StyleID="s76"><Data ss:Type="String">73-93</Data></Cell>
    <Cell ss:StyleID="s75"/>
    <Cell ss:StyleID="s75"/>
    <Cell ss:StyleID="s75"/>
   </Row>
   <Row ss:AutoFitHeight="0">
    <Cell ss:StyleID="s77"/>
    <Cell ss:StyleID="s77"/>
    <Cell ss:StyleID="s77"/>
    <Cell ss:StyleID="s74"><Data ss:Type="String">c104854_g2</Data></Cell>
    <Cell ss:StyleID="s75"><Data ss:Type="String">NA</Data></Cell>
    <Cell ss:StyleID="s75"><Data ss:Type="Number">3</Data></Cell>
    <Cell ss:StyleID="s76"><Data ss:Type="String">450-470</Data></Cell>
    <Cell ss:StyleID="s75"/>
    <Cell ss:StyleID="s75"/>
    <Cell ss:StyleID="s75"/>
   </Row>
   <Row ss:AutoFitHeight="0">
    <Cell ss:StyleID="s77"/>
    <Cell ss:StyleID="s77"/>
    <Cell ss:StyleID="s77"/>
    <Cell ss:StyleID="s74"><Data ss:Type="String">c43070.graph_c0</Data></Cell>
    <Cell ss:StyleID="s75"><Data ss:Type="String">autophagy-related protein 18b isoform X1</Data></Cell>
    <Cell ss:StyleID="s75"><Data ss:Type="Number">3</Data></Cell>
    <Cell ss:StyleID="s76"><Data ss:Type="String">50-70</Data></Cell>
    <Cell ss:StyleID="s75"/>
    <Cell ss:StyleID="s75"/>
    <Cell ss:StyleID="s75"/>
   </Row>
   <Row ss:AutoFitHeight="0">
    <Cell ss:StyleID="s77"/>
    <Cell ss:StyleID="s77"/>
    <Cell ss:StyleID="s77"/>
    <Cell ss:StyleID="s74"><Data ss:Type="String">c1068_g2</Data></Cell>
    <Cell ss:StyleID="s75"><Data ss:Type="String">U-box domain-containing protein (ISS) </Data></Cell>
    <Cell ss:StyleID="s75"><Data ss:Type="Number">3</Data></Cell>
    <Cell ss:StyleID="s76"><Data ss:Type="String">179-200</Data></Cell>
    <Cell ss:StyleID="s75"/>
    <Cell ss:StyleID="s75"/>
    <Cell ss:StyleID="s75"/>
   </Row>
   <Row ss:AutoFitHeight="0">
    <Cell ss:StyleID="s77"/>
    <Cell ss:StyleID="s77"/>
    <Cell ss:StyleID="s77"/>
    <Cell ss:StyleID="s74"><Data ss:Type="String">c44990.graph_c0</Data></Cell>
    <Cell ss:StyleID="s75"><Data ss:Type="String">ninja-family protein AFP3-like</Data></Cell>
    <Cell ss:StyleID="s75"><Data ss:Type="Number">3</Data></Cell>
    <Cell ss:StyleID="s76"><Data ss:Type="String">978-998</Data></Cell>
    <Cell ss:StyleID="s75"/>
    <Cell ss:StyleID="s75"/>
    <Cell ss:StyleID="s75"/>
   </Row>
   <Row ss:AutoFitHeight="0">
    <Cell ss:StyleID="s77"/>
    <Cell ss:StyleID="s77"/>
    <Cell ss:StyleID="s77"/>
    <Cell ss:StyleID="s74"><Data ss:Type="String">c660_g1</Data></Cell>
    <Cell ss:StyleID="s75"><Data ss:Type="String">NA</Data></Cell>
    <Cell ss:StyleID="s75"><Data ss:Type="Number">3</Data></Cell>
    <Cell ss:StyleID="s76"><Data ss:Type="String">368-388</Data></Cell>
    <Cell ss:StyleID="s75"/>
    <Cell ss:StyleID="s75"/>
    <Cell ss:StyleID="s75"/>
   </Row>
   <Row ss:AutoFitHeight="0">
    <Cell ss:StyleID="s77"/>
    <Cell ss:StyleID="s77"/>
    <Cell ss:StyleID="s77"/>
    <Cell ss:StyleID="s74"><Data ss:Type="String">c50867.graph_c0</Data></Cell>
    <Cell ss:StyleID="s75"><Data ss:Type="String">ABC transporter G family member 23</Data></Cell>
    <Cell ss:StyleID="s75"><Data ss:Type="Number">3</Data></Cell>
    <Cell ss:StyleID="s76"><Data ss:Type="String">85-105</Data></Cell>
    <Cell ss:StyleID="s75"/>
    <Cell ss:StyleID="s75"/>
    <Cell ss:StyleID="s75"/>
   </Row>
   <Row ss:AutoFitHeight="0">
    <Cell ss:StyleID="s77"/>
    <Cell ss:StyleID="s77"/>
    <Cell ss:StyleID="s77"/>
    <Cell ss:StyleID="s74"><Data ss:Type="String">c39260.graph_c0</Data></Cell>
    <Cell ss:StyleID="s75"><Data ss:Type="String">protein NSP-INTERACTING KINASE 3-like</Data></Cell>
    <Cell ss:StyleID="s75"><Data ss:Type="Number">3</Data></Cell>
    <Cell ss:StyleID="s76"><Data ss:Type="String">1268-1288</Data></Cell>
    <Cell ss:StyleID="s75"/>
    <Cell ss:StyleID="s75"/>
    <Cell ss:StyleID="s75"/>
   </Row>
   <Row ss:AutoFitHeight="0">
    <Cell ss:StyleID="s77"/>
    <Cell ss:StyleID="s77"/>
    <Cell ss:StyleID="s77"/>
    <Cell ss:StyleID="s74"><Data ss:Type="String">Unigene465_All</Data></Cell>
    <Cell ss:StyleID="s75"><Data ss:Type="String">autophagy-related protein 13-like</Data></Cell>
    <Cell ss:StyleID="s75"><Data ss:Type="Number">3</Data></Cell>
    <Cell ss:StyleID="s76"><Data ss:Type="String">385-405</Data></Cell>
    <Cell ss:StyleID="s75"/>
    <Cell ss:StyleID="s75"/>
    <Cell ss:StyleID="s75"/>
   </Row>
   <Row ss:AutoFitHeight="0">
    <Cell ss:StyleID="s77"/>
    <Cell ss:StyleID="s77"/>
    <Cell ss:StyleID="s77"/>
    <Cell ss:StyleID="s74"><Data ss:Type="String">c46761.graph_c0</Data></Cell>
    <Cell ss:StyleID="s75"><Data ss:Type="String">autophagy-related protein 13-like isoform X1</Data></Cell>
    <Cell ss:StyleID="s75"><Data ss:Type="Number">3</Data></Cell>
    <Cell ss:StyleID="s76"><Data ss:Type="String">400-420</Data></Cell>
    <Cell ss:StyleID="s75"/>
    <Cell ss:StyleID="s75"/>
    <Cell ss:StyleID="s75"/>
   </Row>
   <Row ss:AutoFitHeight="0">
    <Cell ss:StyleID="s77"/>
    <Cell ss:StyleID="s77"/>
    <Cell ss:StyleID="s77"/>
    <Cell ss:StyleID="s74"><Data ss:Type="String">c50149.graph_c0</Data></Cell>
    <Cell ss:StyleID="s75"><Data ss:Type="String">soluble acid invertase</Data></Cell>
    <Cell ss:StyleID="s75"><Data ss:Type="Number">3</Data></Cell>
    <Cell ss:StyleID="s76"><Data ss:Type="String">699-720</Data></Cell>
    <Cell ss:StyleID="s75"/>
    <Cell ss:StyleID="s75"/>
    <Cell ss:StyleID="s75"/>
   </Row>
   <Row ss:AutoFitHeight="0">
    <Cell ss:StyleID="s77"/>
    <Cell ss:StyleID="s77"/>
    <Cell ss:StyleID="s77"/>
    <Cell ss:StyleID="s74"><Data ss:Type="String">c48558.graph_c0</Data></Cell>
    <Cell ss:StyleID="s75"><Data ss:Type="String">serine carboxypeptidase-like 51</Data></Cell>
    <Cell ss:StyleID="s75"><Data ss:Type="Number">3</Data></Cell>
    <Cell ss:StyleID="s76"><Data ss:Type="String">140-161</Data></Cell>
    <Cell ss:StyleID="s75"/>
    <Cell ss:StyleID="s75"/>
    <Cell ss:StyleID="s75"/>
   </Row>
   <Row ss:AutoFitHeight="0">
    <Cell ss:StyleID="s77"/>
    <Cell ss:StyleID="s77"/>
    <Cell ss:StyleID="s77"/>
    <Cell ss:StyleID="s74"><Data ss:Type="String">GW591179</Data></Cell>
    <Cell ss:StyleID="s75"><Data ss:Type="String">NA CHY1301 Lilium formosanum flower buds library Lilium formosanum cDNA, mRNA sequence</Data></Cell>
    <Cell ss:StyleID="s75"><Data ss:Type="Number">3</Data></Cell>
    <Cell ss:StyleID="s76"><Data ss:Type="String">240-260</Data></Cell>
    <Cell ss:StyleID="s75"/>
    <Cell ss:StyleID="s75"/>
    <Cell ss:StyleID="s75"/>
   </Row>
   <Row ss:AutoFitHeight="0">
    <Cell ss:StyleID="s73"><Data ss:Type="String">LL-miR10</Data></Cell>
    <Cell ss:StyleID="s73"><Data ss:Type="String">CL3742.Contig2_All</Data></Cell>
    <Cell ss:StyleID="s73"><Data ss:Type="String">gguuugaugaaucugagcauc</Data></Cell>
    <Cell ss:StyleID="s74"><Data ss:Type="String">c53647.graph_c0</Data></Cell>
    <Cell ss:StyleID="s75"><Data ss:Type="String">hypothetical protein </Data></Cell>
    <Cell ss:StyleID="s75"><Data ss:Type="Number">0</Data></Cell>
    <Cell ss:StyleID="s76"><Data ss:Type="String">203-223</Data></Cell>
    <Cell ss:StyleID="s75"/>
    <Cell ss:StyleID="s75"/>
    <Cell ss:StyleID="s75"/>
   </Row>
   <Row ss:AutoFitHeight="0">
    <Cell ss:StyleID="s77"/>
    <Cell ss:StyleID="s77"/>
    <Cell ss:StyleID="s77"/>
    <Cell ss:StyleID="s74"><Data ss:Type="String">c47069.graph_c0</Data></Cell>
    <Cell ss:StyleID="s75"><Data ss:Type="String">ABC transporter B family member 11-like </Data></Cell>
    <Cell ss:StyleID="s75"><Data ss:Type="Number">2</Data></Cell>
    <Cell ss:StyleID="s76"><Data ss:Type="String">1674-1694</Data></Cell>
    <Cell ss:StyleID="s75"/>
    <Cell ss:StyleID="s75"/>
    <Cell ss:StyleID="s75"/>
   </Row>
   <Row ss:AutoFitHeight="0">
    <Cell ss:StyleID="s77"/>
    <Cell ss:StyleID="s77"/>
    <Cell ss:StyleID="s77"/>
    <Cell ss:StyleID="s74"><Data ss:Type="String">c37321.graph_c0</Data></Cell>
    <Cell ss:StyleID="s75"><Data ss:Type="String">uncharacterized protein </Data></Cell>
    <Cell ss:StyleID="s75"><Data ss:Type="Number">2.5</Data></Cell>
    <Cell ss:StyleID="s76"><Data ss:Type="String">538-557</Data></Cell>
    <Cell ss:StyleID="s75"/>
    <Cell ss:StyleID="s75"/>
    <Cell ss:StyleID="s75"/>
   </Row>
   <Row ss:AutoFitHeight="0">
    <Cell ss:StyleID="s73"><Data ss:Type="String">LL-miR11</Data></Cell>
    <Cell ss:StyleID="s73"><Data ss:Type="String">c53683.graph_c0</Data></Cell>
    <Cell ss:StyleID="s73"><Data ss:Type="String">uuacgugucccuuaaucugacggg</Data></Cell>
    <Cell ss:StyleID="s74"><Data ss:Type="String">NA</Data></Cell>
    <Cell ss:StyleID="s75"/>
    <Cell ss:StyleID="s75"/>
    <Cell ss:StyleID="s76"/>
    <Cell ss:StyleID="s75"/>
    <Cell ss:StyleID="s75"/>
    <Cell ss:StyleID="s75"/>
   </Row>
   <Row ss:AutoFitHeight="0">
    <Cell ss:StyleID="s73"><Data ss:Type="String">LL-miR12</Data></Cell>
    <Cell ss:StyleID="s73"><Data ss:Type="String">c56352_g1</Data></Cell>
    <Cell ss:StyleID="s73"><Data ss:Type="String">gcucggguuaacggggaagug</Data></Cell>
    <Cell ss:StyleID="s74"><Data ss:Type="String">CL1713.Contig2_All</Data></Cell>
    <Cell ss:StyleID="s75"><Data ss:Type="String">NA</Data></Cell>
    <Cell ss:StyleID="s75"><Data ss:Type="Number">0</Data></Cell>
    <Cell ss:StyleID="s76"><Data ss:Type="String">729-749</Data></Cell>
    <Cell ss:StyleID="s75"/>
    <Cell ss:StyleID="s75"/>
    <Cell ss:StyleID="s75"/>
   </Row>
   <Row ss:AutoFitHeight="0">
    <Cell ss:StyleID="s77"/>
    <Cell ss:StyleID="s77"/>
    <Cell ss:StyleID="s77"/>
    <Cell ss:StyleID="s74"><Data ss:Type="String">c122185_g2</Data></Cell>
    <Cell ss:StyleID="s75"><Data ss:Type="String">NA</Data></Cell>
    <Cell ss:StyleID="s75"><Data ss:Type="Number">0</Data></Cell>
    <Cell ss:StyleID="s76"><Data ss:Type="String">854-874</Data></Cell>
    <Cell ss:StyleID="s75"/>
    <Cell ss:StyleID="s75"/>
    <Cell ss:StyleID="s75"/>
   </Row>
   <Row ss:AutoFitHeight="0">
    <Cell ss:StyleID="s77"/>
    <Cell ss:StyleID="s77"/>
    <Cell ss:StyleID="s77"/>
    <Cell ss:StyleID="s74"><Data ss:Type="String">c30961.graph_c0</Data></Cell>
    <Cell ss:StyleID="s75"><Data ss:Type="String">uncharacterized protein</Data></Cell>
    <Cell ss:StyleID="s75"><Data ss:Type="Number">0</Data></Cell>
    <Cell ss:StyleID="s76"><Data ss:Type="String">7866-7886</Data></Cell>
    <Cell ss:StyleID="s75"/>
    <Cell ss:StyleID="s75"/>
    <Cell ss:StyleID="s75"/>
   </Row>
   <Row ss:AutoFitHeight="0">
    <Cell ss:StyleID="s73"><Data ss:Type="String">LL-miR13</Data></Cell>
    <Cell ss:StyleID="s73"><Data ss:Type="String">c59256_g1</Data></Cell>
    <Cell ss:StyleID="s73"><Data ss:Type="String">uaugaaguuauauagguuguccgg</Data></Cell>
    <Cell ss:StyleID="s74"><Data ss:Type="String">NA</Data></Cell>
    <Cell ss:StyleID="s75"/>
    <Cell ss:StyleID="s75"/>
    <Cell ss:StyleID="s76"/>
    <Cell ss:StyleID="s75"/>
    <Cell ss:StyleID="s75"/>
    <Cell ss:StyleID="s75"/>
   </Row>
   <Row ss:AutoFitHeight="0">
    <Cell ss:StyleID="s73"><Data ss:Type="String">LL-miR14</Data></Cell>
    <Cell ss:StyleID="s73"><Data ss:Type="String">c79455.graph_c0</Data></Cell>
    <Cell ss:StyleID="s73"><Data ss:Type="String">uuuacugccaccauccgccugc</Data></Cell>
    <Cell ss:StyleID="s74"><Data ss:Type="String">c87569_g1</Data></Cell>
    <Cell ss:StyleID="s75"><Data ss:Type="String">NA</Data></Cell>
    <Cell ss:StyleID="s75"><Data ss:Type="Number">1</Data></Cell>
    <Cell ss:StyleID="s76"><Data ss:Type="String">88-109</Data></Cell>
    <Cell ss:StyleID="s75"/>
    <Cell ss:StyleID="s75"/>
    <Cell ss:StyleID="s75"/>
   </Row>
   <Row ss:AutoFitHeight="0">
    <Cell ss:StyleID="s77"/>
    <Cell ss:StyleID="s77"/>
    <Cell ss:StyleID="s77"/>
    <Cell ss:StyleID="s74"><Data ss:Type="String">c31471.graph_c0</Data></Cell>
    <Cell ss:StyleID="s75"><Data ss:Type="String">telomere repeat-binding protein 4</Data></Cell>
    <Cell ss:StyleID="s75"><Data ss:Type="Number">2</Data></Cell>
    <Cell ss:StyleID="s76"><Data ss:Type="String">98-119</Data></Cell>
    <Cell ss:StyleID="s75"/>
    <Cell ss:StyleID="s75"/>
    <Cell ss:StyleID="s75"/>
   </Row>
   <Row ss:AutoFitHeight="0">
    <Cell ss:StyleID="s77"/>
    <Cell ss:StyleID="s77"/>
    <Cell ss:StyleID="s77"/>
    <Cell ss:StyleID="s74"><Data ss:Type="String">Unigene11853_All</Data></Cell>
    <Cell ss:StyleID="s75"><Data ss:Type="String">auxin response factor 7-like</Data></Cell>
    <Cell ss:StyleID="s75"><Data ss:Type="Number">3</Data></Cell>
    <Cell ss:StyleID="s76"><Data ss:Type="String">257-278</Data></Cell>
    <Cell ss:StyleID="s75"><Data ss:Type="Number">269</Data></Cell>
    <Cell ss:StyleID="s75"><Data ss:Type="Number">4</Data></Cell>
    <Cell ss:StyleID="s75"><Data ss:Type="Number">1.4E-2</Data></Cell>
   </Row>
   <Row ss:AutoFitHeight="0">
    <Cell ss:StyleID="s77"/>
    <Cell ss:StyleID="s77"/>
    <Cell ss:StyleID="s77"/>
    <Cell ss:StyleID="s74"><Data ss:Type="String">Unigene10605_All</Data></Cell>
    <Cell ss:StyleID="s75"><Data ss:Type="String">probable serine/threonine-protein kinase At1g18390 isoform X4</Data></Cell>
    <Cell ss:StyleID="s75"><Data ss:Type="Number">3</Data></Cell>
    <Cell ss:StyleID="s76"><Data ss:Type="String">82-103</Data></Cell>
    <Cell ss:StyleID="s75"/>
    <Cell ss:StyleID="s75"/>
    <Cell ss:StyleID="s75"/>
   </Row>
   <Row ss:AutoFitHeight="0">
    <Cell ss:StyleID="s77"/>
    <Cell ss:StyleID="s77"/>
    <Cell ss:StyleID="s77"/>
    <Cell ss:StyleID="s74"><Data ss:Type="String">c45094.graph_c0</Data></Cell>
    <Cell ss:StyleID="s75"><Data ss:Type="String">hypothetical protein SORBIDRAFT_03g006850</Data></Cell>
    <Cell ss:StyleID="s75"><Data ss:Type="Number">3</Data></Cell>
    <Cell ss:StyleID="s76"><Data ss:Type="String">450-471</Data></Cell>
    <Cell ss:StyleID="s75"/>
    <Cell ss:StyleID="s75"/>
    <Cell ss:StyleID="s75"/>
   </Row>
   <Row ss:AutoFitHeight="0">
    <Cell ss:StyleID="s77"/>
    <Cell ss:StyleID="s77"/>
    <Cell ss:StyleID="s77"/>
    <Cell ss:StyleID="s74"><Data ss:Type="String">c116357_g4</Data></Cell>
    <Cell ss:StyleID="s75"><Data ss:Type="String">tyrosine kinase family protein</Data></Cell>
    <Cell ss:StyleID="s75"><Data ss:Type="Number">3</Data></Cell>
    <Cell ss:StyleID="s76"><Data ss:Type="String">448-469</Data></Cell>
    <Cell ss:StyleID="s75"/>
    <Cell ss:StyleID="s75"/>
    <Cell ss:StyleID="s75"/>
   </Row>
   <Row ss:AutoFitHeight="0">
    <Cell ss:StyleID="s77"/>
    <Cell ss:StyleID="s77"/>
    <Cell ss:StyleID="s77"/>
    <Cell ss:StyleID="s74"><Data ss:Type="String">c119076_g1</Data></Cell>
    <Cell ss:StyleID="s75"><Data ss:Type="String">probable serine/threonine-protein kinase At1g18390 isoform X5</Data></Cell>
    <Cell ss:StyleID="s75"><Data ss:Type="Number">3</Data></Cell>
    <Cell ss:StyleID="s76"><Data ss:Type="String">449-470</Data></Cell>
    <Cell ss:StyleID="s75"/>
    <Cell ss:StyleID="s75"/>
    <Cell ss:StyleID="s75"/>
   </Row>
   <Row ss:AutoFitHeight="0">
    <Cell ss:StyleID="s77"/>
    <Cell ss:StyleID="s77"/>
    <Cell ss:StyleID="s77"/>
    <Cell ss:StyleID="s74"><Data ss:Type="String">CL3209.Contig4_All</Data></Cell>
    <Cell ss:StyleID="s75"><Data ss:Type="String">wall-associated receptor kinase 5-like</Data></Cell>
    <Cell ss:StyleID="s75"><Data ss:Type="Number">3</Data></Cell>
    <Cell ss:StyleID="s76"><Data ss:Type="String">982-1003</Data></Cell>
    <Cell ss:StyleID="s75"/>
    <Cell ss:StyleID="s75"/>
    <Cell ss:StyleID="s75"/>
   </Row>
   <Row ss:AutoFitHeight="0">
    <Cell ss:StyleID="s77"/>
    <Cell ss:StyleID="s77"/>
    <Cell ss:StyleID="s77"/>
    <Cell ss:StyleID="s74"><Data ss:Type="String">Unigene104_All</Data></Cell>
    <Cell ss:StyleID="s75"><Data ss:Type="String">tyrosine kinase family protein</Data></Cell>
    <Cell ss:StyleID="s75"><Data ss:Type="Number">3</Data></Cell>
    <Cell ss:StyleID="s76"><Data ss:Type="String">1902-1923</Data></Cell>
    <Cell ss:StyleID="s75"/>
    <Cell ss:StyleID="s75"/>
    <Cell ss:StyleID="s75"/>
   </Row>
   <Row ss:AutoFitHeight="0">
    <Cell ss:StyleID="s77"/>
    <Cell ss:StyleID="s77"/>
    <Cell ss:StyleID="s77"/>
    <Cell ss:StyleID="s74"><Data ss:Type="String">Unigene9153_All</Data></Cell>
    <Cell ss:StyleID="s75"><Data ss:Type="String">pherophorin-dz1 protein</Data></Cell>
    <Cell ss:StyleID="s75"><Data ss:Type="Number">4</Data></Cell>
    <Cell ss:StyleID="s76"><Data ss:Type="String">594-613</Data></Cell>
    <Cell ss:StyleID="s75"><Data ss:Type="Number">603</Data></Cell>
    <Cell ss:StyleID="s75"><Data ss:Type="Number">4</Data></Cell>
    <Cell ss:StyleID="s75"><Data ss:Type="Number">1.4E-2</Data></Cell>
   </Row>
   <Row ss:AutoFitHeight="0">
    <Cell ss:StyleID="s73"><Data ss:Type="String">LL-miR15</Data></Cell>
    <Cell ss:StyleID="s73"><Data ss:Type="String">c94000_g1</Data></Cell>
    <Cell ss:StyleID="s73"><Data ss:Type="String">aagguaagagaaucaacaagaggu</Data></Cell>
    <Cell ss:StyleID="s74"><Data ss:Type="String">c94000_g2</Data></Cell>
    <Cell ss:StyleID="s75"><Data ss:Type="String">NA</Data></Cell>
    <Cell ss:StyleID="s75"><Data ss:Type="Number">2</Data></Cell>
    <Cell ss:StyleID="s76"><Data ss:Type="String">177-200</Data></Cell>
    <Cell ss:StyleID="s75"/>
    <Cell ss:StyleID="s75"/>
    <Cell ss:StyleID="s75"/>
   </Row>
   <Row ss:AutoFitHeight="0">
    <Cell ss:StyleID="s77"/>
    <Cell ss:StyleID="s77"/>
    <Cell ss:StyleID="s77"/>
    <Cell ss:StyleID="s74"><Data ss:Type="String">c215856_g1</Data></Cell>
    <Cell ss:StyleID="s75"><Data ss:Type="String">NA</Data></Cell>
    <Cell ss:StyleID="s75"><Data ss:Type="Number">2</Data></Cell>
    <Cell ss:StyleID="s76"><Data ss:Type="String">111-134</Data></Cell>
    <Cell ss:StyleID="s75"/>
    <Cell ss:StyleID="s75"/>
    <Cell ss:StyleID="s75"/>
   </Row>
   <Row ss:AutoFitHeight="0">
    <Cell ss:StyleID="s77"/>
    <Cell ss:StyleID="s77"/>
    <Cell ss:StyleID="s77"/>
    <Cell ss:StyleID="s74"><Data ss:Type="String">c113665_g3</Data></Cell>
    <Cell ss:StyleID="s75"><Data ss:Type="String">NA</Data></Cell>
    <Cell ss:StyleID="s75"><Data ss:Type="Number">3</Data></Cell>
    <Cell ss:StyleID="s76"><Data ss:Type="String">172-195</Data></Cell>
    <Cell ss:StyleID="s75"/>
    <Cell ss:StyleID="s75"/>
    <Cell ss:StyleID="s75"/>
   </Row>
   <Row ss:AutoFitHeight="0">
    <Cell ss:StyleID="s77"/>
    <Cell ss:StyleID="s77"/>
    <Cell ss:StyleID="s77"/>
    <Cell ss:StyleID="s74"><Data ss:Type="String">c27114.graph_c0</Data></Cell>
    <Cell ss:StyleID="s75"><Data ss:Type="String">60S ribosomal protein L10a-1</Data></Cell>
    <Cell ss:StyleID="s75"><Data ss:Type="Number">3</Data></Cell>
    <Cell ss:StyleID="s76"><Data ss:Type="String">96-119</Data></Cell>
    <Cell ss:StyleID="s75"/>
    <Cell ss:StyleID="s75"/>
    <Cell ss:StyleID="s75"/>
   </Row>
   <Row ss:AutoFitHeight="0">
    <Cell ss:StyleID="s77"/>
    <Cell ss:StyleID="s77"/>
    <Cell ss:StyleID="s77"/>
    <Cell ss:StyleID="s74"><Data ss:Type="String">CL6364.Contig2_All</Data></Cell>
    <Cell ss:StyleID="s75"><Data ss:Type="String">metallothionein type 2, partial</Data></Cell>
    <Cell ss:StyleID="s75"><Data ss:Type="Number">3.5</Data></Cell>
    <Cell ss:StyleID="s76"><Data ss:Type="String">20-43</Data></Cell>
    <Cell ss:StyleID="s75"><Data ss:Type="Number">33</Data></Cell>
    <Cell ss:StyleID="s75"><Data ss:Type="Number">2</Data></Cell>
    <Cell ss:StyleID="s75"><Data ss:Type="Number">2E-3</Data></Cell>
   </Row>
   <Row ss:AutoFitHeight="0">
    <Cell ss:StyleID="s73"><Data ss:Type="String">LL-miR16</Data></Cell>
    <Cell ss:StyleID="s73"><Data ss:Type="String">c96112_g1</Data></Cell>
    <Cell ss:StyleID="s73"><Data ss:Type="String">uaggcaacaaauuagagucucu</Data></Cell>
    <Cell ss:StyleID="s74"><Data ss:Type="String">c23947.graph_c0</Data></Cell>
    <Cell ss:StyleID="s75"><Data ss:Type="String">hypothetical protein AMTR_s00109p00088200</Data></Cell>
    <Cell ss:StyleID="s75"><Data ss:Type="Number">0</Data></Cell>
    <Cell ss:StyleID="s76"><Data ss:Type="String">318-341</Data></Cell>
    <Cell ss:StyleID="s75"/>
    <Cell ss:StyleID="s75"/>
    <Cell ss:StyleID="s75"/>
   </Row>
   <Row ss:AutoFitHeight="0">
    <Cell ss:StyleID="s77"/>
    <Cell ss:StyleID="s77"/>
    <Cell ss:StyleID="s77"/>
    <Cell ss:StyleID="s74"><Data ss:Type="String">c118754_g1</Data></Cell>
    <Cell ss:StyleID="s75"><Data ss:Type="String">NA</Data></Cell>
    <Cell ss:StyleID="s75"><Data ss:Type="Number">1</Data></Cell>
    <Cell ss:StyleID="s76"><Data ss:Type="String">462-485</Data></Cell>
    <Cell ss:StyleID="s75"/>
    <Cell ss:StyleID="s75"/>
    <Cell ss:StyleID="s75"/>
   </Row>
   <Row ss:AutoFitHeight="0">
    <Cell ss:StyleID="s77"/>
    <Cell ss:StyleID="s77"/>
    <Cell ss:StyleID="s77"/>
    <Cell ss:StyleID="s74"><Data ss:Type="String">Unigene29802_All</Data></Cell>
    <Cell ss:StyleID="s75"><Data ss:Type="String">NA</Data></Cell>
    <Cell ss:StyleID="s75"><Data ss:Type="Number">2.5</Data></Cell>
    <Cell ss:StyleID="s76"><Data ss:Type="String">34-57</Data></Cell>
    <Cell ss:StyleID="s75"/>
    <Cell ss:StyleID="s75"/>
    <Cell ss:StyleID="s75"/>
   </Row>
   <Row ss:AutoFitHeight="0">
    <Cell ss:StyleID="s77"/>
    <Cell ss:StyleID="s77"/>
    <Cell ss:StyleID="s77"/>
    <Cell ss:StyleID="s74"><Data ss:Type="String">Unigene5639_All</Data></Cell>
    <Cell ss:StyleID="s75"><Data ss:Type="String">NA</Data></Cell>
    <Cell ss:StyleID="s75"><Data ss:Type="Number">2.5</Data></Cell>
    <Cell ss:StyleID="s76"><Data ss:Type="String">494-518</Data></Cell>
    <Cell ss:StyleID="s75"/>
    <Cell ss:StyleID="s75"/>
    <Cell ss:StyleID="s75"/>
   </Row>
   <Row ss:AutoFitHeight="0">
    <Cell ss:StyleID="s77"/>
    <Cell ss:StyleID="s77"/>
    <Cell ss:StyleID="s77"/>
    <Cell ss:StyleID="s74"><Data ss:Type="String">c121915_g4</Data></Cell>
    <Cell ss:StyleID="s75"><Data ss:Type="String">NA</Data></Cell>
    <Cell ss:StyleID="s75"><Data ss:Type="Number">2.5</Data></Cell>
    <Cell ss:StyleID="s76"><Data ss:Type="String">314-337</Data></Cell>
    <Cell ss:StyleID="s75"/>
    <Cell ss:StyleID="s75"/>
    <Cell ss:StyleID="s75"/>
   </Row>
   <Row ss:AutoFitHeight="0">
    <Cell ss:StyleID="s73"><Data ss:Type="String">LL-miR17</Data></Cell>
    <Cell ss:StyleID="s73"><Data ss:Type="String">c99691_g1</Data></Cell>
    <Cell ss:StyleID="s73"><Data ss:Type="String">uuuguauggucuguugaaauu</Data></Cell>
    <Cell ss:StyleID="s74"><Data ss:Type="String">c34759.graph_c0</Data></Cell>
    <Cell ss:StyleID="s75"><Data ss:Type="String">uncharacterized protein</Data></Cell>
    <Cell ss:StyleID="s75"><Data ss:Type="Number">0</Data></Cell>
    <Cell ss:StyleID="s76"><Data ss:Type="String">192-215</Data></Cell>
    <Cell ss:StyleID="s75"/>
    <Cell ss:StyleID="s75"/>
    <Cell ss:StyleID="s75"/>
   </Row>
   <Row ss:AutoFitHeight="0">
    <Cell ss:StyleID="s77"/>
    <Cell ss:StyleID="s77"/>
    <Cell ss:StyleID="s77"/>
    <Cell ss:StyleID="s74"><Data ss:Type="String">CL6364.Contig3_All</Data></Cell>
    <Cell ss:StyleID="s75"><Data ss:Type="String">metallothionein type 2, partial</Data></Cell>
    <Cell ss:StyleID="s75"><Data ss:Type="Number">0</Data></Cell>
    <Cell ss:StyleID="s76"><Data ss:Type="String">455-478</Data></Cell>
    <Cell ss:StyleID="s75"/>
    <Cell ss:StyleID="s75"/>
    <Cell ss:StyleID="s75"/>
   </Row>
   <Row ss:AutoFitHeight="0">
    <Cell ss:StyleID="s73"><Data ss:Type="String">LL-miR18</Data></Cell>
    <Cell ss:StyleID="s73"><Data ss:Type="String">c109150_g1</Data></Cell>
    <Cell ss:StyleID="s73"><Data ss:Type="String">caggcggcgaggauggggaug</Data></Cell>
    <Cell ss:StyleID="s74"><Data ss:Type="String">c41111.graph_c0</Data></Cell>
    <Cell ss:StyleID="s75"><Data ss:Type="String">probable acetyltransferase NATA1-like</Data></Cell>
    <Cell ss:StyleID="s75"><Data ss:Type="Number">0</Data></Cell>
    <Cell ss:StyleID="s76"><Data ss:Type="String">218-238</Data></Cell>
    <Cell ss:StyleID="s75"/>
    <Cell ss:StyleID="s75"/>
    <Cell ss:StyleID="s75"/>
   </Row>
   <Row ss:AutoFitHeight="0">
    <Cell ss:StyleID="s77"/>
    <Cell ss:StyleID="s77"/>
    <Cell ss:StyleID="s77"/>
    <Cell ss:StyleID="s74"><Data ss:Type="String">Unigene604_All</Data></Cell>
    <Cell ss:StyleID="s75"><Data ss:Type="String">probable acetyltransferase NATA1-like</Data></Cell>
    <Cell ss:StyleID="s75"><Data ss:Type="Number">1</Data></Cell>
    <Cell ss:StyleID="s76"><Data ss:Type="String">229-249</Data></Cell>
    <Cell ss:StyleID="s75"/>
    <Cell ss:StyleID="s75"/>
    <Cell ss:StyleID="s75"/>
   </Row>
   <Row ss:AutoFitHeight="0">
    <Cell ss:StyleID="s77"/>
    <Cell ss:StyleID="s77"/>
    <Cell ss:StyleID="s77"/>
    <Cell ss:StyleID="s74"><Data ss:Type="String">Unigene12691_All</Data></Cell>
    <Cell ss:StyleID="s75"><Data ss:Type="String">purine permease 3-like</Data></Cell>
    <Cell ss:StyleID="s75"><Data ss:Type="Number">1</Data></Cell>
    <Cell ss:StyleID="s76"><Data ss:Type="String">1038-1058</Data></Cell>
    <Cell ss:StyleID="s75"/>
    <Cell ss:StyleID="s75"/>
    <Cell ss:StyleID="s75"/>
   </Row>
   <Row ss:AutoFitHeight="0">
    <Cell ss:StyleID="s77"/>
    <Cell ss:StyleID="s77"/>
    <Cell ss:StyleID="s77"/>
    <Cell ss:StyleID="s74"><Data ss:Type="String">CL550.Contig2_All</Data></Cell>
    <Cell ss:StyleID="s75"><Data ss:Type="String">uncharacterized protein</Data></Cell>
    <Cell ss:StyleID="s75"><Data ss:Type="Number">1.5</Data></Cell>
    <Cell ss:StyleID="s76"><Data ss:Type="String">291-310</Data></Cell>
    <Cell ss:StyleID="s75"/>
    <Cell ss:StyleID="s75"/>
    <Cell ss:StyleID="s75"/>
   </Row>
   <Row ss:AutoFitHeight="0">
    <Cell ss:StyleID="s77"/>
    <Cell ss:StyleID="s77"/>
    <Cell ss:StyleID="s77"/>
    <Cell ss:StyleID="s74"><Data ss:Type="String">c2933_g1</Data></Cell>
    <Cell ss:StyleID="s75"><Data ss:Type="String">TPA: putative ubiquitin-conjugating enzyme family</Data></Cell>
    <Cell ss:StyleID="s75"><Data ss:Type="Number">2.5</Data></Cell>
    <Cell ss:StyleID="s76"><Data ss:Type="String">52-72</Data></Cell>
    <Cell ss:StyleID="s75"/>
    <Cell ss:StyleID="s75"/>
    <Cell ss:StyleID="s75"/>
   </Row>
   <Row ss:AutoFitHeight="0">
    <Cell ss:StyleID="s77"/>
    <Cell ss:StyleID="s77"/>
    <Cell ss:StyleID="s77"/>
    <Cell ss:StyleID="s74"><Data ss:Type="String">Unigene31291_All</Data></Cell>
    <Cell ss:StyleID="s75"><Data ss:Type="String">uncharacterized GPI-anchored protein At4g28100-like</Data></Cell>
    <Cell ss:StyleID="s75"><Data ss:Type="Number">2.5</Data></Cell>
    <Cell ss:StyleID="s76"><Data ss:Type="String">101-121</Data></Cell>
    <Cell ss:StyleID="s75"/>
    <Cell ss:StyleID="s75"/>
    <Cell ss:StyleID="s75"/>
   </Row>
   <Row ss:AutoFitHeight="0">
    <Cell ss:StyleID="s77"/>
    <Cell ss:StyleID="s77"/>
    <Cell ss:StyleID="s77"/>
    <Cell ss:StyleID="s74"><Data ss:Type="String">c119297_g1</Data></Cell>
    <Cell ss:StyleID="s75"><Data ss:Type="String">ABC transporter B family member 2-like</Data></Cell>
    <Cell ss:StyleID="s75"><Data ss:Type="Number">2.5</Data></Cell>
    <Cell ss:StyleID="s76"><Data ss:Type="String">3577-3597</Data></Cell>
    <Cell ss:StyleID="s75"/>
    <Cell ss:StyleID="s75"/>
    <Cell ss:StyleID="s75"/>
   </Row>
   <Row ss:AutoFitHeight="0">
    <Cell ss:StyleID="s77"/>
    <Cell ss:StyleID="s77"/>
    <Cell ss:StyleID="s77"/>
    <Cell ss:StyleID="s74"><Data ss:Type="String">Unigene4486_All</Data></Cell>
    <Cell ss:StyleID="s75"><Data ss:Type="String">ABC transporter B family member 2-like</Data></Cell>
    <Cell ss:StyleID="s75"><Data ss:Type="Number">2.5</Data></Cell>
    <Cell ss:StyleID="s76"><Data ss:Type="String">3586-3606</Data></Cell>
    <Cell ss:StyleID="s75"/>
    <Cell ss:StyleID="s75"/>
    <Cell ss:StyleID="s75"/>
   </Row>
   <Row ss:AutoFitHeight="0">
    <Cell ss:StyleID="s77"/>
    <Cell ss:StyleID="s77"/>
    <Cell ss:StyleID="s77"/>
    <Cell ss:StyleID="s74"><Data ss:Type="String">c32616.graph_c0</Data></Cell>
    <Cell ss:StyleID="s75"><Data ss:Type="String">uncharacterized GPI-anchored protein</Data></Cell>
    <Cell ss:StyleID="s75"><Data ss:Type="Number">2.5</Data></Cell>
    <Cell ss:StyleID="s76"><Data ss:Type="String">277-297</Data></Cell>
    <Cell ss:StyleID="s75"/>
    <Cell ss:StyleID="s75"/>
    <Cell ss:StyleID="s75"/>
   </Row>
   <Row ss:AutoFitHeight="0">
    <Cell ss:StyleID="s77"/>
    <Cell ss:StyleID="s77"/>
    <Cell ss:StyleID="s77"/>
    <Cell ss:StyleID="s74"><Data ss:Type="String">c117714_g1</Data></Cell>
    <Cell ss:StyleID="s75"><Data ss:Type="String">uncharacterized GPI-anchored protein</Data></Cell>
    <Cell ss:StyleID="s75"><Data ss:Type="Number">2.5</Data></Cell>
    <Cell ss:StyleID="s76"><Data ss:Type="String">1103-1123</Data></Cell>
    <Cell ss:StyleID="s75"/>
    <Cell ss:StyleID="s75"/>
    <Cell ss:StyleID="s75"/>
   </Row>
   <Row ss:AutoFitHeight="0">
    <Cell ss:StyleID="s77"/>
    <Cell ss:StyleID="s77"/>
    <Cell ss:StyleID="s77"/>
    <Cell ss:StyleID="s74"><Data ss:Type="String">CL3884.Contig1_All</Data></Cell>
    <Cell ss:StyleID="s75"><Data ss:Type="String">pentatricopeptide repeat-containing protein, chloroplastic, partial</Data></Cell>
    <Cell ss:StyleID="s75"><Data ss:Type="Number">2.5</Data></Cell>
    <Cell ss:StyleID="s76"><Data ss:Type="String">1827-1847</Data></Cell>
    <Cell ss:StyleID="s75"/>
    <Cell ss:StyleID="s75"/>
    <Cell ss:StyleID="s75"/>
   </Row>
   <Row ss:AutoFitHeight="0">
    <Cell ss:StyleID="s77"/>
    <Cell ss:StyleID="s77"/>
    <Cell ss:StyleID="s77"/>
    <Cell ss:StyleID="s74"><Data ss:Type="String">c36637.graph_c0</Data></Cell>
    <Cell ss:StyleID="s75"><Data ss:Type="String">pentatricopeptide repeat-containing protein, chloroplastic</Data></Cell>
    <Cell ss:StyleID="s75"><Data ss:Type="Number">2.5</Data></Cell>
    <Cell ss:StyleID="s76"><Data ss:Type="String">2199-2219</Data></Cell>
    <Cell ss:StyleID="s75"/>
    <Cell ss:StyleID="s75"/>
    <Cell ss:StyleID="s75"/>
   </Row>
   <Row ss:AutoFitHeight="0">
    <Cell ss:StyleID="s77"/>
    <Cell ss:StyleID="s77"/>
    <Cell ss:StyleID="s77"/>
    <Cell ss:StyleID="s74"><Data ss:Type="String">c117601_g2</Data></Cell>
    <Cell ss:StyleID="s75"><Data ss:Type="String">pentatricopeptide repeat-containing protein, chloroplastic</Data></Cell>
    <Cell ss:StyleID="s75"><Data ss:Type="Number">2.5</Data></Cell>
    <Cell ss:StyleID="s76"><Data ss:Type="String">1962-1982</Data></Cell>
    <Cell ss:StyleID="s75"/>
    <Cell ss:StyleID="s75"/>
    <Cell ss:StyleID="s75"/>
   </Row>
   <Row ss:AutoFitHeight="0">
    <Cell ss:StyleID="s77"/>
    <Cell ss:StyleID="s77"/>
    <Cell ss:StyleID="s77"/>
    <Cell ss:StyleID="s74"><Data ss:Type="String">CL3884.Contig2_All</Data></Cell>
    <Cell ss:StyleID="s75"><Data ss:Type="String">pentatricopeptide repeat-containing protein, chloroplastic</Data></Cell>
    <Cell ss:StyleID="s75"><Data ss:Type="Number">2.5</Data></Cell>
    <Cell ss:StyleID="s76"><Data ss:Type="String">2062-2082</Data></Cell>
    <Cell ss:StyleID="s75"/>
    <Cell ss:StyleID="s75"/>
    <Cell ss:StyleID="s75"/>
   </Row>
   <Row ss:AutoFitHeight="0">
    <Cell ss:StyleID="s77"/>
    <Cell ss:StyleID="s77"/>
    <Cell ss:StyleID="s77"/>
    <Cell ss:StyleID="s74"><Data ss:Type="String">c118210_g1</Data></Cell>
    <Cell ss:StyleID="s75"><Data ss:Type="String">purine permease 3-like isoform X2</Data></Cell>
    <Cell ss:StyleID="s75"><Data ss:Type="Number">3</Data></Cell>
    <Cell ss:StyleID="s76"><Data ss:Type="String">275-295</Data></Cell>
    <Cell ss:StyleID="s75"/>
    <Cell ss:StyleID="s75"/>
    <Cell ss:StyleID="s75"/>
   </Row>
   <Row ss:AutoFitHeight="0">
    <Cell ss:StyleID="s77"/>
    <Cell ss:StyleID="s77"/>
    <Cell ss:StyleID="s77"/>
    <Cell ss:StyleID="s74"><Data ss:Type="String">c56364.graph_c0</Data></Cell>
    <Cell ss:StyleID="s75"><Data ss:Type="String">short-chain type dehydrogenase/reductase-like</Data></Cell>
    <Cell ss:StyleID="s75"><Data ss:Type="Number">3</Data></Cell>
    <Cell ss:StyleID="s76"><Data ss:Type="String">44-65</Data></Cell>
    <Cell ss:StyleID="s75"/>
    <Cell ss:StyleID="s75"/>
    <Cell ss:StyleID="s75"/>
   </Row>
   <Row ss:AutoFitHeight="0">
    <Cell ss:StyleID="s77"/>
    <Cell ss:StyleID="s77"/>
    <Cell ss:StyleID="s77"/>
    <Cell ss:StyleID="s74"><Data ss:Type="String">c41676.graph_c0</Data></Cell>
    <Cell ss:StyleID="s75"><Data ss:Type="String">hypothetical protein</Data></Cell>
    <Cell ss:StyleID="s75"><Data ss:Type="Number">3</Data></Cell>
    <Cell ss:StyleID="s76"><Data ss:Type="String">192-212</Data></Cell>
    <Cell ss:StyleID="s75"/>
    <Cell ss:StyleID="s75"/>
    <Cell ss:StyleID="s75"/>
   </Row>
   <Row ss:AutoFitHeight="0">
    <Cell ss:StyleID="s77"/>
    <Cell ss:StyleID="s77"/>
    <Cell ss:StyleID="s77"/>
    <Cell ss:StyleID="s74"><Data ss:Type="String">c44481.graph_c0</Data></Cell>
    <Cell ss:StyleID="s75"><Data ss:Type="String">uncharacterized protein</Data></Cell>
    <Cell ss:StyleID="s75"><Data ss:Type="Number">3</Data></Cell>
    <Cell ss:StyleID="s76"><Data ss:Type="String">123-143</Data></Cell>
    <Cell ss:StyleID="s75"/>
    <Cell ss:StyleID="s75"/>
    <Cell ss:StyleID="s75"/>
   </Row>
   <Row ss:AutoFitHeight="0">
    <Cell ss:StyleID="s77"/>
    <Cell ss:StyleID="s77"/>
    <Cell ss:StyleID="s77"/>
    <Cell ss:StyleID="s74"><Data ss:Type="String">c100058_g1</Data></Cell>
    <Cell ss:StyleID="s75"><Data ss:Type="String">uncharacterized protein</Data></Cell>
    <Cell ss:StyleID="s75"><Data ss:Type="Number">3</Data></Cell>
    <Cell ss:StyleID="s76"><Data ss:Type="String">122-142</Data></Cell>
    <Cell ss:StyleID="s75"/>
    <Cell ss:StyleID="s75"/>
    <Cell ss:StyleID="s75"/>
   </Row>
   <Row ss:AutoFitHeight="0">
    <Cell ss:StyleID="s77"/>
    <Cell ss:StyleID="s77"/>
    <Cell ss:StyleID="s77"/>
    <Cell ss:StyleID="s74"><Data ss:Type="String">c53358.graph_c0</Data></Cell>
    <Cell ss:StyleID="s75"><Data ss:Type="String">purine permease 3-like</Data></Cell>
    <Cell ss:StyleID="s75"><Data ss:Type="Number">3</Data></Cell>
    <Cell ss:StyleID="s76"><Data ss:Type="String">482-502</Data></Cell>
    <Cell ss:StyleID="s75"/>
    <Cell ss:StyleID="s75"/>
    <Cell ss:StyleID="s75"/>
   </Row>
   <Row ss:AutoFitHeight="0">
    <Cell ss:StyleID="s77"/>
    <Cell ss:StyleID="s77"/>
    <Cell ss:StyleID="s77"/>
    <Cell ss:StyleID="s74"><Data ss:Type="String">c53580.graph_c0</Data></Cell>
    <Cell ss:StyleID="s75"><Data ss:Type="String">subtilisin-like protease</Data></Cell>
    <Cell ss:StyleID="s75"><Data ss:Type="Number">3</Data></Cell>
    <Cell ss:StyleID="s76"><Data ss:Type="String">1538-1558</Data></Cell>
    <Cell ss:StyleID="s75"/>
    <Cell ss:StyleID="s75"/>
    <Cell ss:StyleID="s75"/>
   </Row>
   <Row ss:AutoFitHeight="0">
    <Cell ss:StyleID="s77"/>
    <Cell ss:StyleID="s77"/>
    <Cell ss:StyleID="s77"/>
    <Cell ss:StyleID="s74"><Data ss:Type="String">c118617_g1</Data></Cell>
    <Cell ss:StyleID="s75"><Data ss:Type="String">subtilisin-like protease</Data></Cell>
    <Cell ss:StyleID="s75"><Data ss:Type="Number">3</Data></Cell>
    <Cell ss:StyleID="s76"><Data ss:Type="String">1835-1855</Data></Cell>
    <Cell ss:StyleID="s75"/>
    <Cell ss:StyleID="s75"/>
    <Cell ss:StyleID="s75"/>
   </Row>
   <Row ss:AutoFitHeight="0">
    <Cell ss:StyleID="s77"/>
    <Cell ss:StyleID="s77"/>
    <Cell ss:StyleID="s77"/>
    <Cell ss:StyleID="s74"><Data ss:Type="String">Unigene7187_All</Data></Cell>
    <Cell ss:StyleID="s75"><Data ss:Type="String">probable inactive receptor kinase</Data></Cell>
    <Cell ss:StyleID="s75"><Data ss:Type="Number">3</Data></Cell>
    <Cell ss:StyleID="s76"><Data ss:Type="String">1245-1266</Data></Cell>
    <Cell ss:StyleID="s75"/>
    <Cell ss:StyleID="s75"/>
    <Cell ss:StyleID="s75"/>
   </Row>
   <Row ss:AutoFitHeight="0">
    <Cell ss:StyleID="s77"/>
    <Cell ss:StyleID="s77"/>
    <Cell ss:StyleID="s77"/>
    <Cell ss:StyleID="s74"><Data ss:Type="String">CL5010.Contig1_All</Data></Cell>
    <Cell ss:StyleID="s75"><Data ss:Type="String">NA</Data></Cell>
    <Cell ss:StyleID="s75"><Data ss:Type="Number">3</Data></Cell>
    <Cell ss:StyleID="s76"><Data ss:Type="String">209-229</Data></Cell>
    <Cell ss:StyleID="s75"/>
    <Cell ss:StyleID="s75"/>
    <Cell ss:StyleID="s75"/>
   </Row>
   <Row ss:AutoFitHeight="0">
    <Cell ss:StyleID="s77"/>
    <Cell ss:StyleID="s77"/>
    <Cell ss:StyleID="s77"/>
    <Cell ss:StyleID="s74"><Data ss:Type="String">Unigene5124_All</Data></Cell>
    <Cell ss:StyleID="s75"><Data ss:Type="String">NA</Data></Cell>
    <Cell ss:StyleID="s75"><Data ss:Type="Number">3</Data></Cell>
    <Cell ss:StyleID="s76"><Data ss:Type="String">274-294</Data></Cell>
    <Cell ss:StyleID="s75"/>
    <Cell ss:StyleID="s75"/>
    <Cell ss:StyleID="s75"/>
   </Row>
   <Row ss:AutoFitHeight="0">
    <Cell ss:StyleID="s77"/>
    <Cell ss:StyleID="s77"/>
    <Cell ss:StyleID="s77"/>
    <Cell ss:StyleID="s74"><Data ss:Type="String">Unigene11155_All</Data></Cell>
    <Cell ss:StyleID="s75"><Data ss:Type="String">NA</Data></Cell>
    <Cell ss:StyleID="s75"><Data ss:Type="Number">3</Data></Cell>
    <Cell ss:StyleID="s76"><Data ss:Type="String">284-304</Data></Cell>
    <Cell ss:StyleID="s75"/>
    <Cell ss:StyleID="s75"/>
    <Cell ss:StyleID="s75"/>
   </Row>
   <Row ss:AutoFitHeight="0">
    <Cell ss:StyleID="s77"/>
    <Cell ss:StyleID="s77"/>
    <Cell ss:StyleID="s77"/>
    <Cell ss:StyleID="s74"><Data ss:Type="String">Unigene10047_All</Data></Cell>
    <Cell ss:StyleID="s75"><Data ss:Type="String">uncharacterized protein</Data></Cell>
    <Cell ss:StyleID="s75"><Data ss:Type="Number">3</Data></Cell>
    <Cell ss:StyleID="s76"><Data ss:Type="String">711-731</Data></Cell>
    <Cell ss:StyleID="s75"/>
    <Cell ss:StyleID="s75"/>
    <Cell ss:StyleID="s75"/>
   </Row>
   <Row ss:AutoFitHeight="0">
    <Cell ss:StyleID="s77"/>
    <Cell ss:StyleID="s77"/>
    <Cell ss:StyleID="s77"/>
    <Cell ss:StyleID="s74"><Data ss:Type="String">c109321_g1</Data></Cell>
    <Cell ss:StyleID="s75"><Data ss:Type="String">purine permease 3-like</Data></Cell>
    <Cell ss:StyleID="s75"><Data ss:Type="Number">3</Data></Cell>
    <Cell ss:StyleID="s76"><Data ss:Type="String">890-910</Data></Cell>
    <Cell ss:StyleID="s75"/>
    <Cell ss:StyleID="s75"/>
    <Cell ss:StyleID="s75"/>
   </Row>
   <Row ss:AutoFitHeight="0">
    <Cell ss:StyleID="s77"/>
    <Cell ss:StyleID="s77"/>
    <Cell ss:StyleID="s77"/>
    <Cell ss:StyleID="s74"><Data ss:Type="String">c110422_g1</Data></Cell>
    <Cell ss:StyleID="s75"><Data ss:Type="String">helicase SEN1-like</Data></Cell>
    <Cell ss:StyleID="s75"><Data ss:Type="Number">3</Data></Cell>
    <Cell ss:StyleID="s76"><Data ss:Type="String">260-280</Data></Cell>
    <Cell ss:StyleID="s75"/>
    <Cell ss:StyleID="s75"/>
    <Cell ss:StyleID="s75"/>
   </Row>
   <Row ss:AutoFitHeight="0">
    <Cell ss:StyleID="s77"/>
    <Cell ss:StyleID="s77"/>
    <Cell ss:StyleID="s77"/>
    <Cell ss:StyleID="s74"><Data ss:Type="String">Unigene9455_All</Data></Cell>
    <Cell ss:StyleID="s75"><Data ss:Type="String">subtilisin-like protease</Data></Cell>
    <Cell ss:StyleID="s75"><Data ss:Type="Number">3</Data></Cell>
    <Cell ss:StyleID="s76"><Data ss:Type="String">1065-1085</Data></Cell>
    <Cell ss:StyleID="s75"/>
    <Cell ss:StyleID="s75"/>
    <Cell ss:StyleID="s75"/>
   </Row>
   <Row ss:AutoFitHeight="0">
    <Cell ss:StyleID="s73"><Data ss:Type="String">LL-miR19</Data></Cell>
    <Cell ss:StyleID="s73"><Data ss:Type="String">c109175_g1</Data></Cell>
    <Cell ss:StyleID="s73"><Data ss:Type="String">uugcuuagcuuguacucucgc</Data></Cell>
    <Cell ss:StyleID="s74"><Data ss:Type="String">c35378.graph_c0</Data></Cell>
    <Cell ss:StyleID="s75"><Data ss:Type="String">uncharacterized protein</Data></Cell>
    <Cell ss:StyleID="s75"><Data ss:Type="Number">0</Data></Cell>
    <Cell ss:StyleID="s75"><Data ss:Type="String">259-279</Data></Cell>
    <Cell ss:StyleID="s75"/>
    <Cell ss:StyleID="s75"/>
    <Cell ss:StyleID="s75"/>
   </Row>
   <Row ss:AutoFitHeight="0">
    <Cell ss:StyleID="s73"/>
    <Cell ss:StyleID="s73"/>
    <Cell ss:StyleID="s73"/>
    <Cell ss:StyleID="s74"><Data ss:Type="String">c48718.graph_c0</Data></Cell>
    <Cell ss:StyleID="s75"><Data ss:Type="String">polycomb group protein FIE2</Data></Cell>
    <Cell ss:StyleID="s75"><Data ss:Type="Number">1.5</Data></Cell>
    <Cell ss:StyleID="s75"><Data ss:Type="String">1336-1356</Data></Cell>
    <Cell ss:StyleID="s75"/>
    <Cell ss:StyleID="s75"/>
    <Cell ss:StyleID="s75"/>
   </Row>
   <Row ss:AutoFitHeight="0">
    <Cell ss:StyleID="s73"/>
    <Cell ss:StyleID="s73"/>
    <Cell ss:StyleID="s73"/>
    <Cell ss:StyleID="s74"><Data ss:Type="String">c35378.graph_c0</Data></Cell>
    <Cell ss:StyleID="s75"><Data ss:Type="String">uncharacterized protein</Data></Cell>
    <Cell ss:StyleID="s75"><Data ss:Type="Number">2.5</Data></Cell>
    <Cell ss:StyleID="s75"><Data ss:Type="String">220-240</Data></Cell>
    <Cell ss:StyleID="s75"/>
    <Cell ss:StyleID="s75"/>
    <Cell ss:StyleID="s75"/>
   </Row>
   <Row ss:AutoFitHeight="0">
    <Cell ss:StyleID="s73"/>
    <Cell ss:StyleID="s73"/>
    <Cell ss:StyleID="s73"/>
    <Cell ss:StyleID="s74"><Data ss:Type="String">c50176.graph_c0</Data></Cell>
    <Cell ss:StyleID="s75"><Data ss:Type="String">shikimate O-hydroxycinnamoyltransferase</Data></Cell>
    <Cell ss:StyleID="s75"><Data ss:Type="Number">4</Data></Cell>
    <Cell ss:StyleID="s75"><Data ss:Type="String">1252-1272</Data></Cell>
    <Cell ss:StyleID="s75"><Data ss:Type="Number">1262</Data></Cell>
    <Cell ss:StyleID="s75"><Data ss:Type="Number">1</Data></Cell>
    <Cell ss:StyleID="s75"><Data ss:Type="Number">3.7999999999999999E-2</Data></Cell>
   </Row>
   <Row ss:AutoFitHeight="0">
    <Cell ss:StyleID="s73"><Data ss:Type="String">LL-miR20</Data></Cell>
    <Cell ss:StyleID="s73"><Data ss:Type="String">c110752_g2</Data></Cell>
    <Cell ss:StyleID="s73"><Data ss:Type="String">ugaaaauguagcacuagcacc</Data></Cell>
    <Cell ss:StyleID="s74"><Data ss:Type="String">CL1313.Contig1_All</Data></Cell>
    <Cell ss:StyleID="s75"><Data ss:Type="String">NA</Data></Cell>
    <Cell ss:StyleID="s75"><Data ss:Type="Number">0</Data></Cell>
    <Cell ss:StyleID="s76"><Data ss:Type="String">45-65</Data></Cell>
    <Cell ss:StyleID="s75"/>
    <Cell ss:StyleID="s75"/>
    <Cell ss:StyleID="s75"/>
   </Row>
   <Row ss:AutoFitHeight="0">
    <Cell ss:StyleID="s77"/>
    <Cell ss:StyleID="s77"/>
    <Cell ss:StyleID="s77"/>
    <Cell ss:StyleID="s74"><Data ss:Type="String">c90200_g1</Data></Cell>
    <Cell ss:StyleID="s75"><Data ss:Type="String">NA</Data></Cell>
    <Cell ss:StyleID="s75"><Data ss:Type="Number">2.5</Data></Cell>
    <Cell ss:StyleID="s76"><Data ss:Type="String">95-114</Data></Cell>
    <Cell ss:StyleID="s75"/>
    <Cell ss:StyleID="s75"/>
    <Cell ss:StyleID="s75"/>
   </Row>
   <Row ss:AutoFitHeight="0">
    <Cell ss:StyleID="s77"/>
    <Cell ss:StyleID="s77"/>
    <Cell ss:StyleID="s77"/>
    <Cell ss:StyleID="s74"><Data ss:Type="String">c114577_g1</Data></Cell>
    <Cell ss:StyleID="s75"><Data ss:Type="String">DRM-type DNA-methyltransferase</Data></Cell>
    <Cell ss:StyleID="s75"><Data ss:Type="Number">2.5</Data></Cell>
    <Cell ss:StyleID="s76"><Data ss:Type="String">380-400</Data></Cell>
    <Cell ss:StyleID="s75"/>
    <Cell ss:StyleID="s75"/>
    <Cell ss:StyleID="s75"/>
   </Row>
   <Row ss:AutoFitHeight="0">
    <Cell ss:StyleID="s77"/>
    <Cell ss:StyleID="s77"/>
    <Cell ss:StyleID="s77"/>
    <Cell ss:StyleID="s74"><Data ss:Type="String">Unigene3913_All</Data></Cell>
    <Cell ss:StyleID="s75"><Data ss:Type="String">DNA (cytosine-5)-methyltransferase DRM2-like</Data></Cell>
    <Cell ss:StyleID="s75"><Data ss:Type="Number">2.5</Data></Cell>
    <Cell ss:StyleID="s76"><Data ss:Type="String">1026-1046</Data></Cell>
    <Cell ss:StyleID="s75"/>
    <Cell ss:StyleID="s75"/>
    <Cell ss:StyleID="s75"/>
   </Row>
   <Row ss:AutoFitHeight="0">
    <Cell ss:StyleID="s77"/>
    <Cell ss:StyleID="s77"/>
    <Cell ss:StyleID="s77"/>
    <Cell ss:StyleID="s74"><Data ss:Type="String">c14517.graph_c0</Data></Cell>
    <Cell ss:StyleID="s75"><Data ss:Type="String">long chain acyl-CoA synthetase 8 </Data></Cell>
    <Cell ss:StyleID="s75"><Data ss:Type="Number">2.5</Data></Cell>
    <Cell ss:StyleID="s76"><Data ss:Type="String">1586-1606</Data></Cell>
    <Cell ss:StyleID="s75"/>
    <Cell ss:StyleID="s75"/>
    <Cell ss:StyleID="s75"/>
   </Row>
   <Row ss:AutoFitHeight="0">
    <Cell ss:StyleID="s77"/>
    <Cell ss:StyleID="s77"/>
    <Cell ss:StyleID="s77"/>
    <Cell ss:StyleID="s74"><Data ss:Type="String">c51652.graph_c0</Data></Cell>
    <Cell ss:StyleID="s75"><Data ss:Type="String">DNA (cytosine-5)-methyltransferase DRM2-like </Data></Cell>
    <Cell ss:StyleID="s75"><Data ss:Type="Number">2.5</Data></Cell>
    <Cell ss:StyleID="s76"><Data ss:Type="String">951-971</Data></Cell>
    <Cell ss:StyleID="s75"/>
    <Cell ss:StyleID="s75"/>
    <Cell ss:StyleID="s75"/>
   </Row>
   <Row ss:AutoFitHeight="0">
    <Cell ss:StyleID="s77"/>
    <Cell ss:StyleID="s77"/>
    <Cell ss:StyleID="s77"/>
    <Cell ss:StyleID="s74"><Data ss:Type="String">c19661.graph_c0</Data></Cell>
    <Cell ss:StyleID="s75"><Data ss:Type="String">succinate-semialdehyde dehydrogenase, mitochondrial isoform X2 </Data></Cell>
    <Cell ss:StyleID="s75"><Data ss:Type="Number">3</Data></Cell>
    <Cell ss:StyleID="s76"><Data ss:Type="String">693-712</Data></Cell>
    <Cell ss:StyleID="s75"/>
    <Cell ss:StyleID="s75"/>
    <Cell ss:StyleID="s75"/>
   </Row>
   <Row ss:AutoFitHeight="0">
    <Cell ss:StyleID="s77"/>
    <Cell ss:StyleID="s77"/>
    <Cell ss:StyleID="s77"/>
    <Cell ss:StyleID="s74"><Data ss:Type="String">c54648.graph_c0</Data></Cell>
    <Cell ss:StyleID="s75"><Data ss:Type="String">pentatricopeptide repeat-containing protein </Data></Cell>
    <Cell ss:StyleID="s75"><Data ss:Type="Number">3</Data></Cell>
    <Cell ss:StyleID="s76"><Data ss:Type="String">2914-2934</Data></Cell>
    <Cell ss:StyleID="s75"/>
    <Cell ss:StyleID="s75"/>
    <Cell ss:StyleID="s75"/>
   </Row>
   <Row ss:AutoFitHeight="0">
    <Cell ss:StyleID="s73"><Data ss:Type="String">LL-miR21</Data></Cell>
    <Cell ss:StyleID="s73"><Data ss:Type="String">c111855_g1</Data></Cell>
    <Cell ss:StyleID="s73"><Data ss:Type="String">uugagaguagagagccaggug</Data></Cell>
    <Cell ss:StyleID="s74"><Data ss:Type="String">c120969_g3</Data></Cell>
    <Cell ss:StyleID="s75"><Data ss:Type="String">LRR receptor-like serine/threonine-protein kinase FLS2 </Data></Cell>
    <Cell ss:StyleID="s75"><Data ss:Type="Number">0</Data></Cell>
    <Cell ss:StyleID="s76"><Data ss:Type="String">347-367</Data></Cell>
    <Cell ss:StyleID="s75"><Data ss:Type="Number">358</Data></Cell>
    <Cell ss:StyleID="s75"><Data ss:Type="Number">0</Data></Cell>
    <Cell ss:StyleID="s75"><Data ss:Type="Number">0</Data></Cell>
   </Row>
   <Row ss:AutoFitHeight="0">
    <Cell ss:StyleID="s77"/>
    <Cell ss:StyleID="s77"/>
    <Cell ss:StyleID="s77"/>
    <Cell ss:StyleID="s74"><Data ss:Type="String">c54086.graph_c0</Data></Cell>
    <Cell ss:StyleID="s75"><Data ss:Type="String">LRR receptor-like serine/threonine-protein kinase FLS2 </Data></Cell>
    <Cell ss:StyleID="s75"><Data ss:Type="Number">0</Data></Cell>
    <Cell ss:StyleID="s76"><Data ss:Type="String">1379-1399</Data></Cell>
    <Cell ss:StyleID="s75"/>
    <Cell ss:StyleID="s75"/>
    <Cell ss:StyleID="s75"/>
   </Row>
   <Row ss:AutoFitHeight="0">
    <Cell ss:StyleID="s77"/>
    <Cell ss:StyleID="s77"/>
    <Cell ss:StyleID="s77"/>
    <Cell ss:StyleID="s74"><Data ss:Type="String">Unigene169_All</Data></Cell>
    <Cell ss:StyleID="s75"><Data ss:Type="String">LRR receptor-like serine/threonine-protein kinase FLS2 </Data></Cell>
    <Cell ss:StyleID="s75"><Data ss:Type="Number">0</Data></Cell>
    <Cell ss:StyleID="s76"><Data ss:Type="String">2425-2445</Data></Cell>
    <Cell ss:StyleID="s75"/>
    <Cell ss:StyleID="s75"/>
    <Cell ss:StyleID="s75"/>
   </Row>
   <Row ss:AutoFitHeight="0">
    <Cell ss:StyleID="s77"/>
    <Cell ss:StyleID="s77"/>
    <Cell ss:StyleID="s77"/>
    <Cell ss:StyleID="s74"><Data ss:Type="String">c90080_g1</Data></Cell>
    <Cell ss:StyleID="s75"><Data ss:Type="String">LRR receptor-like serine/threonine-protein kinase FLS2 </Data></Cell>
    <Cell ss:StyleID="s75"><Data ss:Type="Number">1</Data></Cell>
    <Cell ss:StyleID="s76"><Data ss:Type="String">175-195</Data></Cell>
    <Cell ss:StyleID="s75"/>
    <Cell ss:StyleID="s75"/>
    <Cell ss:StyleID="s75"/>
   </Row>
   <Row ss:AutoFitHeight="0">
    <Cell ss:StyleID="s77"/>
    <Cell ss:StyleID="s77"/>
    <Cell ss:StyleID="s77"/>
    <Cell ss:StyleID="s74"><Data ss:Type="String">Unigene33484_All</Data></Cell>
    <Cell ss:StyleID="s75"><Data ss:Type="String">NA</Data></Cell>
    <Cell ss:StyleID="s75"><Data ss:Type="Number">1</Data></Cell>
    <Cell ss:StyleID="s76"><Data ss:Type="String">290-310</Data></Cell>
    <Cell ss:StyleID="s75"/>
    <Cell ss:StyleID="s75"/>
    <Cell ss:StyleID="s75"/>
   </Row>
   <Row ss:AutoFitHeight="0">
    <Cell ss:StyleID="s77"/>
    <Cell ss:StyleID="s77"/>
    <Cell ss:StyleID="s77"/>
    <Cell ss:StyleID="s74"><Data ss:Type="String">c54733.graph_c1</Data></Cell>
    <Cell ss:StyleID="s75"><Data ss:Type="String">LRR receptor-like serine/threonine-protein kinase GSO2 </Data></Cell>
    <Cell ss:StyleID="s75"><Data ss:Type="Number">1.5</Data></Cell>
    <Cell ss:StyleID="s76"><Data ss:Type="String">487-507</Data></Cell>
    <Cell ss:StyleID="s75"/>
    <Cell ss:StyleID="s75"/>
    <Cell ss:StyleID="s75"/>
   </Row>
   <Row ss:AutoFitHeight="0">
    <Cell ss:StyleID="s77"/>
    <Cell ss:StyleID="s77"/>
    <Cell ss:StyleID="s77"/>
    <Cell ss:StyleID="s74"><Data ss:Type="String">CL739.Contig6_All</Data></Cell>
    <Cell ss:StyleID="s75"><Data ss:Type="String">LRR receptor-like serine/threonine-protein kinase FLS2 </Data></Cell>
    <Cell ss:StyleID="s75"><Data ss:Type="Number">1.5</Data></Cell>
    <Cell ss:StyleID="s76"><Data ss:Type="String">2409-2429</Data></Cell>
    <Cell ss:StyleID="s75"/>
    <Cell ss:StyleID="s75"/>
    <Cell ss:StyleID="s75"/>
   </Row>
   <Row ss:AutoFitHeight="0">
    <Cell ss:StyleID="s77"/>
    <Cell ss:StyleID="s77"/>
    <Cell ss:StyleID="s77"/>
    <Cell ss:StyleID="s74"><Data ss:Type="String">CL739.Contig5_All</Data></Cell>
    <Cell ss:StyleID="s75"><Data ss:Type="String">LRR receptor-like serine/threonine-protein kinase FLS2</Data></Cell>
    <Cell ss:StyleID="s75"><Data ss:Type="Number">1.5</Data></Cell>
    <Cell ss:StyleID="s76"><Data ss:Type="String">2460-2480</Data></Cell>
    <Cell ss:StyleID="s75"/>
    <Cell ss:StyleID="s75"/>
    <Cell ss:StyleID="s75"/>
   </Row>
   <Row ss:AutoFitHeight="0">
    <Cell ss:StyleID="s77"/>
    <Cell ss:StyleID="s77"/>
    <Cell ss:StyleID="s77"/>
    <Cell ss:StyleID="s74"><Data ss:Type="String">c51218.graph_c0</Data></Cell>
    <Cell ss:StyleID="s75"><Data ss:Type="String">oligopeptide transporter 3-like</Data></Cell>
    <Cell ss:StyleID="s75"><Data ss:Type="Number">3</Data></Cell>
    <Cell ss:StyleID="s76"><Data ss:Type="String">848-868</Data></Cell>
    <Cell ss:StyleID="s75"/>
    <Cell ss:StyleID="s75"/>
    <Cell ss:StyleID="s75"/>
   </Row>
   <Row ss:AutoFitHeight="0">
    <Cell ss:StyleID="s77"/>
    <Cell ss:StyleID="s77"/>
    <Cell ss:StyleID="s77"/>
    <Cell ss:StyleID="s74"><Data ss:Type="String">c108816_g1</Data></Cell>
    <Cell ss:StyleID="s75"><Data ss:Type="String">oxygen-evolving enhancer protein 3-1, chloroplastic-like</Data></Cell>
    <Cell ss:StyleID="s75"><Data ss:Type="Number">3</Data></Cell>
    <Cell ss:StyleID="s76"><Data ss:Type="String">736-757</Data></Cell>
    <Cell ss:StyleID="s75"/>
    <Cell ss:StyleID="s75"/>
    <Cell ss:StyleID="s75"/>
   </Row>
   <Row ss:AutoFitHeight="0">
    <Cell ss:StyleID="s77"/>
    <Cell ss:StyleID="s77"/>
    <Cell ss:StyleID="s77"/>
    <Cell ss:StyleID="s74"><Data ss:Type="String">c30367.graph_c0</Data></Cell>
    <Cell ss:StyleID="s75"><Data ss:Type="String">oxygen-evolving enhancer protein 3-1, chloroplastic-like</Data></Cell>
    <Cell ss:StyleID="s75"><Data ss:Type="Number">3</Data></Cell>
    <Cell ss:StyleID="s76"><Data ss:Type="String">739-760</Data></Cell>
    <Cell ss:StyleID="s75"/>
    <Cell ss:StyleID="s75"/>
    <Cell ss:StyleID="s75"/>
   </Row>
   <Row ss:AutoFitHeight="0">
    <Cell ss:StyleID="s77"/>
    <Cell ss:StyleID="s77"/>
    <Cell ss:StyleID="s77"/>
    <Cell ss:StyleID="s74"><Data ss:Type="String">c185247_g1</Data></Cell>
    <Cell ss:StyleID="s75"><Data ss:Type="String">NA</Data></Cell>
    <Cell ss:StyleID="s75"><Data ss:Type="Number">3</Data></Cell>
    <Cell ss:StyleID="s76"><Data ss:Type="String">544-563</Data></Cell>
    <Cell ss:StyleID="s75"/>
    <Cell ss:StyleID="s75"/>
    <Cell ss:StyleID="s75"/>
   </Row>
   <Row ss:AutoFitHeight="0">
    <Cell ss:StyleID="s77"/>
    <Cell ss:StyleID="s77"/>
    <Cell ss:StyleID="s77"/>
    <Cell ss:StyleID="s74"><Data ss:Type="String">Unigene13510_All</Data></Cell>
    <Cell ss:StyleID="s75"><Data ss:Type="String">oxygen-evolving enhancer protein 3-1, chloroplastic-like</Data></Cell>
    <Cell ss:StyleID="s75"><Data ss:Type="Number">3</Data></Cell>
    <Cell ss:StyleID="s76"><Data ss:Type="String">224-245</Data></Cell>
    <Cell ss:StyleID="s75"/>
    <Cell ss:StyleID="s75"/>
    <Cell ss:StyleID="s75"/>
   </Row>
   <Row ss:AutoFitHeight="0">
    <Cell ss:StyleID="s73"><Data ss:Type="String">LL-miR22</Data></Cell>
    <Cell ss:StyleID="s73"><Data ss:Type="String">c114504_g1</Data></Cell>
    <Cell ss:StyleID="s73"><Data ss:Type="String">aaaugaugaaucugagccuc</Data></Cell>
    <Cell ss:StyleID="s74"><Data ss:Type="String">c53582.graph_c2</Data></Cell>
    <Cell ss:StyleID="s75"><Data ss:Type="String">uncharacterized protein</Data></Cell>
    <Cell ss:StyleID="s75"><Data ss:Type="Number">1</Data></Cell>
    <Cell ss:StyleID="s75"><Data ss:Type="String">2665-2684</Data></Cell>
    <Cell ss:StyleID="s75"/>
    <Cell ss:StyleID="s75"/>
    <Cell ss:StyleID="s75"/>
   </Row>
   <Row ss:AutoFitHeight="0">
    <Cell ss:StyleID="s73"/>
    <Cell ss:StyleID="s73"/>
    <Cell ss:StyleID="s73"/>
    <Cell ss:StyleID="s74"><Data ss:Type="String">c75609.graph_c0</Data></Cell>
    <Cell ss:StyleID="s75"><Data ss:Type="String">MADS-box protein SVP-like isoform X1</Data></Cell>
    <Cell ss:StyleID="s75"><Data ss:Type="Number">2</Data></Cell>
    <Cell ss:StyleID="s75"><Data ss:Type="String">450-469</Data></Cell>
    <Cell ss:StyleID="s75"/>
    <Cell ss:StyleID="s75"/>
    <Cell ss:StyleID="s75"/>
   </Row>
   <Row ss:AutoFitHeight="0">
    <Cell ss:StyleID="s73"/>
    <Cell ss:StyleID="s73"/>
    <Cell ss:StyleID="s73"/>
    <Cell ss:StyleID="s74"><Data ss:Type="String">c23432.graph_c0</Data></Cell>
    <Cell ss:StyleID="s75"><Data ss:Type="String">stomatin-like protein 2</Data></Cell>
    <Cell ss:StyleID="s75"><Data ss:Type="Number">2</Data></Cell>
    <Cell ss:StyleID="s75"><Data ss:Type="String">276-295</Data></Cell>
    <Cell ss:StyleID="s75"/>
    <Cell ss:StyleID="s75"/>
    <Cell ss:StyleID="s75"/>
   </Row>
   <Row ss:AutoFitHeight="0">
    <Cell ss:StyleID="s73"/>
    <Cell ss:StyleID="s73"/>
    <Cell ss:StyleID="s73"/>
    <Cell ss:StyleID="s74"><Data ss:Type="String">c76447.graph_c0</Data></Cell>
    <Cell ss:StyleID="s75"><Data ss:Type="String">LOW QUALITY PROTEIN: serine/threonine-protein kinase CTR1</Data></Cell>
    <Cell ss:StyleID="s75"><Data ss:Type="Number">2.5</Data></Cell>
    <Cell ss:StyleID="s75"><Data ss:Type="String">103-123</Data></Cell>
    <Cell ss:StyleID="s75"/>
    <Cell ss:StyleID="s75"/>
    <Cell ss:StyleID="s75"/>
   </Row>
   <Row ss:AutoFitHeight="0">
    <Cell ss:StyleID="s73"/>
    <Cell ss:StyleID="s73"/>
    <Cell ss:StyleID="s73"/>
    <Cell ss:StyleID="s74"><Data ss:Type="String">c33166.graph_c0</Data></Cell>
    <Cell ss:StyleID="s75"><Data ss:Type="String">MATE efflux family protein 5</Data></Cell>
    <Cell ss:StyleID="s75"><Data ss:Type="Number">3</Data></Cell>
    <Cell ss:StyleID="s75"><Data ss:Type="String">146-165</Data></Cell>
    <Cell ss:StyleID="s75"/>
    <Cell ss:StyleID="s75"/>
    <Cell ss:StyleID="s75"/>
   </Row>
   <Row ss:AutoFitHeight="0">
    <Cell ss:StyleID="s73"/>
    <Cell ss:StyleID="s73"/>
    <Cell ss:StyleID="s73"/>
    <Cell ss:StyleID="s74"><Data ss:Type="String">c80407.graph_c0</Data></Cell>
    <Cell ss:StyleID="s75"><Data ss:Type="String">E3 ubiquitin-protein ligase UPL3-like isoform X2</Data></Cell>
    <Cell ss:StyleID="s75"><Data ss:Type="Number">3</Data></Cell>
    <Cell ss:StyleID="s75"><Data ss:Type="String">100-118</Data></Cell>
    <Cell ss:StyleID="s75"/>
    <Cell ss:StyleID="s75"/>
    <Cell ss:StyleID="s75"/>
   </Row>
   <Row ss:AutoFitHeight="0">
    <Cell ss:StyleID="s73"/>
    <Cell ss:StyleID="s73"/>
    <Cell ss:StyleID="s73"/>
    <Cell ss:StyleID="s74"><Data ss:Type="String">c37496.graph_c0</Data></Cell>
    <Cell ss:StyleID="s75"><Data ss:Type="String">ethylene-responsive transcription factor ERF061-like </Data></Cell>
    <Cell ss:StyleID="s75"><Data ss:Type="Number">3</Data></Cell>
    <Cell ss:StyleID="s75"><Data ss:Type="String">23-42</Data></Cell>
    <Cell ss:StyleID="s75"/>
    <Cell ss:StyleID="s75"/>
    <Cell ss:StyleID="s75"/>
   </Row>
   <Row ss:AutoFitHeight="0">
    <Cell ss:StyleID="s73"/>
    <Cell ss:StyleID="s73"/>
    <Cell ss:StyleID="s73"/>
    <Cell ss:StyleID="s74"><Data ss:Type="String">c15823.graph_c0</Data></Cell>
    <Cell ss:StyleID="s75"><Data ss:Type="String">uncharacterized protein</Data></Cell>
    <Cell ss:StyleID="s75"><Data ss:Type="Number">3</Data></Cell>
    <Cell ss:StyleID="s75"><Data ss:Type="String">1214-1233</Data></Cell>
    <Cell ss:StyleID="s75"/>
    <Cell ss:StyleID="s75"/>
    <Cell ss:StyleID="s75"/>
   </Row>
   <Row ss:AutoFitHeight="0">
    <Cell ss:StyleID="s73"/>
    <Cell ss:StyleID="s73"/>
    <Cell ss:StyleID="s73"/>
    <Cell ss:StyleID="s74"><Data ss:Type="String">c53496.graph_c0</Data></Cell>
    <Cell ss:StyleID="s75"><Data ss:Type="String">uncharacterized protein</Data></Cell>
    <Cell ss:StyleID="s75"><Data ss:Type="Number">3</Data></Cell>
    <Cell ss:StyleID="s75"><Data ss:Type="String">3374-3393</Data></Cell>
    <Cell ss:StyleID="s75"/>
    <Cell ss:StyleID="s75"/>
    <Cell ss:StyleID="s75"/>
   </Row>
   <Row ss:AutoFitHeight="0">
    <Cell ss:StyleID="s73"/>
    <Cell ss:StyleID="s73"/>
    <Cell ss:StyleID="s73"/>
    <Cell ss:StyleID="s74"><Data ss:Type="String">c61217.graph_c0</Data></Cell>
    <Cell ss:StyleID="s75"><Data ss:Type="String">60S ribosomal protein L19-3-like</Data></Cell>
    <Cell ss:StyleID="s75"><Data ss:Type="Number">3</Data></Cell>
    <Cell ss:StyleID="s75"><Data ss:Type="String">360-380</Data></Cell>
    <Cell ss:StyleID="s75"/>
    <Cell ss:StyleID="s75"/>
    <Cell ss:StyleID="s75"/>
   </Row>
   <Row ss:AutoFitHeight="0">
    <Cell ss:StyleID="s73"/>
    <Cell ss:StyleID="s73"/>
    <Cell ss:StyleID="s73"/>
    <Cell ss:StyleID="s74"><Data ss:Type="String">c36632.graph_c0</Data></Cell>
    <Cell ss:StyleID="s75"><Data ss:Type="String">spermine synthase-like isoform X1 </Data></Cell>
    <Cell ss:StyleID="s75"><Data ss:Type="Number">3</Data></Cell>
    <Cell ss:StyleID="s75"><Data ss:Type="String">1417-1435</Data></Cell>
    <Cell ss:StyleID="s75"/>
    <Cell ss:StyleID="s75"/>
    <Cell ss:StyleID="s75"/>
   </Row>
   <Row ss:AutoFitHeight="0">
    <Cell ss:StyleID="s73"><Data ss:Type="String">LL-miR23</Data></Cell>
    <Cell ss:StyleID="s73"><Data ss:Type="String">c114692_g4</Data></Cell>
    <Cell ss:StyleID="s73"><Data ss:Type="String">uagaggcgaugaugaugaaau</Data></Cell>
    <Cell ss:StyleID="s74"><Data ss:Type="String">c54294.graph_c0</Data></Cell>
    <Cell ss:StyleID="s75"><Data ss:Type="String">pyruvate decarboxylase 1</Data></Cell>
    <Cell ss:StyleID="s75"><Data ss:Type="Number">0</Data></Cell>
    <Cell ss:StyleID="s75"><Data ss:Type="String">556-576</Data></Cell>
    <Cell ss:StyleID="s75"/>
    <Cell ss:StyleID="s75"/>
    <Cell ss:StyleID="s75"/>
   </Row>
   <Row ss:AutoFitHeight="0">
    <Cell ss:StyleID="s73"/>
    <Cell ss:StyleID="s73"/>
    <Cell ss:StyleID="s73"/>
    <Cell ss:StyleID="s74"><Data ss:Type="String">c17045.graph_c0</Data></Cell>
    <Cell ss:StyleID="s75"><Data ss:Type="String">NA</Data></Cell>
    <Cell ss:StyleID="s75"><Data ss:Type="Number">0.5</Data></Cell>
    <Cell ss:StyleID="s75"><Data ss:Type="String">144-164</Data></Cell>
    <Cell ss:StyleID="s75"/>
    <Cell ss:StyleID="s75"/>
    <Cell ss:StyleID="s75"/>
   </Row>
   <Row ss:AutoFitHeight="0">
    <Cell ss:StyleID="s73"/>
    <Cell ss:StyleID="s73"/>
    <Cell ss:StyleID="s73"/>
    <Cell ss:StyleID="s74"><Data ss:Type="String">c49038.graph_c0</Data></Cell>
    <Cell ss:StyleID="s75"><Data ss:Type="String">F-box/LRR-repeat protein 10</Data></Cell>
    <Cell ss:StyleID="s75"><Data ss:Type="Number">1.5</Data></Cell>
    <Cell ss:StyleID="s75"><Data ss:Type="String">2062-2082</Data></Cell>
    <Cell ss:StyleID="s75"/>
    <Cell ss:StyleID="s75"/>
    <Cell ss:StyleID="s75"/>
   </Row>
   <Row ss:AutoFitHeight="0">
    <Cell ss:StyleID="s73"/>
    <Cell ss:StyleID="s73"/>
    <Cell ss:StyleID="s73"/>
    <Cell ss:StyleID="s74"><Data ss:Type="String">c46948.graph_c0</Data></Cell>
    <Cell ss:StyleID="s75"><Data ss:Type="String">uncharacterized protein</Data></Cell>
    <Cell ss:StyleID="s75"><Data ss:Type="Number">2</Data></Cell>
    <Cell ss:StyleID="s75"><Data ss:Type="String">93-113</Data></Cell>
    <Cell ss:StyleID="s75"/>
    <Cell ss:StyleID="s75"/>
    <Cell ss:StyleID="s75"/>
   </Row>
   <Row ss:AutoFitHeight="0">
    <Cell ss:StyleID="s73"/>
    <Cell ss:StyleID="s73"/>
    <Cell ss:StyleID="s73"/>
    <Cell ss:StyleID="s74"><Data ss:Type="String">c23013.graph_c0</Data></Cell>
    <Cell ss:StyleID="s75"><Data ss:Type="String">BTB/POZ domain-containing protein</Data></Cell>
    <Cell ss:StyleID="s75"><Data ss:Type="Number">2.5</Data></Cell>
    <Cell ss:StyleID="s75"><Data ss:Type="String">109-129</Data></Cell>
    <Cell ss:StyleID="s75"/>
    <Cell ss:StyleID="s75"/>
    <Cell ss:StyleID="s75"/>
   </Row>
   <Row ss:AutoFitHeight="0">
    <Cell ss:StyleID="s73"/>
    <Cell ss:StyleID="s73"/>
    <Cell ss:StyleID="s73"/>
    <Cell ss:StyleID="s74"><Data ss:Type="String">c41181.graph_c0</Data></Cell>
    <Cell ss:StyleID="s75"><Data ss:Type="String">protein Iojap-related, mitochondrial isoform X2</Data></Cell>
    <Cell ss:StyleID="s75"><Data ss:Type="Number">2.5</Data></Cell>
    <Cell ss:StyleID="s75"><Data ss:Type="String">585-605</Data></Cell>
    <Cell ss:StyleID="s75"/>
    <Cell ss:StyleID="s75"/>
    <Cell ss:StyleID="s75"/>
   </Row>
   <Row ss:AutoFitHeight="0">
    <Cell ss:StyleID="s73"/>
    <Cell ss:StyleID="s73"/>
    <Cell ss:StyleID="s73"/>
    <Cell ss:StyleID="s74"><Data ss:Type="String">c2836.graph_c0</Data></Cell>
    <Cell ss:StyleID="s75"><Data ss:Type="String">uncharacterized protein</Data></Cell>
    <Cell ss:StyleID="s75"><Data ss:Type="Number">3</Data></Cell>
    <Cell ss:StyleID="s75"><Data ss:Type="String">313-333</Data></Cell>
    <Cell ss:StyleID="s75"/>
    <Cell ss:StyleID="s75"/>
    <Cell ss:StyleID="s75"/>
   </Row>
   <Row ss:AutoFitHeight="0">
    <Cell ss:StyleID="s73"/>
    <Cell ss:StyleID="s73"/>
    <Cell ss:StyleID="s73"/>
    <Cell ss:StyleID="s74"><Data ss:Type="String">c50198.graph_c0</Data></Cell>
    <Cell ss:StyleID="s75"><Data ss:Type="String">3-oxoacyl-[acyl-carrier-protein] reductase, chloroplastic-like </Data></Cell>
    <Cell ss:StyleID="s75"><Data ss:Type="Number">3</Data></Cell>
    <Cell ss:StyleID="s75"><Data ss:Type="String">1156-1176</Data></Cell>
    <Cell ss:StyleID="s75"/>
    <Cell ss:StyleID="s75"/>
    <Cell ss:StyleID="s75"/>
   </Row>
   <Row ss:AutoFitHeight="0">
    <Cell ss:StyleID="s73"/>
    <Cell ss:StyleID="s73"/>
    <Cell ss:StyleID="s73"/>
    <Cell ss:StyleID="s74"><Data ss:Type="String">c54452.graph_c0</Data></Cell>
    <Cell ss:StyleID="s75"><Data ss:Type="String">tetratricopeptide repeat protein 7A </Data></Cell>
    <Cell ss:StyleID="s75"><Data ss:Type="Number">3</Data></Cell>
    <Cell ss:StyleID="s75"><Data ss:Type="String">1131-1151</Data></Cell>
    <Cell ss:StyleID="s75"/>
    <Cell ss:StyleID="s75"/>
    <Cell ss:StyleID="s75"/>
   </Row>
   <Row ss:AutoFitHeight="0">
    <Cell ss:StyleID="s73"><Data ss:Type="String">LL-miR24</Data></Cell>
    <Cell ss:StyleID="s73"><Data ss:Type="String">c117497_g1</Data></Cell>
    <Cell ss:StyleID="s73"><Data ss:Type="String">ugaagacuuggcaaccgacauc</Data></Cell>
    <Cell ss:StyleID="s74"><Data ss:Type="String">c113535_g4</Data></Cell>
    <Cell ss:StyleID="s75"><Data ss:Type="String">hypothetical protein</Data></Cell>
    <Cell ss:StyleID="s75"><Data ss:Type="Number">0</Data></Cell>
    <Cell ss:StyleID="s76"><Data ss:Type="String">185-208</Data></Cell>
    <Cell ss:StyleID="s75"/>
    <Cell ss:StyleID="s75"/>
    <Cell ss:StyleID="s75"/>
   </Row>
   <Row ss:AutoFitHeight="0">
    <Cell ss:StyleID="s77"/>
    <Cell ss:StyleID="s77"/>
    <Cell ss:StyleID="s77"/>
    <Cell ss:StyleID="s74"><Data ss:Type="String">c14263_g1</Data></Cell>
    <Cell ss:StyleID="s75"><Data ss:Type="String">NA</Data></Cell>
    <Cell ss:StyleID="s75"><Data ss:Type="Number">1</Data></Cell>
    <Cell ss:StyleID="s76"><Data ss:Type="String">172-195</Data></Cell>
    <Cell ss:StyleID="s75"/>
    <Cell ss:StyleID="s75"/>
    <Cell ss:StyleID="s75"/>
   </Row>
   <Row ss:AutoFitHeight="0">
    <Cell ss:StyleID="s77"/>
    <Cell ss:StyleID="s77"/>
    <Cell ss:StyleID="s77"/>
    <Cell ss:StyleID="s74"><Data ss:Type="String">c117057_g2</Data></Cell>
    <Cell ss:StyleID="s75"><Data ss:Type="String">NA</Data></Cell>
    <Cell ss:StyleID="s75"><Data ss:Type="Number">2</Data></Cell>
    <Cell ss:StyleID="s76"><Data ss:Type="String">57-80</Data></Cell>
    <Cell ss:StyleID="s75"/>
    <Cell ss:StyleID="s75"/>
    <Cell ss:StyleID="s75"/>
   </Row>
   <Row ss:AutoFitHeight="0">
    <Cell ss:StyleID="s77"/>
    <Cell ss:StyleID="s77"/>
    <Cell ss:StyleID="s77"/>
    <Cell ss:StyleID="s74"><Data ss:Type="String">c118631_g1</Data></Cell>
    <Cell ss:StyleID="s75"><Data ss:Type="String">NA</Data></Cell>
    <Cell ss:StyleID="s75"><Data ss:Type="Number">2</Data></Cell>
    <Cell ss:StyleID="s76"><Data ss:Type="String">55-78</Data></Cell>
    <Cell ss:StyleID="s75"/>
    <Cell ss:StyleID="s75"/>
    <Cell ss:StyleID="s75"/>
   </Row>
   <Row ss:AutoFitHeight="0">
    <Cell ss:StyleID="s73"><Data ss:Type="String">LL-miR25</Data></Cell>
    <Cell ss:StyleID="s73"><Data ss:Type="String">c117720_g1</Data></Cell>
    <Cell ss:StyleID="s73"><Data ss:Type="String">ucugcccugauaugagcuccag</Data></Cell>
    <Cell ss:StyleID="s74"><Data ss:Type="String">c121897_g1</Data></Cell>
    <Cell ss:StyleID="s75"><Data ss:Type="String">Probable serine/threonine-protein kinase ACR4</Data></Cell>
    <Cell ss:StyleID="s75"><Data ss:Type="Number">0.5</Data></Cell>
    <Cell ss:StyleID="s76"><Data ss:Type="String">428-449</Data></Cell>
    <Cell ss:StyleID="s75"/>
    <Cell ss:StyleID="s75"/>
    <Cell ss:StyleID="s75"/>
   </Row>
   <Row ss:AutoFitHeight="0">
    <Cell ss:StyleID="s77"/>
    <Cell ss:StyleID="s77"/>
    <Cell ss:StyleID="s77"/>
    <Cell ss:StyleID="s74"><Data ss:Type="String">CL3209.Contig2_All</Data></Cell>
    <Cell ss:StyleID="s75"><Data ss:Type="String">probable serine/threonine-protein kinase ACR4</Data></Cell>
    <Cell ss:StyleID="s75"><Data ss:Type="Number">2.5</Data></Cell>
    <Cell ss:StyleID="s76"><Data ss:Type="String">32-53</Data></Cell>
    <Cell ss:StyleID="s75"/>
    <Cell ss:StyleID="s75"/>
    <Cell ss:StyleID="s75"/>
   </Row>
   <Row ss:AutoFitHeight="0">
    <Cell ss:StyleID="s77"/>
    <Cell ss:StyleID="s77"/>
    <Cell ss:StyleID="s77"/>
    <Cell ss:StyleID="s74"><Data ss:Type="String">CL711.Contig5_All</Data></Cell>
    <Cell ss:StyleID="s75"><Data ss:Type="String">NA</Data></Cell>
    <Cell ss:StyleID="s75"><Data ss:Type="Number">2.5</Data></Cell>
    <Cell ss:StyleID="s76"><Data ss:Type="String">326-347</Data></Cell>
    <Cell ss:StyleID="s75"/>
    <Cell ss:StyleID="s75"/>
    <Cell ss:StyleID="s75"/>
   </Row>
   <Row ss:AutoFitHeight="0">
    <Cell ss:StyleID="s77"/>
    <Cell ss:StyleID="s77"/>
    <Cell ss:StyleID="s77"/>
    <Cell ss:StyleID="s74"><Data ss:Type="String">c114864_g1</Data></Cell>
    <Cell ss:StyleID="s75"><Data ss:Type="String">NA</Data></Cell>
    <Cell ss:StyleID="s75"><Data ss:Type="Number">2.5</Data></Cell>
    <Cell ss:StyleID="s76"><Data ss:Type="String">437-458</Data></Cell>
    <Cell ss:StyleID="s75"/>
    <Cell ss:StyleID="s75"/>
    <Cell ss:StyleID="s75"/>
   </Row>
   <Row ss:AutoFitHeight="0">
    <Cell ss:StyleID="s77"/>
    <Cell ss:StyleID="s77"/>
    <Cell ss:StyleID="s77"/>
    <Cell ss:StyleID="s74"><Data ss:Type="String">CL711.Contig4_All</Data></Cell>
    <Cell ss:StyleID="s75"><Data ss:Type="String">NA</Data></Cell>
    <Cell ss:StyleID="s75"><Data ss:Type="Number">2.5</Data></Cell>
    <Cell ss:StyleID="s76"><Data ss:Type="String">479-500</Data></Cell>
    <Cell ss:StyleID="s75"/>
    <Cell ss:StyleID="s75"/>
    <Cell ss:StyleID="s75"/>
   </Row>
   <Row ss:AutoFitHeight="0">
    <Cell ss:StyleID="s77"/>
    <Cell ss:StyleID="s77"/>
    <Cell ss:StyleID="s77"/>
    <Cell ss:StyleID="s74"><Data ss:Type="String">c17622_g1</Data></Cell>
    <Cell ss:StyleID="s75"><Data ss:Type="String">NA</Data></Cell>
    <Cell ss:StyleID="s75"><Data ss:Type="Number">2.5</Data></Cell>
    <Cell ss:StyleID="s76"><Data ss:Type="String">133-153</Data></Cell>
    <Cell ss:StyleID="s75"/>
    <Cell ss:StyleID="s75"/>
    <Cell ss:StyleID="s75"/>
   </Row>
   <Row ss:AutoFitHeight="0">
    <Cell ss:StyleID="s77"/>
    <Cell ss:StyleID="s77"/>
    <Cell ss:StyleID="s77"/>
    <Cell ss:StyleID="s74"><Data ss:Type="String">CL3209.Contig4_All</Data></Cell>
    <Cell ss:StyleID="s75"><Data ss:Type="String">serine/threonine-protein kinase ACR4</Data></Cell>
    <Cell ss:StyleID="s75"><Data ss:Type="Number">2.5</Data></Cell>
    <Cell ss:StyleID="s76"><Data ss:Type="String">1499-1520</Data></Cell>
    <Cell ss:StyleID="s75"/>
    <Cell ss:StyleID="s75"/>
    <Cell ss:StyleID="s75"/>
   </Row>
   <Row ss:AutoFitHeight="0">
    <Cell ss:StyleID="s73"><Data ss:Type="String">LL-miR26</Data></Cell>
    <Cell ss:StyleID="s73"><Data ss:Type="String">c117786_g3</Data></Cell>
    <Cell ss:StyleID="s73"><Data ss:Type="String">ucugaauagcaaacccaauuc</Data></Cell>
    <Cell ss:StyleID="s74"><Data ss:Type="String">Unigene1894_All</Data></Cell>
    <Cell ss:StyleID="s75"><Data ss:Type="String">NA</Data></Cell>
    <Cell ss:StyleID="s75"><Data ss:Type="Number">0</Data></Cell>
    <Cell ss:StyleID="s76"><Data ss:Type="String">697-717</Data></Cell>
    <Cell ss:StyleID="s75"/>
    <Cell ss:StyleID="s75"/>
    <Cell ss:StyleID="s75"/>
   </Row>
   <Row ss:AutoFitHeight="0">
    <Cell ss:StyleID="s77"/>
    <Cell ss:StyleID="s77"/>
    <Cell ss:StyleID="s77"/>
    <Cell ss:StyleID="s74"><Data ss:Type="String">c56404_g1</Data></Cell>
    <Cell ss:StyleID="s75"><Data ss:Type="String">hypothetical protein</Data></Cell>
    <Cell ss:StyleID="s75"><Data ss:Type="Number">1</Data></Cell>
    <Cell ss:StyleID="s76"><Data ss:Type="String">245-265</Data></Cell>
    <Cell ss:StyleID="s75"/>
    <Cell ss:StyleID="s75"/>
    <Cell ss:StyleID="s75"/>
   </Row>
   <Row ss:AutoFitHeight="0">
    <Cell ss:StyleID="s77"/>
    <Cell ss:StyleID="s77"/>
    <Cell ss:StyleID="s77"/>
    <Cell ss:StyleID="s74"><Data ss:Type="String">c53555.graph_c0</Data></Cell>
    <Cell ss:StyleID="s75"><Data ss:Type="String">F-box protein</Data></Cell>
    <Cell ss:StyleID="s75"><Data ss:Type="Number">1</Data></Cell>
    <Cell ss:StyleID="s76"><Data ss:Type="String">440-460</Data></Cell>
    <Cell ss:StyleID="s75"/>
    <Cell ss:StyleID="s75"/>
    <Cell ss:StyleID="s75"/>
   </Row>
   <Row ss:AutoFitHeight="0">
    <Cell ss:StyleID="s77"/>
    <Cell ss:StyleID="s77"/>
    <Cell ss:StyleID="s77"/>
    <Cell ss:StyleID="s74"><Data ss:Type="String">Unigene5564_All</Data></Cell>
    <Cell ss:StyleID="s75"><Data ss:Type="String">auxin-induced protein 15A-like</Data></Cell>
    <Cell ss:StyleID="s75"><Data ss:Type="Number">1</Data></Cell>
    <Cell ss:StyleID="s76"><Data ss:Type="String">508-528</Data></Cell>
    <Cell ss:StyleID="s75"/>
    <Cell ss:StyleID="s75"/>
    <Cell ss:StyleID="s75"/>
   </Row>
   <Row ss:AutoFitHeight="0">
    <Cell ss:StyleID="s77"/>
    <Cell ss:StyleID="s77"/>
    <Cell ss:StyleID="s77"/>
    <Cell ss:StyleID="s74"><Data ss:Type="String">c123097_g1</Data></Cell>
    <Cell ss:StyleID="s75"><Data ss:Type="String">probable tyrosine-protein phosphatase</Data></Cell>
    <Cell ss:StyleID="s75"><Data ss:Type="Number">1</Data></Cell>
    <Cell ss:StyleID="s76"><Data ss:Type="String">51-71</Data></Cell>
    <Cell ss:StyleID="s75"/>
    <Cell ss:StyleID="s75"/>
    <Cell ss:StyleID="s75"/>
   </Row>
   <Row ss:AutoFitHeight="0">
    <Cell ss:StyleID="s77"/>
    <Cell ss:StyleID="s77"/>
    <Cell ss:StyleID="s77"/>
    <Cell ss:StyleID="s74"><Data ss:Type="String">CL4723.Contig2_All</Data></Cell>
    <Cell ss:StyleID="s75"><Data ss:Type="String">thylakoid lumenal 15.0 kDa protein 2, chloroplastic-like isoform X2</Data></Cell>
    <Cell ss:StyleID="s75"><Data ss:Type="Number">1</Data></Cell>
    <Cell ss:StyleID="s76"><Data ss:Type="String">821-841</Data></Cell>
    <Cell ss:StyleID="s75"/>
    <Cell ss:StyleID="s75"/>
    <Cell ss:StyleID="s75"/>
   </Row>
   <Row ss:AutoFitHeight="0">
    <Cell ss:StyleID="s77"/>
    <Cell ss:StyleID="s77"/>
    <Cell ss:StyleID="s77"/>
    <Cell ss:StyleID="s74"><Data ss:Type="String">c116104_g1</Data></Cell>
    <Cell ss:StyleID="s75"><Data ss:Type="String">NA</Data></Cell>
    <Cell ss:StyleID="s75"><Data ss:Type="Number">1.5</Data></Cell>
    <Cell ss:StyleID="s76"><Data ss:Type="String">1940-1960</Data></Cell>
    <Cell ss:StyleID="s75"/>
    <Cell ss:StyleID="s75"/>
    <Cell ss:StyleID="s75"/>
   </Row>
   <Row ss:AutoFitHeight="0">
    <Cell ss:StyleID="s77"/>
    <Cell ss:StyleID="s77"/>
    <Cell ss:StyleID="s77"/>
    <Cell ss:StyleID="s74"><Data ss:Type="String">c20554.graph_c0</Data></Cell>
    <Cell ss:StyleID="s75"><Data ss:Type="String">cyclin-dependent kinase D-3</Data></Cell>
    <Cell ss:StyleID="s75"><Data ss:Type="Number">2</Data></Cell>
    <Cell ss:StyleID="s76"><Data ss:Type="String">29-49</Data></Cell>
    <Cell ss:StyleID="s75"/>
    <Cell ss:StyleID="s75"/>
    <Cell ss:StyleID="s75"/>
   </Row>
   <Row ss:AutoFitHeight="0">
    <Cell ss:StyleID="s77"/>
    <Cell ss:StyleID="s77"/>
    <Cell ss:StyleID="s77"/>
    <Cell ss:StyleID="s74"><Data ss:Type="String">Unigene27884_All</Data></Cell>
    <Cell ss:StyleID="s75"><Data ss:Type="String">NA</Data></Cell>
    <Cell ss:StyleID="s75"><Data ss:Type="Number">2</Data></Cell>
    <Cell ss:StyleID="s76"><Data ss:Type="String">198-218</Data></Cell>
    <Cell ss:StyleID="s75"/>
    <Cell ss:StyleID="s75"/>
    <Cell ss:StyleID="s75"/>
   </Row>
   <Row ss:AutoFitHeight="0">
    <Cell ss:StyleID="s77"/>
    <Cell ss:StyleID="s77"/>
    <Cell ss:StyleID="s77"/>
    <Cell ss:StyleID="s74"><Data ss:Type="String">c110712_g3</Data></Cell>
    <Cell ss:StyleID="s75"><Data ss:Type="String">hypothetical protein</Data></Cell>
    <Cell ss:StyleID="s75"><Data ss:Type="Number">2</Data></Cell>
    <Cell ss:StyleID="s76"><Data ss:Type="String">844-864</Data></Cell>
    <Cell ss:StyleID="s75"/>
    <Cell ss:StyleID="s75"/>
    <Cell ss:StyleID="s75"/>
   </Row>
   <Row ss:AutoFitHeight="0">
    <Cell ss:StyleID="s77"/>
    <Cell ss:StyleID="s77"/>
    <Cell ss:StyleID="s77"/>
    <Cell ss:StyleID="s74"><Data ss:Type="String">CL2013.Contig4_All</Data></Cell>
    <Cell ss:StyleID="s75"><Data ss:Type="String">hypothetical protein</Data></Cell>
    <Cell ss:StyleID="s75"><Data ss:Type="Number">2</Data></Cell>
    <Cell ss:StyleID="s76"><Data ss:Type="String">51-71</Data></Cell>
    <Cell ss:StyleID="s75"/>
    <Cell ss:StyleID="s75"/>
    <Cell ss:StyleID="s75"/>
   </Row>
   <Row ss:AutoFitHeight="0">
    <Cell ss:StyleID="s77"/>
    <Cell ss:StyleID="s77"/>
    <Cell ss:StyleID="s77"/>
    <Cell ss:StyleID="s74"><Data ss:Type="String">c117786_g3</Data></Cell>
    <Cell ss:StyleID="s75"><Data ss:Type="String">NA</Data></Cell>
    <Cell ss:StyleID="s75"><Data ss:Type="Number">2</Data></Cell>
    <Cell ss:StyleID="s76"><Data ss:Type="String">142-162</Data></Cell>
    <Cell ss:StyleID="s75"/>
    <Cell ss:StyleID="s75"/>
    <Cell ss:StyleID="s75"/>
   </Row>
   <Row ss:AutoFitHeight="0">
    <Cell ss:StyleID="s77"/>
    <Cell ss:StyleID="s77"/>
    <Cell ss:StyleID="s77"/>
    <Cell ss:StyleID="s74"><Data ss:Type="String">c116923_g2</Data></Cell>
    <Cell ss:StyleID="s75"><Data ss:Type="String">hypothetical protein</Data></Cell>
    <Cell ss:StyleID="s75"><Data ss:Type="Number">3</Data></Cell>
    <Cell ss:StyleID="s76"><Data ss:Type="String">264-285</Data></Cell>
    <Cell ss:StyleID="s75"/>
    <Cell ss:StyleID="s75"/>
    <Cell ss:StyleID="s75"/>
   </Row>
   <Row ss:AutoFitHeight="0">
    <Cell ss:StyleID="s77"/>
    <Cell ss:StyleID="s77"/>
    <Cell ss:StyleID="s77"/>
    <Cell ss:StyleID="s74"><Data ss:Type="String">CL7594.Contig2_All</Data></Cell>
    <Cell ss:StyleID="s75"><Data ss:Type="String">primary amine oxidase-like</Data></Cell>
    <Cell ss:StyleID="s75"><Data ss:Type="Number">3</Data></Cell>
    <Cell ss:StyleID="s76"><Data ss:Type="String">2311-2331</Data></Cell>
    <Cell ss:StyleID="s75"/>
    <Cell ss:StyleID="s75"/>
    <Cell ss:StyleID="s75"/>
   </Row>
   <Row ss:AutoFitHeight="0">
    <Cell ss:StyleID="s77"/>
    <Cell ss:StyleID="s77"/>
    <Cell ss:StyleID="s77"/>
    <Cell ss:StyleID="s74"><Data ss:Type="String">c108189_g1</Data></Cell>
    <Cell ss:StyleID="s75"><Data ss:Type="String">hypothetical protein</Data></Cell>
    <Cell ss:StyleID="s75"><Data ss:Type="Number">3</Data></Cell>
    <Cell ss:StyleID="s76"><Data ss:Type="String">869-889</Data></Cell>
    <Cell ss:StyleID="s75"/>
    <Cell ss:StyleID="s75"/>
    <Cell ss:StyleID="s75"/>
   </Row>
   <Row ss:AutoFitHeight="0">
    <Cell ss:StyleID="s77"/>
    <Cell ss:StyleID="s77"/>
    <Cell ss:StyleID="s77"/>
    <Cell ss:StyleID="s74"><Data ss:Type="String">c51054.graph_c0</Data></Cell>
    <Cell ss:StyleID="s75"><Data ss:Type="String">chromodomain-helicase-DNA-binding protein 1-like isoform X1</Data></Cell>
    <Cell ss:StyleID="s75"><Data ss:Type="Number">3</Data></Cell>
    <Cell ss:StyleID="s76"><Data ss:Type="String">731-752</Data></Cell>
    <Cell ss:StyleID="s75"/>
    <Cell ss:StyleID="s75"/>
    <Cell ss:StyleID="s75"/>
   </Row>
   <Row ss:AutoFitHeight="0">
    <Cell ss:StyleID="s77"/>
    <Cell ss:StyleID="s77"/>
    <Cell ss:StyleID="s77"/>
    <Cell ss:StyleID="s74"><Data ss:Type="String">c117658_g2</Data></Cell>
    <Cell ss:StyleID="s75"><Data ss:Type="String">NA</Data></Cell>
    <Cell ss:StyleID="s75"><Data ss:Type="Number">3</Data></Cell>
    <Cell ss:StyleID="s76"><Data ss:Type="String">1221-1242</Data></Cell>
    <Cell ss:StyleID="s75"/>
    <Cell ss:StyleID="s75"/>
    <Cell ss:StyleID="s75"/>
   </Row>
   <Row ss:AutoFitHeight="0">
    <Cell ss:StyleID="s77"/>
    <Cell ss:StyleID="s77"/>
    <Cell ss:StyleID="s77"/>
    <Cell ss:StyleID="s74"><Data ss:Type="String">c117786_g3</Data></Cell>
    <Cell ss:StyleID="s75"><Data ss:Type="String">NA</Data></Cell>
    <Cell ss:StyleID="s75"><Data ss:Type="Number">3</Data></Cell>
    <Cell ss:StyleID="s76"><Data ss:Type="String">107-127</Data></Cell>
    <Cell ss:StyleID="s75"/>
    <Cell ss:StyleID="s75"/>
    <Cell ss:StyleID="s75"/>
   </Row>
   <Row ss:AutoFitHeight="0">
    <Cell ss:StyleID="s77"/>
    <Cell ss:StyleID="s77"/>
    <Cell ss:StyleID="s77"/>
    <Cell ss:StyleID="s74"><Data ss:Type="String">Unigene33151_All</Data></Cell>
    <Cell ss:StyleID="s75"><Data ss:Type="String">hypothetical protein</Data></Cell>
    <Cell ss:StyleID="s75"><Data ss:Type="Number">3</Data></Cell>
    <Cell ss:StyleID="s76"><Data ss:Type="String">87-107</Data></Cell>
    <Cell ss:StyleID="s75"/>
    <Cell ss:StyleID="s75"/>
    <Cell ss:StyleID="s75"/>
   </Row>
   <Row ss:AutoFitHeight="0">
    <Cell ss:StyleID="s77"/>
    <Cell ss:StyleID="s77"/>
    <Cell ss:StyleID="s77"/>
    <Cell ss:StyleID="s74"><Data ss:Type="String">Unigene12179_All</Data></Cell>
    <Cell ss:StyleID="s75"><Data ss:Type="String">Medicago truncatula ATPase family AAA domain-containing protein (MTR_3g072400) mRNA, complete cds</Data></Cell>
    <Cell ss:StyleID="s75"><Data ss:Type="Number">3</Data></Cell>
    <Cell ss:StyleID="s76"><Data ss:Type="String">46-66</Data></Cell>
    <Cell ss:StyleID="s75"/>
    <Cell ss:StyleID="s75"/>
    <Cell ss:StyleID="s75"/>
   </Row>
   <Row ss:AutoFitHeight="0">
    <Cell ss:StyleID="s77"/>
    <Cell ss:StyleID="s77"/>
    <Cell ss:StyleID="s77"/>
    <Cell ss:StyleID="s74"><Data ss:Type="String">CL2351.Contig2_All</Data></Cell>
    <Cell ss:StyleID="s75"><Data ss:Type="String">NA</Data></Cell>
    <Cell ss:StyleID="s75"><Data ss:Type="Number">3</Data></Cell>
    <Cell ss:StyleID="s76"><Data ss:Type="String">1206-1226</Data></Cell>
    <Cell ss:StyleID="s75"/>
    <Cell ss:StyleID="s75"/>
    <Cell ss:StyleID="s75"/>
   </Row>
   <Row ss:AutoFitHeight="0">
    <Cell ss:StyleID="s77"/>
    <Cell ss:StyleID="s77"/>
    <Cell ss:StyleID="s77"/>
    <Cell ss:StyleID="s74"><Data ss:Type="String">CL3561.Contig2_All</Data></Cell>
    <Cell ss:StyleID="s75"><Data ss:Type="String">NA</Data></Cell>
    <Cell ss:StyleID="s75"><Data ss:Type="Number">3</Data></Cell>
    <Cell ss:StyleID="s76"><Data ss:Type="String">63-84</Data></Cell>
    <Cell ss:StyleID="s75"/>
    <Cell ss:StyleID="s75"/>
    <Cell ss:StyleID="s75"/>
   </Row>
   <Row ss:AutoFitHeight="0">
    <Cell ss:StyleID="s77"/>
    <Cell ss:StyleID="s77"/>
    <Cell ss:StyleID="s77"/>
    <Cell ss:StyleID="s74"><Data ss:Type="String">c52188.graph_c0</Data></Cell>
    <Cell ss:StyleID="s75"><Data ss:Type="String">E3 ubiquitin-protein ligase RHA1B-like</Data></Cell>
    <Cell ss:StyleID="s75"><Data ss:Type="Number">3</Data></Cell>
    <Cell ss:StyleID="s76"><Data ss:Type="String">228-248</Data></Cell>
    <Cell ss:StyleID="s75"/>
    <Cell ss:StyleID="s75"/>
    <Cell ss:StyleID="s75"/>
   </Row>
   <Row ss:AutoFitHeight="0">
    <Cell ss:StyleID="s77"/>
    <Cell ss:StyleID="s77"/>
    <Cell ss:StyleID="s77"/>
    <Cell ss:StyleID="s74"><Data ss:Type="String">c54728.graph_c0</Data></Cell>
    <Cell ss:StyleID="s75"><Data ss:Type="String">hypothetical protein</Data></Cell>
    <Cell ss:StyleID="s75"><Data ss:Type="Number">3</Data></Cell>
    <Cell ss:StyleID="s76"><Data ss:Type="String">174-194</Data></Cell>
    <Cell ss:StyleID="s75"/>
    <Cell ss:StyleID="s75"/>
    <Cell ss:StyleID="s75"/>
   </Row>
   <Row ss:AutoFitHeight="0">
    <Cell ss:StyleID="s77"/>
    <Cell ss:StyleID="s77"/>
    <Cell ss:StyleID="s77"/>
    <Cell ss:StyleID="s74"><Data ss:Type="String">CL3561.Contig1_All</Data></Cell>
    <Cell ss:StyleID="s75"><Data ss:Type="String">NA</Data></Cell>
    <Cell ss:StyleID="s75"><Data ss:Type="Number">3</Data></Cell>
    <Cell ss:StyleID="s76"><Data ss:Type="String">1141-1162</Data></Cell>
    <Cell ss:StyleID="s75"/>
    <Cell ss:StyleID="s75"/>
    <Cell ss:StyleID="s75"/>
   </Row>
   <Row ss:AutoFitHeight="0">
    <Cell ss:StyleID="s73"><Data ss:Type="String">LL-miR27</Data></Cell>
    <Cell ss:StyleID="s73"><Data ss:Type="String">c166092_g1</Data></Cell>
    <Cell ss:StyleID="s73"><Data ss:Type="String">aaacgaucgauaaaccucugc</Data></Cell>
    <Cell ss:StyleID="s74"><Data ss:Type="String">Unigene26825_All</Data></Cell>
    <Cell ss:StyleID="s75"><Data ss:Type="String">Zea mays clone zma-miR162-2 precursor miRNA zma-miR162, precursor RNA, complete sequence</Data></Cell>
    <Cell ss:StyleID="s75"><Data ss:Type="Number">0</Data></Cell>
    <Cell ss:StyleID="s76"><Data ss:Type="String">123-143</Data></Cell>
    <Cell ss:StyleID="s75"/>
    <Cell ss:StyleID="s75"/>
    <Cell ss:StyleID="s75"/>
   </Row>
   <Row ss:AutoFitHeight="0">
    <Cell ss:StyleID="s77"/>
    <Cell ss:StyleID="s77"/>
    <Cell ss:StyleID="s77"/>
    <Cell ss:StyleID="s74"><Data ss:Type="String">c227000_g1</Data></Cell>
    <Cell ss:StyleID="s75"><Data ss:Type="String">NA</Data></Cell>
    <Cell ss:StyleID="s75"><Data ss:Type="Number">0</Data></Cell>
    <Cell ss:StyleID="s76"><Data ss:Type="String">1-21</Data></Cell>
    <Cell ss:StyleID="s78"/>
    <Cell ss:StyleID="s75"/>
    <Cell ss:StyleID="s75"/>
   </Row>
   <Row ss:AutoFitHeight="0">
    <Cell ss:StyleID="s77"/>
    <Cell ss:StyleID="s77"/>
    <Cell ss:StyleID="s77"/>
    <Cell ss:StyleID="s74"><Data ss:Type="String">c144763_g1</Data></Cell>
    <Cell ss:StyleID="s75"><Data ss:Type="String">NA</Data></Cell>
    <Cell ss:StyleID="s75"><Data ss:Type="Number">0</Data></Cell>
    <Cell ss:StyleID="s76"><Data ss:Type="String">153-173</Data></Cell>
    <Cell ss:StyleID="s78"/>
    <Cell ss:StyleID="s75"/>
    <Cell ss:StyleID="s75"/>
   </Row>
   <Row ss:AutoFitHeight="0">
    <Cell ss:StyleID="s77"/>
    <Cell ss:StyleID="s77"/>
    <Cell ss:StyleID="s77"/>
    <Cell ss:StyleID="s74"><Data ss:Type="String">c25608.graph_c0</Data></Cell>
    <Cell ss:StyleID="s75"><Data ss:Type="String">putative polyprotein</Data></Cell>
    <Cell ss:StyleID="s75"><Data ss:Type="Number">0</Data></Cell>
    <Cell ss:StyleID="s76"><Data ss:Type="String">226-249</Data></Cell>
    <Cell ss:StyleID="s75"/>
    <Cell ss:StyleID="s75"/>
    <Cell ss:StyleID="s75"/>
   </Row>
   <Row ss:AutoFitHeight="0">
    <Cell ss:StyleID="s77"/>
    <Cell ss:StyleID="s77"/>
    <Cell ss:StyleID="s77"/>
    <Cell ss:StyleID="s74"><Data ss:Type="String">c113949_g1</Data></Cell>
    <Cell ss:StyleID="s75"><Data ss:Type="String">NA</Data></Cell>
    <Cell ss:StyleID="s75"><Data ss:Type="Number">0</Data></Cell>
    <Cell ss:StyleID="s76"><Data ss:Type="String">794-817</Data></Cell>
    <Cell ss:StyleID="s75"/>
    <Cell ss:StyleID="s75"/>
    <Cell ss:StyleID="s75"/>
   </Row>
   <Row ss:AutoFitHeight="0">
    <Cell ss:StyleID="s77"/>
    <Cell ss:StyleID="s77"/>
    <Cell ss:StyleID="s77"/>
    <Cell ss:StyleID="s74"><Data ss:Type="String">c94908_g2</Data></Cell>
    <Cell ss:StyleID="s75"><Data ss:Type="String">Retrovirus-related Pol polyprotein from transposon TNT 1-94 </Data></Cell>
    <Cell ss:StyleID="s75"><Data ss:Type="Number">2</Data></Cell>
    <Cell ss:StyleID="s76"><Data ss:Type="String">200-223</Data></Cell>
    <Cell ss:StyleID="s75"/>
    <Cell ss:StyleID="s75"/>
    <Cell ss:StyleID="s75"/>
   </Row>
   <Row ss:AutoFitHeight="0">
    <Cell ss:StyleID="s77"/>
    <Cell ss:StyleID="s77"/>
    <Cell ss:StyleID="s77"/>
    <Cell ss:StyleID="s74"><Data ss:Type="String">c148612_g1</Data></Cell>
    <Cell ss:StyleID="s75"><Data ss:Type="String">NA</Data></Cell>
    <Cell ss:StyleID="s75"><Data ss:Type="Number">3</Data></Cell>
    <Cell ss:StyleID="s76"><Data ss:Type="String">160-183</Data></Cell>
    <Cell ss:StyleID="s75"/>
    <Cell ss:StyleID="s75"/>
    <Cell ss:StyleID="s75"/>
   </Row>
   <Row ss:AutoFitHeight="0">
    <Cell ss:StyleID="s77"/>
    <Cell ss:StyleID="s77"/>
    <Cell ss:StyleID="s77"/>
    <Cell ss:StyleID="s74"><Data ss:Type="String">c120887_g1</Data></Cell>
    <Cell ss:StyleID="s75"><Data ss:Type="String">NA</Data></Cell>
    <Cell ss:StyleID="s75"><Data ss:Type="Number">3</Data></Cell>
    <Cell ss:StyleID="s76"><Data ss:Type="String">79-101</Data></Cell>
    <Cell ss:StyleID="s75"/>
    <Cell ss:StyleID="s75"/>
    <Cell ss:StyleID="s75"/>
   </Row>
   <Row ss:AutoFitHeight="0">
    <Cell ss:StyleID="s77"/>
    <Cell ss:StyleID="s77"/>
    <Cell ss:StyleID="s77"/>
    <Cell ss:StyleID="s74"><Data ss:Type="String">c134552_g1</Data></Cell>
    <Cell ss:StyleID="s75"><Data ss:Type="String">NA</Data></Cell>
    <Cell ss:StyleID="s75"><Data ss:Type="Number">3</Data></Cell>
    <Cell ss:StyleID="s76"><Data ss:Type="String">197-219</Data></Cell>
    <Cell ss:StyleID="s75"/>
    <Cell ss:StyleID="s75"/>
    <Cell ss:StyleID="s75"/>
   </Row>
   <Row ss:AutoFitHeight="0">
    <Cell ss:StyleID="s73"><Data ss:Type="String">LL-miR28</Data></Cell>
    <Cell ss:StyleID="s73"><Data ss:Type="String">c48903.graph_c0</Data></Cell>
    <Cell ss:StyleID="s73"><Data ss:Type="String">aaugagaagacuagugacaagauu</Data></Cell>
    <Cell ss:StyleID="s74"><Data ss:Type="String">NA</Data></Cell>
    <Cell ss:StyleID="s75"/>
    <Cell ss:StyleID="s75"/>
    <Cell ss:StyleID="s76"/>
    <Cell ss:StyleID="s75"/>
    <Cell ss:StyleID="s75"/>
    <Cell ss:StyleID="s75"/>
   </Row>
   <Row ss:AutoFitHeight="0">
    <Cell ss:StyleID="s73"><Data ss:Type="String">LL-miR29</Data></Cell>
    <Cell ss:StyleID="s73"><Data ss:Type="String">CL711.Contig2_All</Data></Cell>
    <Cell ss:StyleID="s73"><Data ss:Type="String">uucccuucggcugcaaauagc</Data></Cell>
    <Cell ss:StyleID="s74"><Data ss:Type="String">c47039.graph_c0</Data></Cell>
    <Cell ss:StyleID="s75"><Data ss:Type="String">paramyosin</Data></Cell>
    <Cell ss:StyleID="s75"><Data ss:Type="Number">0</Data></Cell>
    <Cell ss:StyleID="s75"><Data ss:Type="String">605-625</Data></Cell>
    <Cell ss:StyleID="s75"/>
    <Cell ss:StyleID="s75"/>
    <Cell ss:StyleID="s75"/>
   </Row>
   <Row ss:AutoFitHeight="0">
    <Cell ss:StyleID="s73"/>
    <Cell ss:StyleID="s73"/>
    <Cell ss:StyleID="s73"/>
    <Cell ss:StyleID="s74"><Data ss:Type="String">Unigene5396_All</Data></Cell>
    <Cell ss:StyleID="s75"><Data ss:Type="String">phosphatidylinositol-3-phosphatase myotubularin-1</Data></Cell>
    <Cell ss:StyleID="s75"><Data ss:Type="Number">3</Data></Cell>
    <Cell ss:StyleID="s75"><Data ss:Type="String">2692-2713</Data></Cell>
    <Cell ss:StyleID="s75"><Data ss:Type="Number">2703</Data></Cell>
    <Cell ss:StyleID="s75"><Data ss:Type="Number">2</Data></Cell>
    <Cell ss:StyleID="s75"><Data ss:Type="Number">2.5999999999999999E-2</Data></Cell>
   </Row>
   <Row ss:AutoFitHeight="0">
    <Cell ss:StyleID="s73"><Data ss:Type="String">LL-miR30</Data></Cell>
    <Cell ss:StyleID="s73"><Data ss:Type="String">CL719.Contig1_All</Data></Cell>
    <Cell ss:StyleID="s73"><Data ss:Type="String">uagaggcgaugaugaugaaau</Data></Cell>
    <Cell ss:StyleID="s74"><Data ss:Type="String">c54294.graph_c0</Data></Cell>
    <Cell ss:StyleID="s75"><Data ss:Type="String">pyruvate decarboxylase 1</Data></Cell>
    <Cell ss:StyleID="s75"><Data ss:Type="Number">0</Data></Cell>
    <Cell ss:StyleID="s75"><Data ss:Type="String">556-576</Data></Cell>
    <Cell ss:StyleID="s75"/>
    <Cell ss:StyleID="s75"/>
    <Cell ss:StyleID="s75"/>
   </Row>
   <Row ss:AutoFitHeight="0">
    <Cell ss:StyleID="s73"/>
    <Cell ss:StyleID="s73"/>
    <Cell ss:StyleID="s73"/>
    <Cell ss:StyleID="s74"><Data ss:Type="String">c17045.graph_c0</Data></Cell>
    <Cell ss:StyleID="s75"><Data ss:Type="String">NA</Data></Cell>
    <Cell ss:StyleID="s75"><Data ss:Type="Number">0.5</Data></Cell>
    <Cell ss:StyleID="s75"><Data ss:Type="String">144-164</Data></Cell>
    <Cell ss:StyleID="s75"/>
    <Cell ss:StyleID="s75"/>
    <Cell ss:StyleID="s75"/>
   </Row>
   <Row ss:AutoFitHeight="0">
    <Cell ss:StyleID="s73"/>
    <Cell ss:StyleID="s73"/>
    <Cell ss:StyleID="s73"/>
    <Cell ss:StyleID="s74"><Data ss:Type="String">c49038.graph_c0</Data></Cell>
    <Cell ss:StyleID="s75"><Data ss:Type="String">F-box/LRR-repeat protein 10</Data></Cell>
    <Cell ss:StyleID="s75"><Data ss:Type="Number">1.5</Data></Cell>
    <Cell ss:StyleID="s75"><Data ss:Type="String">2062-2082</Data></Cell>
    <Cell ss:StyleID="s75"/>
    <Cell ss:StyleID="s75"/>
    <Cell ss:StyleID="s75"/>
   </Row>
   <Row ss:AutoFitHeight="0">
    <Cell ss:StyleID="s73"/>
    <Cell ss:StyleID="s73"/>
    <Cell ss:StyleID="s73"/>
    <Cell ss:StyleID="s74"><Data ss:Type="String">c46948.graph_c0</Data></Cell>
    <Cell ss:StyleID="s75"><Data ss:Type="String">uncharacterized protein</Data></Cell>
    <Cell ss:StyleID="s75"><Data ss:Type="Number">2</Data></Cell>
    <Cell ss:StyleID="s75"><Data ss:Type="String">93-113</Data></Cell>
    <Cell ss:StyleID="s75"/>
    <Cell ss:StyleID="s75"/>
    <Cell ss:StyleID="s75"/>
   </Row>
   <Row ss:AutoFitHeight="0">
    <Cell ss:StyleID="s73"/>
    <Cell ss:StyleID="s73"/>
    <Cell ss:StyleID="s73"/>
    <Cell ss:StyleID="s74"><Data ss:Type="String">c23013.graph_c0</Data></Cell>
    <Cell ss:StyleID="s75"><Data ss:Type="String">BTB/POZ domain-containing protein</Data></Cell>
    <Cell ss:StyleID="s75"><Data ss:Type="Number">2.5</Data></Cell>
    <Cell ss:StyleID="s75"><Data ss:Type="String">109-129</Data></Cell>
    <Cell ss:StyleID="s75"/>
    <Cell ss:StyleID="s75"/>
    <Cell ss:StyleID="s75"/>
   </Row>
   <Row ss:AutoFitHeight="0">
    <Cell ss:StyleID="s73"/>
    <Cell ss:StyleID="s73"/>
    <Cell ss:StyleID="s73"/>
    <Cell ss:StyleID="s74"><Data ss:Type="String">c41181.graph_c0</Data></Cell>
    <Cell ss:StyleID="s75"><Data ss:Type="String">protein Iojap-related, mitochondrial isoform X2</Data></Cell>
    <Cell ss:StyleID="s75"><Data ss:Type="Number">2.5</Data></Cell>
    <Cell ss:StyleID="s75"><Data ss:Type="String">585-605</Data></Cell>
    <Cell ss:StyleID="s75"/>
    <Cell ss:StyleID="s75"/>
    <Cell ss:StyleID="s75"/>
   </Row>
   <Row ss:AutoFitHeight="0">
    <Cell ss:StyleID="s73"/>
    <Cell ss:StyleID="s73"/>
    <Cell ss:StyleID="s73"/>
    <Cell ss:StyleID="s74"><Data ss:Type="String">c2836.graph_c0</Data></Cell>
    <Cell ss:StyleID="s75"><Data ss:Type="String">uncharacterized protein</Data></Cell>
    <Cell ss:StyleID="s75"><Data ss:Type="Number">3</Data></Cell>
    <Cell ss:StyleID="s75"><Data ss:Type="String">313-333</Data></Cell>
    <Cell ss:StyleID="s75"/>
    <Cell ss:StyleID="s75"/>
    <Cell ss:StyleID="s75"/>
   </Row>
   <Row ss:AutoFitHeight="0">
    <Cell ss:StyleID="s73"/>
    <Cell ss:StyleID="s73"/>
    <Cell ss:StyleID="s73"/>
    <Cell ss:StyleID="s74"><Data ss:Type="String">c50198.graph_c0</Data></Cell>
    <Cell ss:StyleID="s75"><Data ss:Type="String">3-oxoacyl-[acyl-carrier-protein] reductase, chloroplastic-like</Data></Cell>
    <Cell ss:StyleID="s75"><Data ss:Type="Number">3</Data></Cell>
    <Cell ss:StyleID="s75"><Data ss:Type="String">1156-1176</Data></Cell>
    <Cell ss:StyleID="s75"/>
    <Cell ss:StyleID="s75"/>
    <Cell ss:StyleID="s75"/>
   </Row>
   <Row ss:AutoFitHeight="0">
    <Cell ss:StyleID="s73"/>
    <Cell ss:StyleID="s73"/>
    <Cell ss:StyleID="s73"/>
    <Cell ss:StyleID="s74"><Data ss:Type="String">c54452.graph_c0</Data></Cell>
    <Cell ss:StyleID="s75"><Data ss:Type="String">tetratricopeptide repeat protein 7A </Data></Cell>
    <Cell ss:StyleID="s75"><Data ss:Type="Number">3</Data></Cell>
    <Cell ss:StyleID="s75"><Data ss:Type="String">1131-1151</Data></Cell>
    <Cell ss:StyleID="s75"/>
    <Cell ss:StyleID="s75"/>
    <Cell ss:StyleID="s75"/>
   </Row>
   <Row ss:AutoFitHeight="0">
    <Cell ss:StyleID="s73"><Data ss:Type="String">LL-miR31</Data></Cell>
    <Cell ss:StyleID="s73"><Data ss:Type="String">CL1297.Contig2_All</Data></Cell>
    <Cell ss:StyleID="s73"><Data ss:Type="String">aucuuuggccuggagauagagg</Data></Cell>
    <Cell ss:StyleID="s74"><Data ss:Type="String">Unigene13175_All</Data></Cell>
    <Cell ss:StyleID="s75"><Data ss:Type="String">NA</Data></Cell>
    <Cell ss:StyleID="s75"><Data ss:Type="Number">1</Data></Cell>
    <Cell ss:StyleID="s76"><Data ss:Type="String">157-178</Data></Cell>
    <Cell ss:StyleID="s75"/>
    <Cell ss:StyleID="s75"/>
    <Cell ss:StyleID="s75"/>
   </Row>
   <Row ss:AutoFitHeight="0">
    <Cell ss:StyleID="s77"/>
    <Cell ss:StyleID="s77"/>
    <Cell ss:StyleID="s77"/>
    <Cell ss:StyleID="s74"><Data ss:Type="String">Unigene18554_All</Data></Cell>
    <Cell ss:StyleID="s75"><Data ss:Type="String">NA</Data></Cell>
    <Cell ss:StyleID="s75"><Data ss:Type="Number">1</Data></Cell>
    <Cell ss:StyleID="s76"><Data ss:Type="String">255-276</Data></Cell>
    <Cell ss:StyleID="s75"/>
    <Cell ss:StyleID="s75"/>
    <Cell ss:StyleID="s75"/>
   </Row>
   <Row ss:AutoFitHeight="0">
    <Cell ss:StyleID="s77"/>
    <Cell ss:StyleID="s77"/>
    <Cell ss:StyleID="s77"/>
    <Cell ss:StyleID="s74"><Data ss:Type="String">c74065_g2</Data></Cell>
    <Cell ss:StyleID="s75"><Data ss:Type="String">NA</Data></Cell>
    <Cell ss:StyleID="s75"><Data ss:Type="Number">2</Data></Cell>
    <Cell ss:StyleID="s76"><Data ss:Type="String">524-545</Data></Cell>
    <Cell ss:StyleID="s75"/>
    <Cell ss:StyleID="s75"/>
    <Cell ss:StyleID="s75"/>
   </Row>
   <Row ss:AutoFitHeight="0">
    <Cell ss:StyleID="s77"/>
    <Cell ss:StyleID="s77"/>
    <Cell ss:StyleID="s77"/>
    <Cell ss:StyleID="s74"><Data ss:Type="String">c74065_g1</Data></Cell>
    <Cell ss:StyleID="s75"><Data ss:Type="String">NA</Data></Cell>
    <Cell ss:StyleID="s75"><Data ss:Type="Number">2</Data></Cell>
    <Cell ss:StyleID="s76"><Data ss:Type="String">171-191</Data></Cell>
    <Cell ss:StyleID="s75"/>
    <Cell ss:StyleID="s75"/>
    <Cell ss:StyleID="s75"/>
   </Row>
   <Row ss:AutoFitHeight="0">
    <Cell ss:StyleID="s77"/>
    <Cell ss:StyleID="s77"/>
    <Cell ss:StyleID="s77"/>
    <Cell ss:StyleID="s74"><Data ss:Type="String">c74065_g1</Data></Cell>
    <Cell ss:StyleID="s75"><Data ss:Type="String">NA</Data></Cell>
    <Cell ss:StyleID="s75"><Data ss:Type="Number">3</Data></Cell>
    <Cell ss:StyleID="s76"><Data ss:Type="String">213-234</Data></Cell>
    <Cell ss:StyleID="s75"/>
    <Cell ss:StyleID="s75"/>
    <Cell ss:StyleID="s75"/>
   </Row>
   <Row ss:AutoFitHeight="0">
    <Cell ss:StyleID="s77"/>
    <Cell ss:StyleID="s77"/>
    <Cell ss:StyleID="s77"/>
    <Cell ss:StyleID="s74"><Data ss:Type="String">c74065_g2</Data></Cell>
    <Cell ss:StyleID="s75"><Data ss:Type="String">NA</Data></Cell>
    <Cell ss:StyleID="s75"><Data ss:Type="Number">3</Data></Cell>
    <Cell ss:StyleID="s76"><Data ss:Type="String">567-588</Data></Cell>
    <Cell ss:StyleID="s75"/>
    <Cell ss:StyleID="s75"/>
    <Cell ss:StyleID="s75"/>
   </Row>
   <Row ss:AutoFitHeight="0">
    <Cell ss:StyleID="s77"/>
    <Cell ss:StyleID="s77"/>
    <Cell ss:StyleID="s77"/>
    <Cell ss:StyleID="s74"><Data ss:Type="String">Unigene18456_All</Data></Cell>
    <Cell ss:StyleID="s75"><Data ss:Type="String">Fritillaria taipaiensis isolate wx3 chloroplast, complete genome</Data></Cell>
    <Cell ss:StyleID="s75"><Data ss:Type="Number">3</Data></Cell>
    <Cell ss:StyleID="s76"><Data ss:Type="String">16-37</Data></Cell>
    <Cell ss:StyleID="s75"/>
    <Cell ss:StyleID="s75"/>
    <Cell ss:StyleID="s75"/>
   </Row>
   <Row ss:AutoFitHeight="0">
    <Cell ss:StyleID="s77"/>
    <Cell ss:StyleID="s77"/>
    <Cell ss:StyleID="s77"/>
    <Cell ss:StyleID="s74"><Data ss:Type="String">c34447.graph_c0</Data></Cell>
    <Cell ss:StyleID="s75"><Data ss:Type="String">putative GTP-binding protein 6</Data></Cell>
    <Cell ss:StyleID="s75"><Data ss:Type="Number">3</Data></Cell>
    <Cell ss:StyleID="s76"><Data ss:Type="String">5-26</Data></Cell>
    <Cell ss:StyleID="s75"/>
    <Cell ss:StyleID="s75"/>
    <Cell ss:StyleID="s75"/>
   </Row>
   <Row ss:AutoFitHeight="0">
    <Cell ss:StyleID="s77"/>
    <Cell ss:StyleID="s77"/>
    <Cell ss:StyleID="s77"/>
    <Cell ss:StyleID="s74"><Data ss:Type="String">Unigene584_All</Data></Cell>
    <Cell ss:StyleID="s75"><Data ss:Type="String">NA</Data></Cell>
    <Cell ss:StyleID="s75"><Data ss:Type="Number">3</Data></Cell>
    <Cell ss:StyleID="s76"><Data ss:Type="String">260-281</Data></Cell>
    <Cell ss:StyleID="s75"/>
    <Cell ss:StyleID="s75"/>
    <Cell ss:StyleID="s75"/>
   </Row>
   <Row ss:AutoFitHeight="0">
    <Cell ss:StyleID="s77"/>
    <Cell ss:StyleID="s77"/>
    <Cell ss:StyleID="s77"/>
    <Cell ss:StyleID="s74"><Data ss:Type="String">CL2602.Contig1_All</Data></Cell>
    <Cell ss:StyleID="s75"><Data ss:Type="String">N-alpha-acetyltransferase 16, NatA auxiliary subunit-like</Data></Cell>
    <Cell ss:StyleID="s75"><Data ss:Type="Number">4</Data></Cell>
    <Cell ss:StyleID="s76"><Data ss:Type="String">1304-1505</Data></Cell>
    <Cell ss:StyleID="s75"><Data ss:Type="Number">1405</Data></Cell>
    <Cell ss:StyleID="s75"><Data ss:Type="Number">0</Data></Cell>
    <Cell ss:StyleID="s75"><Data ss:Type="Number">2E-3</Data></Cell>
   </Row>
   <Row ss:AutoFitHeight="0">
    <Cell ss:StyleID="s73"><Data ss:Type="String">LL-miR32</Data></Cell>
    <Cell ss:StyleID="s73"><Data ss:Type="String">c71927_g1</Data></Cell>
    <Cell ss:StyleID="s73"><Data ss:Type="String">ugugccaugcugugugcgucc</Data></Cell>
    <Cell ss:StyleID="s74"><Data ss:Type="String">c110289_g1</Data></Cell>
    <Cell ss:StyleID="s75"><Data ss:Type="String">carbon catabolite repressor protein 4 homolog 1-like isoform X1</Data></Cell>
    <Cell ss:StyleID="s75"><Data ss:Type="Number">2.5</Data></Cell>
    <Cell ss:StyleID="s76"><Data ss:Type="String">1086-1105</Data></Cell>
    <Cell ss:StyleID="s75"/>
    <Cell ss:StyleID="s75"/>
    <Cell ss:StyleID="s75"/>
   </Row>
   <Row ss:AutoFitHeight="0">
    <Cell ss:StyleID="s73"/>
    <Cell ss:StyleID="s73"/>
    <Cell ss:StyleID="s73"/>
    <Cell ss:StyleID="s74"><Data ss:Type="String">c137688_g1</Data></Cell>
    <Cell ss:StyleID="s75"><Data ss:Type="String">NA</Data></Cell>
    <Cell ss:StyleID="s75"><Data ss:Type="Number">3</Data></Cell>
    <Cell ss:StyleID="s76"><Data ss:Type="String">157-176</Data></Cell>
    <Cell ss:StyleID="s75"/>
    <Cell ss:StyleID="s75"/>
    <Cell ss:StyleID="s75"/>
   </Row>
   <Row ss:AutoFitHeight="0">
    <Cell ss:StyleID="s73"><Data ss:Type="String">LL-miR33</Data></Cell>
    <Cell ss:StyleID="s73"><Data ss:Type="String">CL4047.Contig1_All</Data></Cell>
    <Cell ss:StyleID="s73"><Data ss:Type="String">ugccgggcuaagauacaaggau</Data></Cell>
    <Cell ss:StyleID="s74"><Data ss:Type="String">c120051_g4</Data></Cell>
    <Cell ss:StyleID="s75"><Data ss:Type="String">uncharacterized protein</Data></Cell>
    <Cell ss:StyleID="s75"><Data ss:Type="Number">2</Data></Cell>
    <Cell ss:StyleID="s75"><Data ss:Type="String">255-278</Data></Cell>
    <Cell ss:StyleID="s75"/>
    <Cell ss:StyleID="s75"/>
    <Cell ss:StyleID="s75"/>
   </Row>
   <Row ss:AutoFitHeight="0">
    <Cell ss:StyleID="s77"/>
    <Cell ss:StyleID="s77"/>
    <Cell ss:StyleID="s77"/>
    <Cell ss:StyleID="s74"><Data ss:Type="String">c77929.graph_c0</Data></Cell>
    <Cell ss:StyleID="s75"><Data ss:Type="String">hypothetical protein</Data></Cell>
    <Cell ss:StyleID="s75"><Data ss:Type="Number">2</Data></Cell>
    <Cell ss:StyleID="s75"><Data ss:Type="String">107-130</Data></Cell>
    <Cell ss:StyleID="s75"/>
    <Cell ss:StyleID="s75"/>
    <Cell ss:StyleID="s75"/>
   </Row>
   <Row ss:AutoFitHeight="0">
    <Cell ss:StyleID="s73"><Data ss:Type="String">LL-miR34</Data></Cell>
    <Cell ss:StyleID="s73"><Data ss:Type="String">HM045458.1</Data></Cell>
    <Cell ss:StyleID="s73"><Data ss:Type="String">ucuauaugacucucggcaacgg</Data></Cell>
    <Cell ss:StyleID="s74"><Data ss:Type="String">NA</Data></Cell>
    <Cell ss:StyleID="s75"/>
    <Cell ss:StyleID="s75"/>
    <Cell ss:StyleID="s76"/>
    <Cell ss:StyleID="s75"/>
    <Cell ss:StyleID="s75"/>
    <Cell ss:StyleID="s75"/>
   </Row>
   <Row ss:AutoFitHeight="0">
    <Cell ss:StyleID="s73"><Data ss:Type="String">LL-miR35</Data></Cell>
    <Cell ss:StyleID="s73"><Data ss:Type="String">JZ391002</Data></Cell>
    <Cell ss:StyleID="s73"><Data ss:Type="String">uccaaagucagugaggggagc</Data></Cell>
    <Cell ss:StyleID="s74"><Data ss:Type="String">c50069.graph_c0</Data></Cell>
    <Cell ss:StyleID="s75"><Data ss:Type="String">polyphenol oxidase, chloroplastic-like</Data></Cell>
    <Cell ss:StyleID="s75"><Data ss:Type="Number">0</Data></Cell>
    <Cell ss:StyleID="s75"><Data ss:Type="String">805-825</Data></Cell>
    <Cell ss:StyleID="s75"/>
    <Cell ss:StyleID="s75"/>
    <Cell ss:StyleID="s75"/>
   </Row>
   <Row ss:AutoFitHeight="0">
    <Cell ss:StyleID="s77"/>
    <Cell ss:StyleID="s77"/>
    <Cell ss:StyleID="s77"/>
    <Cell ss:StyleID="s74"><Data ss:Type="String">c117774_g3</Data></Cell>
    <Cell ss:StyleID="s75"><Data ss:Type="String">polyphenol oxidase, chloroplastic-like</Data></Cell>
    <Cell ss:StyleID="s75"><Data ss:Type="Number">1.5</Data></Cell>
    <Cell ss:StyleID="s75"><Data ss:Type="String">105-125</Data></Cell>
    <Cell ss:StyleID="s75"/>
    <Cell ss:StyleID="s75"/>
    <Cell ss:StyleID="s75"/>
   </Row>
   <Row ss:AutoFitHeight="0">
    <Cell ss:StyleID="s77"/>
    <Cell ss:StyleID="s77"/>
    <Cell ss:StyleID="s77"/>
    <Cell ss:StyleID="s74"><Data ss:Type="String">c46781.graph_c0</Data></Cell>
    <Cell ss:StyleID="s75"><Data ss:Type="String">LRR receptor-like serine/threonine-protein kinase ERECTA</Data></Cell>
    <Cell ss:StyleID="s75"><Data ss:Type="Number">2</Data></Cell>
    <Cell ss:StyleID="s75"><Data ss:Type="String">293-313</Data></Cell>
    <Cell ss:StyleID="s75"/>
    <Cell ss:StyleID="s75"/>
    <Cell ss:StyleID="s75"/>
   </Row>
   <Row ss:AutoFitHeight="0">
    <Cell ss:StyleID="s77"/>
    <Cell ss:StyleID="s77"/>
    <Cell ss:StyleID="s77"/>
    <Cell ss:StyleID="s74"><Data ss:Type="String">CL5353.Contig4_All</Data></Cell>
    <Cell ss:StyleID="s75"><Data ss:Type="String">LRR receptor-like serine/threonine-protein kinase ERECTA isoform X2</Data></Cell>
    <Cell ss:StyleID="s75"><Data ss:Type="Number">2</Data></Cell>
    <Cell ss:StyleID="s75"><Data ss:Type="String">873-893</Data></Cell>
    <Cell ss:StyleID="s75"/>
    <Cell ss:StyleID="s75"/>
    <Cell ss:StyleID="s75"/>
   </Row>
   <Row ss:AutoFitHeight="0">
    <Cell ss:StyleID="s77"/>
    <Cell ss:StyleID="s77"/>
    <Cell ss:StyleID="s77"/>
    <Cell ss:StyleID="s74"><Data ss:Type="String">c49014.graph_c0</Data></Cell>
    <Cell ss:StyleID="s75"><Data ss:Type="String">WUSCHEL-related homeobox 8-like</Data></Cell>
    <Cell ss:StyleID="s75"><Data ss:Type="Number">3</Data></Cell>
    <Cell ss:StyleID="s75"><Data ss:Type="String">15-35</Data></Cell>
    <Cell ss:StyleID="s75"><Data ss:Type="Number">26</Data></Cell>
    <Cell ss:StyleID="s75"><Data ss:Type="Number">4</Data></Cell>
    <Cell ss:StyleID="s75"><Data ss:Type="Number">3.2000000000000001E-2</Data></Cell>
   </Row>
   <Row ss:AutoFitHeight="0">
    <Cell ss:StyleID="s77"/>
    <Cell ss:StyleID="s77"/>
    <Cell ss:StyleID="s77"/>
    <Cell ss:StyleID="s74"><Data ss:Type="String">c93400_g1</Data></Cell>
    <Cell ss:StyleID="s75"><Data ss:Type="String">NA</Data></Cell>
    <Cell ss:StyleID="s75"><Data ss:Type="Number">3</Data></Cell>
    <Cell ss:StyleID="s75"><Data ss:Type="String">221-240</Data></Cell>
    <Cell ss:StyleID="s75"/>
    <Cell ss:StyleID="s75"/>
    <Cell ss:StyleID="s75"/>
   </Row>
   <Row ss:AutoFitHeight="0">
    <Cell ss:StyleID="s77"/>
    <Cell ss:StyleID="s77"/>
    <Cell ss:StyleID="s77"/>
    <Cell ss:StyleID="s74"><Data ss:Type="String">c54762.graph_c0</Data></Cell>
    <Cell ss:StyleID="s75"><Data ss:Type="String">ferredoxin, root R-B1-like</Data></Cell>
    <Cell ss:StyleID="s75"><Data ss:Type="Number">4.5</Data></Cell>
    <Cell ss:StyleID="s75"><Data ss:Type="String">134-154</Data></Cell>
    <Cell ss:StyleID="s75"><Data ss:Type="Number">144</Data></Cell>
    <Cell ss:StyleID="s75"><Data ss:Type="Number">4</Data></Cell>
    <Cell ss:StyleID="s75"><Data ss:Type="Number">3.2000000000000001E-2</Data></Cell>
   </Row>
   <Row ss:AutoFitHeight="0">
    <Cell ss:StyleID="s73"><Data ss:Type="String">LL-miR36</Data></Cell>
    <Cell ss:StyleID="s73"><Data ss:Type="String">Unigene13110_All</Data></Cell>
    <Cell ss:StyleID="s73"><Data ss:Type="String">uucgagugacauauggaaacu</Data></Cell>
    <Cell ss:StyleID="s74"><Data ss:Type="String">c115381_g1</Data></Cell>
    <Cell ss:StyleID="s75"><Data ss:Type="String">NA</Data></Cell>
    <Cell ss:StyleID="s75"><Data ss:Type="Number">0</Data></Cell>
    <Cell ss:StyleID="s75"><Data ss:Type="String">27-47</Data></Cell>
    <Cell ss:StyleID="s75"/>
    <Cell ss:StyleID="s75"/>
    <Cell ss:StyleID="s75"/>
   </Row>
   <Row ss:AutoFitHeight="0">
    <Cell ss:StyleID="s77"/>
    <Cell ss:StyleID="s77"/>
    <Cell ss:StyleID="s77"/>
    <Cell ss:StyleID="s74"><Data ss:Type="String">Unigene25443_All</Data></Cell>
    <Cell ss:StyleID="s75"><Data ss:Type="String">NA</Data></Cell>
    <Cell ss:StyleID="s75"><Data ss:Type="Number">0</Data></Cell>
    <Cell ss:StyleID="s75"><Data ss:Type="String">757-777</Data></Cell>
    <Cell ss:StyleID="s75"/>
    <Cell ss:StyleID="s75"/>
    <Cell ss:StyleID="s75"/>
   </Row>
   <Row ss:AutoFitHeight="0">
    <Cell ss:StyleID="s77"/>
    <Cell ss:StyleID="s77"/>
    <Cell ss:StyleID="s77"/>
    <Cell ss:StyleID="s74"><Data ss:Type="String">Unigene11960_All</Data></Cell>
    <Cell ss:StyleID="s75"><Data ss:Type="String">Putative disease resistance protein RGA4</Data></Cell>
    <Cell ss:StyleID="s75"><Data ss:Type="Number">0.5</Data></Cell>
    <Cell ss:StyleID="s75"><Data ss:Type="String">232-252</Data></Cell>
    <Cell ss:StyleID="s75"/>
    <Cell ss:StyleID="s75"/>
    <Cell ss:StyleID="s75"/>
   </Row>
   <Row ss:AutoFitHeight="0">
    <Cell ss:StyleID="s77"/>
    <Cell ss:StyleID="s77"/>
    <Cell ss:StyleID="s77"/>
    <Cell ss:StyleID="s74"><Data ss:Type="String">Unigene24602_All</Data></Cell>
    <Cell ss:StyleID="s75"><Data ss:Type="String">ATP-dependent DNA helicase DDM1 isoform X2</Data></Cell>
    <Cell ss:StyleID="s75"><Data ss:Type="Number">0.5</Data></Cell>
    <Cell ss:StyleID="s75"><Data ss:Type="String">32-52</Data></Cell>
    <Cell ss:StyleID="s75"/>
    <Cell ss:StyleID="s75"/>
    <Cell ss:StyleID="s75"/>
   </Row>
   <Row ss:AutoFitHeight="0">
    <Cell ss:StyleID="s77"/>
    <Cell ss:StyleID="s77"/>
    <Cell ss:StyleID="s77"/>
    <Cell ss:StyleID="s74"><Data ss:Type="String">Unigene6884_All</Data></Cell>
    <Cell ss:StyleID="s75"><Data ss:Type="String">NA</Data></Cell>
    <Cell ss:StyleID="s75"><Data ss:Type="Number">0.5</Data></Cell>
    <Cell ss:StyleID="s75"><Data ss:Type="String">443-463</Data></Cell>
    <Cell ss:StyleID="s75"/>
    <Cell ss:StyleID="s75"/>
    <Cell ss:StyleID="s75"/>
   </Row>
   <Row ss:AutoFitHeight="0">
    <Cell ss:StyleID="s77"/>
    <Cell ss:StyleID="s77"/>
    <Cell ss:StyleID="s77"/>
    <Cell ss:StyleID="s74"><Data ss:Type="String">Unigene12479_All</Data></Cell>
    <Cell ss:StyleID="s75"><Data ss:Type="String">NBS-LRR disease resistance protein</Data></Cell>
    <Cell ss:StyleID="s75"><Data ss:Type="Number">0.5</Data></Cell>
    <Cell ss:StyleID="s75"><Data ss:Type="String">913-933</Data></Cell>
    <Cell ss:StyleID="s75"/>
    <Cell ss:StyleID="s75"/>
    <Cell ss:StyleID="s75"/>
   </Row>
   <Row ss:AutoFitHeight="0">
    <Cell ss:StyleID="s77"/>
    <Cell ss:StyleID="s77"/>
    <Cell ss:StyleID="s77"/>
    <Cell ss:StyleID="s74"><Data ss:Type="String">Unigene52_All</Data></Cell>
    <Cell ss:StyleID="s75"><Data ss:Type="String">Setaria italica ATP-dependent DNA helicase DDM1-like (LOC101769323), transcript variant X2, mRNA</Data></Cell>
    <Cell ss:StyleID="s75"><Data ss:Type="Number">0.5</Data></Cell>
    <Cell ss:StyleID="s75"><Data ss:Type="String">2873-2893</Data></Cell>
    <Cell ss:StyleID="s75"/>
    <Cell ss:StyleID="s75"/>
    <Cell ss:StyleID="s75"/>
   </Row>
   <Row ss:AutoFitHeight="0">
    <Cell ss:StyleID="s77"/>
    <Cell ss:StyleID="s77"/>
    <Cell ss:StyleID="s77"/>
    <Cell ss:StyleID="s74"><Data ss:Type="String">c115381_g8</Data></Cell>
    <Cell ss:StyleID="s75"><Data ss:Type="String">NBS-type RGA protein, partial</Data></Cell>
    <Cell ss:StyleID="s75"><Data ss:Type="Number">1</Data></Cell>
    <Cell ss:StyleID="s75"><Data ss:Type="String">27-47</Data></Cell>
    <Cell ss:StyleID="s75"/>
    <Cell ss:StyleID="s75"/>
    <Cell ss:StyleID="s75"/>
   </Row>
   <Row ss:AutoFitHeight="0">
    <Cell ss:StyleID="s77"/>
    <Cell ss:StyleID="s77"/>
    <Cell ss:StyleID="s77"/>
    <Cell ss:StyleID="s74"><Data ss:Type="String">Unigene1861_All</Data></Cell>
    <Cell ss:StyleID="s75"><Data ss:Type="String">ATP-dependent DNA helicase DDM1 isoform X1</Data></Cell>
    <Cell ss:StyleID="s75"><Data ss:Type="Number">1.5</Data></Cell>
    <Cell ss:StyleID="s75"><Data ss:Type="String">1204-1224</Data></Cell>
    <Cell ss:StyleID="s75"/>
    <Cell ss:StyleID="s75"/>
    <Cell ss:StyleID="s75"/>
   </Row>
   <Row ss:AutoFitHeight="0">
    <Cell ss:StyleID="s77"/>
    <Cell ss:StyleID="s77"/>
    <Cell ss:StyleID="s77"/>
    <Cell ss:StyleID="s74"><Data ss:Type="String">c76039_g1</Data></Cell>
    <Cell ss:StyleID="s75"><Data ss:Type="String">Putative disease resistance protein RGA4</Data></Cell>
    <Cell ss:StyleID="s75"><Data ss:Type="Number">2</Data></Cell>
    <Cell ss:StyleID="s75"><Data ss:Type="String">154-174</Data></Cell>
    <Cell ss:StyleID="s75"/>
    <Cell ss:StyleID="s75"/>
    <Cell ss:StyleID="s75"/>
   </Row>
   <Row ss:AutoFitHeight="0">
    <Cell ss:StyleID="s77"/>
    <Cell ss:StyleID="s77"/>
    <Cell ss:StyleID="s77"/>
    <Cell ss:StyleID="s74"><Data ss:Type="String">c115381_g3</Data></Cell>
    <Cell ss:StyleID="s75"><Data ss:Type="String">NA</Data></Cell>
    <Cell ss:StyleID="s75"><Data ss:Type="Number">2.5</Data></Cell>
    <Cell ss:StyleID="s75"><Data ss:Type="String">40-59</Data></Cell>
    <Cell ss:StyleID="s75"/>
    <Cell ss:StyleID="s75"/>
    <Cell ss:StyleID="s75"/>
   </Row>
   <Row ss:AutoFitHeight="0">
    <Cell ss:StyleID="s77"/>
    <Cell ss:StyleID="s77"/>
    <Cell ss:StyleID="s77"/>
    <Cell ss:StyleID="s74"><Data ss:Type="String">c115381_g8</Data></Cell>
    <Cell ss:StyleID="s75"><Data ss:Type="String">NBS-type RGA protein, partial</Data></Cell>
    <Cell ss:StyleID="s75"><Data ss:Type="Number">2.5</Data></Cell>
    <Cell ss:StyleID="s75"><Data ss:Type="String">81-100</Data></Cell>
    <Cell ss:StyleID="s75"/>
    <Cell ss:StyleID="s75"/>
    <Cell ss:StyleID="s75"/>
   </Row>
   <Row ss:AutoFitHeight="0">
    <Cell ss:StyleID="s77"/>
    <Cell ss:StyleID="s77"/>
    <Cell ss:StyleID="s77"/>
    <Cell ss:StyleID="s74"><Data ss:Type="String">Unigene1861_All</Data></Cell>
    <Cell ss:StyleID="s75"><Data ss:Type="String">ATP-dependent DNA helicase DDM1 isoform X1</Data></Cell>
    <Cell ss:StyleID="s75"><Data ss:Type="Number">2.5</Data></Cell>
    <Cell ss:StyleID="s75"><Data ss:Type="String">1079-1098</Data></Cell>
    <Cell ss:StyleID="s75"/>
    <Cell ss:StyleID="s75"/>
    <Cell ss:StyleID="s75"/>
   </Row>
   <Row ss:AutoFitHeight="0">
    <Cell ss:StyleID="s77"/>
    <Cell ss:StyleID="s77"/>
    <Cell ss:StyleID="s77"/>
    <Cell ss:StyleID="s74"><Data ss:Type="String">Unigene52_All</Data></Cell>
    <Cell ss:StyleID="s75"><Data ss:Type="String">Setaria italica ATP-dependent DNA helicase DDM1-like (LOC101769323), transcript variant X2, mRNA</Data></Cell>
    <Cell ss:StyleID="s75"><Data ss:Type="Number">3</Data></Cell>
    <Cell ss:StyleID="s75"><Data ss:Type="String">2934-2954</Data></Cell>
    <Cell ss:StyleID="s75"/>
    <Cell ss:StyleID="s75"/>
    <Cell ss:StyleID="s75"/>
   </Row>
   <Row ss:AutoFitHeight="0">
    <Cell ss:StyleID="s77"/>
    <Cell ss:StyleID="s77"/>
    <Cell ss:StyleID="s77"/>
    <Cell ss:StyleID="s74"><Data ss:Type="String">CL286.Contig7_All</Data></Cell>
    <Cell ss:StyleID="s75"><Data ss:Type="String">putative disease resistance protein RGA3</Data></Cell>
    <Cell ss:StyleID="s75"><Data ss:Type="Number">3</Data></Cell>
    <Cell ss:StyleID="s75"><Data ss:Type="String">759-779</Data></Cell>
    <Cell ss:StyleID="s75"/>
    <Cell ss:StyleID="s75"/>
    <Cell ss:StyleID="s75"/>
   </Row>
   <Row ss:AutoFitHeight="0">
    <Cell ss:StyleID="s73"><Data ss:Type="String">LL-miR37</Data></Cell>
    <Cell ss:StyleID="s73"><Data ss:Type="String">Unigene18554_All</Data></Cell>
    <Cell ss:StyleID="s73"><Data ss:Type="String">ucaaucuuuggccuggagauagag</Data></Cell>
    <Cell ss:StyleID="s74"><Data ss:Type="String">c74065_g2</Data></Cell>
    <Cell ss:StyleID="s75"><Data ss:Type="String">NA</Data></Cell>
    <Cell ss:StyleID="s75"><Data ss:Type="Number">1</Data></Cell>
    <Cell ss:StyleID="s75"><Data ss:Type="String">568-591</Data></Cell>
    <Cell ss:StyleID="s75"/>
    <Cell ss:StyleID="s75"/>
    <Cell ss:StyleID="s75"/>
   </Row>
   <Row ss:AutoFitHeight="0">
    <Cell ss:StyleID="s77"/>
    <Cell ss:StyleID="s77"/>
    <Cell ss:StyleID="s77"/>
    <Cell ss:StyleID="s74"><Data ss:Type="String">CL1297.Contig2_All</Data></Cell>
    <Cell ss:StyleID="s75"><Data ss:Type="String">NA</Data></Cell>
    <Cell ss:StyleID="s75"><Data ss:Type="Number">1</Data></Cell>
    <Cell ss:StyleID="s75"><Data ss:Type="String">687-710</Data></Cell>
    <Cell ss:StyleID="s75"/>
    <Cell ss:StyleID="s75"/>
    <Cell ss:StyleID="s75"/>
   </Row>
   <Row ss:AutoFitHeight="0">
    <Cell ss:StyleID="s77"/>
    <Cell ss:StyleID="s77"/>
    <Cell ss:StyleID="s77"/>
    <Cell ss:StyleID="s74"><Data ss:Type="String">c74065_g1</Data></Cell>
    <Cell ss:StyleID="s75"><Data ss:Type="String">NA</Data></Cell>
    <Cell ss:StyleID="s75"><Data ss:Type="Number">2</Data></Cell>
    <Cell ss:StyleID="s75"><Data ss:Type="String">214-237</Data></Cell>
    <Cell ss:StyleID="s75"/>
    <Cell ss:StyleID="s75"/>
    <Cell ss:StyleID="s75"/>
   </Row>
   <Row ss:AutoFitHeight="0">
    <Cell ss:StyleID="s77"/>
    <Cell ss:StyleID="s77"/>
    <Cell ss:StyleID="s77"/>
    <Cell ss:StyleID="s74"><Data ss:Type="String">Unigene13175_All</Data></Cell>
    <Cell ss:StyleID="s75"><Data ss:Type="String">NA</Data></Cell>
    <Cell ss:StyleID="s75"><Data ss:Type="Number">2</Data></Cell>
    <Cell ss:StyleID="s75"><Data ss:Type="String">158-181</Data></Cell>
    <Cell ss:StyleID="s75"/>
    <Cell ss:StyleID="s75"/>
    <Cell ss:StyleID="s75"/>
   </Row>
   <Row ss:AutoFitHeight="0">
    <Cell ss:StyleID="s77"/>
    <Cell ss:StyleID="s77"/>
    <Cell ss:StyleID="s77"/>
    <Cell ss:StyleID="s74"><Data ss:Type="String">c74065_g1</Data></Cell>
    <Cell ss:StyleID="s75"><Data ss:Type="String">NA</Data></Cell>
    <Cell ss:StyleID="s75"><Data ss:Type="Number">2</Data></Cell>
    <Cell ss:StyleID="s75"><Data ss:Type="String">168-191</Data></Cell>
    <Cell ss:StyleID="s75"/>
    <Cell ss:StyleID="s75"/>
    <Cell ss:StyleID="s75"/>
   </Row>
   <Row ss:AutoFitHeight="0">
    <Cell ss:StyleID="s77"/>
    <Cell ss:StyleID="s77"/>
    <Cell ss:StyleID="s77"/>
    <Cell ss:StyleID="s74"><Data ss:Type="String">c74065_g2</Data></Cell>
    <Cell ss:StyleID="s75"><Data ss:Type="String">NA</Data></Cell>
    <Cell ss:StyleID="s75"><Data ss:Type="Number">2</Data></Cell>
    <Cell ss:StyleID="s75"><Data ss:Type="String">521-544</Data></Cell>
    <Cell ss:StyleID="s75"/>
    <Cell ss:StyleID="s75"/>
    <Cell ss:StyleID="s75"/>
   </Row>
   <Row ss:AutoFitHeight="0">
    <Cell ss:StyleID="s77"/>
    <Cell ss:StyleID="s77"/>
    <Cell ss:StyleID="s77"/>
    <Cell ss:StyleID="s74"><Data ss:Type="String">Unigene584_All</Data></Cell>
    <Cell ss:StyleID="s75"><Data ss:Type="String">NA</Data></Cell>
    <Cell ss:StyleID="s75"><Data ss:Type="Number">2</Data></Cell>
    <Cell ss:StyleID="s75"><Data ss:Type="String">257-280</Data></Cell>
    <Cell ss:StyleID="s75"/>
    <Cell ss:StyleID="s75"/>
    <Cell ss:StyleID="s75"/>
   </Row>
   <Row ss:AutoFitHeight="0">
    <Cell ss:StyleID="s73"><Data ss:Type="String">LL-miR38</Data></Cell>
    <Cell ss:StyleID="s73"><Data ss:Type="String">c68386.graph_c0</Data></Cell>
    <Cell ss:StyleID="s73"><Data ss:Type="String">ugggucuccucucauuccaug</Data></Cell>
    <Cell ss:StyleID="s74"><Data ss:Type="String">c155447_g1</Data></Cell>
    <Cell ss:StyleID="s75"><Data ss:Type="String">NA</Data></Cell>
    <Cell ss:StyleID="s75"><Data ss:Type="Number">0</Data></Cell>
    <Cell ss:StyleID="s75"><Data ss:Type="String">134-154</Data></Cell>
    <Cell ss:StyleID="s75"/>
    <Cell ss:StyleID="s75"/>
    <Cell ss:StyleID="s75"/>
   </Row>
   <Row ss:AutoFitHeight="0">
    <Cell ss:StyleID="s73"/>
    <Cell ss:StyleID="s73"/>
    <Cell ss:StyleID="s73"/>
    <Cell ss:StyleID="s74"><Data ss:Type="String">CL1994.Contig6_All</Data></Cell>
    <Cell ss:StyleID="s75"><Data ss:Type="String">F-box protein At4g02733-like  </Data></Cell>
    <Cell ss:StyleID="s75"><Data ss:Type="Number">1</Data></Cell>
    <Cell ss:StyleID="s75"><Data ss:Type="String">1257-1277</Data></Cell>
    <Cell ss:StyleID="s75"/>
    <Cell ss:StyleID="s75"/>
    <Cell ss:StyleID="s75"/>
   </Row>
   <Row ss:AutoFitHeight="0">
    <Cell ss:StyleID="s73"/>
    <Cell ss:StyleID="s73"/>
    <Cell ss:StyleID="s73"/>
    <Cell ss:StyleID="s74"><Data ss:Type="String">CL1994.Contig2_All</Data></Cell>
    <Cell ss:StyleID="s75"><Data ss:Type="String">F-box protein At4g02733-like </Data></Cell>
    <Cell ss:StyleID="s75"><Data ss:Type="Number">1</Data></Cell>
    <Cell ss:StyleID="s75"><Data ss:Type="String">1495-1515</Data></Cell>
    <Cell ss:StyleID="s75"/>
    <Cell ss:StyleID="s75"/>
    <Cell ss:StyleID="s75"/>
   </Row>
   <Row ss:AutoFitHeight="0">
    <Cell ss:StyleID="s73"/>
    <Cell ss:StyleID="s73"/>
    <Cell ss:StyleID="s73"/>
    <Cell ss:StyleID="s74"><Data ss:Type="String">c52547.graph_c0</Data></Cell>
    <Cell ss:StyleID="s75"><Data ss:Type="String">F-box protein At4g02760-like </Data></Cell>
    <Cell ss:StyleID="s75"><Data ss:Type="Number">1</Data></Cell>
    <Cell ss:StyleID="s75"><Data ss:Type="String">1552-1572</Data></Cell>
    <Cell ss:StyleID="s75"/>
    <Cell ss:StyleID="s75"/>
    <Cell ss:StyleID="s75"/>
   </Row>
   <Row ss:AutoFitHeight="0">
    <Cell ss:StyleID="s73"/>
    <Cell ss:StyleID="s73"/>
    <Cell ss:StyleID="s73"/>
    <Cell ss:StyleID="s74"><Data ss:Type="String">c114388_g1</Data></Cell>
    <Cell ss:StyleID="s75"><Data ss:Type="String">F-box protein At4g02733-like </Data></Cell>
    <Cell ss:StyleID="s75"><Data ss:Type="Number">1</Data></Cell>
    <Cell ss:StyleID="s75"><Data ss:Type="String">1242-1262</Data></Cell>
    <Cell ss:StyleID="s75"/>
    <Cell ss:StyleID="s75"/>
    <Cell ss:StyleID="s75"/>
   </Row>
   <Row ss:AutoFitHeight="0">
    <Cell ss:StyleID="s73"/>
    <Cell ss:StyleID="s73"/>
    <Cell ss:StyleID="s73"/>
    <Cell ss:StyleID="s74"><Data ss:Type="String">Unigene11909_All</Data></Cell>
    <Cell ss:StyleID="s75"><Data ss:Type="String">uncharacterized protein </Data></Cell>
    <Cell ss:StyleID="s75"><Data ss:Type="Number">2</Data></Cell>
    <Cell ss:StyleID="s75"><Data ss:Type="String">429-448</Data></Cell>
    <Cell ss:StyleID="s75"/>
    <Cell ss:StyleID="s75"/>
    <Cell ss:StyleID="s75"/>
   </Row>
   <Row ss:AutoFitHeight="0">
    <Cell ss:StyleID="s73"/>
    <Cell ss:StyleID="s73"/>
    <Cell ss:StyleID="s73"/>
    <Cell ss:StyleID="s74"><Data ss:Type="String">c3733.graph_c0</Data></Cell>
    <Cell ss:StyleID="s75"><Data ss:Type="String">uncharacterized protein </Data></Cell>
    <Cell ss:StyleID="s75"><Data ss:Type="Number">2.5</Data></Cell>
    <Cell ss:StyleID="s75"><Data ss:Type="String">28-47</Data></Cell>
    <Cell ss:StyleID="s75"/>
    <Cell ss:StyleID="s75"/>
    <Cell ss:StyleID="s75"/>
   </Row>
   <Row ss:AutoFitHeight="0">
    <Cell ss:StyleID="s73"/>
    <Cell ss:StyleID="s73"/>
    <Cell ss:StyleID="s73"/>
    <Cell ss:StyleID="s74"><Data ss:Type="String">c43900_g1</Data></Cell>
    <Cell ss:StyleID="s75"><Data ss:Type="String">NA</Data></Cell>
    <Cell ss:StyleID="s75"><Data ss:Type="Number">2.5</Data></Cell>
    <Cell ss:StyleID="s75"><Data ss:Type="String">66-85</Data></Cell>
    <Cell ss:StyleID="s75"/>
    <Cell ss:StyleID="s75"/>
    <Cell ss:StyleID="s75"/>
   </Row>
   <Row ss:AutoFitHeight="0">
    <Cell ss:StyleID="s73"/>
    <Cell ss:StyleID="s73"/>
    <Cell ss:StyleID="s73"/>
    <Cell ss:StyleID="s74"><Data ss:Type="String">c65999_g1</Data></Cell>
    <Cell ss:StyleID="s75"><Data ss:Type="String">NA</Data></Cell>
    <Cell ss:StyleID="s75"><Data ss:Type="Number">2.5</Data></Cell>
    <Cell ss:StyleID="s75"><Data ss:Type="String">169-189</Data></Cell>
    <Cell ss:StyleID="s75"/>
    <Cell ss:StyleID="s75"/>
    <Cell ss:StyleID="s75"/>
   </Row>
   <Row ss:AutoFitHeight="0">
    <Cell ss:StyleID="s73"/>
    <Cell ss:StyleID="s73"/>
    <Cell ss:StyleID="s73"/>
    <Cell ss:StyleID="s74"><Data ss:Type="String">c15395.graph_c0</Data></Cell>
    <Cell ss:StyleID="s75"><Data ss:Type="String">probable serine/threonine-protein kinase, partial </Data></Cell>
    <Cell ss:StyleID="s75"><Data ss:Type="Number">3</Data></Cell>
    <Cell ss:StyleID="s75"><Data ss:Type="String">200-220</Data></Cell>
    <Cell ss:StyleID="s75"/>
    <Cell ss:StyleID="s75"/>
    <Cell ss:StyleID="s75"/>
   </Row>
   <Row ss:AutoFitHeight="0">
    <Cell ss:StyleID="s73"/>
    <Cell ss:StyleID="s73"/>
    <Cell ss:StyleID="s73"/>
    <Cell ss:StyleID="s74"><Data ss:Type="String">c86915_g1</Data></Cell>
    <Cell ss:StyleID="s75"><Data ss:Type="String">NA</Data></Cell>
    <Cell ss:StyleID="s75"><Data ss:Type="Number">3</Data></Cell>
    <Cell ss:StyleID="s75"><Data ss:Type="String">235-254</Data></Cell>
    <Cell ss:StyleID="s75"/>
    <Cell ss:StyleID="s75"/>
    <Cell ss:StyleID="s75"/>
   </Row>
   <Row ss:AutoFitHeight="0">
    <Cell ss:StyleID="s73"><Data ss:Type="String">LL-miR39</Data></Cell>
    <Cell ss:StyleID="s73"><Data ss:Type="String">Unigene25443_All</Data></Cell>
    <Cell ss:StyleID="s73"><Data ss:Type="String">uucgagugacauauggaaacu</Data></Cell>
    <Cell ss:StyleID="s74"><Data ss:Type="String">Unigene13110_All</Data></Cell>
    <Cell ss:StyleID="s75"><Data ss:Type="String">NA</Data></Cell>
    <Cell ss:StyleID="s75"><Data ss:Type="Number">0</Data></Cell>
    <Cell ss:StyleID="s75"><Data ss:Type="String">87-107</Data></Cell>
    <Cell ss:StyleID="s75"/>
    <Cell ss:StyleID="s75"/>
    <Cell ss:StyleID="s75"/>
   </Row>
   <Row ss:AutoFitHeight="0">
    <Cell ss:StyleID="s77"/>
    <Cell ss:StyleID="s77"/>
    <Cell ss:StyleID="s77"/>
    <Cell ss:StyleID="s74"><Data ss:Type="String">c115381_g1</Data></Cell>
    <Cell ss:StyleID="s75"><Data ss:Type="String">NA</Data></Cell>
    <Cell ss:StyleID="s75"><Data ss:Type="Number">0</Data></Cell>
    <Cell ss:StyleID="s75"><Data ss:Type="String">27-47</Data></Cell>
    <Cell ss:StyleID="s75"/>
    <Cell ss:StyleID="s75"/>
    <Cell ss:StyleID="s75"/>
   </Row>
   <Row ss:AutoFitHeight="0">
    <Cell ss:StyleID="s77"/>
    <Cell ss:StyleID="s77"/>
    <Cell ss:StyleID="s77"/>
    <Cell ss:StyleID="s74"><Data ss:Type="String">Unigene11960_All</Data></Cell>
    <Cell ss:StyleID="s75"><Data ss:Type="String">Putative disease resistance protein RGA4 </Data></Cell>
    <Cell ss:StyleID="s75"><Data ss:Type="Number">0.5</Data></Cell>
    <Cell ss:StyleID="s75"><Data ss:Type="String">232-252</Data></Cell>
    <Cell ss:StyleID="s75"/>
    <Cell ss:StyleID="s75"/>
    <Cell ss:StyleID="s75"/>
   </Row>
   <Row ss:AutoFitHeight="0">
    <Cell ss:StyleID="s77"/>
    <Cell ss:StyleID="s77"/>
    <Cell ss:StyleID="s77"/>
    <Cell ss:StyleID="s74"><Data ss:Type="String">Unigene24602_All</Data></Cell>
    <Cell ss:StyleID="s75"><Data ss:Type="String">ATP-dependent DNA helicase DDM1 isoform X2 </Data></Cell>
    <Cell ss:StyleID="s75"><Data ss:Type="Number">0.5</Data></Cell>
    <Cell ss:StyleID="s75"><Data ss:Type="String">32-52</Data></Cell>
    <Cell ss:StyleID="s75"/>
    <Cell ss:StyleID="s75"/>
    <Cell ss:StyleID="s75"/>
   </Row>
   <Row ss:AutoFitHeight="0">
    <Cell ss:StyleID="s77"/>
    <Cell ss:StyleID="s77"/>
    <Cell ss:StyleID="s77"/>
    <Cell ss:StyleID="s74"><Data ss:Type="String">Unigene6884_All</Data></Cell>
    <Cell ss:StyleID="s75"/>
    <Cell ss:StyleID="s75"><Data ss:Type="Number">0.5</Data></Cell>
    <Cell ss:StyleID="s75"><Data ss:Type="String">443-463</Data></Cell>
    <Cell ss:StyleID="s75"/>
    <Cell ss:StyleID="s75"/>
    <Cell ss:StyleID="s75"/>
   </Row>
   <Row ss:AutoFitHeight="0">
    <Cell ss:StyleID="s77"/>
    <Cell ss:StyleID="s77"/>
    <Cell ss:StyleID="s77"/>
    <Cell ss:StyleID="s74"><Data ss:Type="String">Unigene12479_All</Data></Cell>
    <Cell ss:StyleID="s75"><Data ss:Type="String">NBS-LRR disease resistance protein </Data></Cell>
    <Cell ss:StyleID="s75"><Data ss:Type="Number">0.5</Data></Cell>
    <Cell ss:StyleID="s75"><Data ss:Type="String">913-933</Data></Cell>
    <Cell ss:StyleID="s75"/>
    <Cell ss:StyleID="s75"/>
    <Cell ss:StyleID="s75"/>
   </Row>
   <Row ss:AutoFitHeight="0">
    <Cell ss:StyleID="s77"/>
    <Cell ss:StyleID="s77"/>
    <Cell ss:StyleID="s77"/>
    <Cell ss:StyleID="s74"><Data ss:Type="String">Unigene52_All</Data></Cell>
    <Cell ss:StyleID="s75"><Data ss:Type="String">Setaria italica ATP-dependent DNA helicase DDM1-like (LOC101769323), transcript variant X2, mRNA</Data></Cell>
    <Cell ss:StyleID="s75"><Data ss:Type="Number">0.5</Data></Cell>
    <Cell ss:StyleID="s75"><Data ss:Type="String">2873-2893</Data></Cell>
    <Cell ss:StyleID="s75"/>
    <Cell ss:StyleID="s75"/>
    <Cell ss:StyleID="s75"/>
   </Row>
   <Row ss:AutoFitHeight="0">
    <Cell ss:StyleID="s77"/>
    <Cell ss:StyleID="s77"/>
    <Cell ss:StyleID="s77"/>
    <Cell ss:StyleID="s74"><Data ss:Type="String">c115381_g8</Data></Cell>
    <Cell ss:StyleID="s75"><Data ss:Type="String">NBS-type RGA protein, partial  </Data></Cell>
    <Cell ss:StyleID="s75"><Data ss:Type="Number">1</Data></Cell>
    <Cell ss:StyleID="s75"><Data ss:Type="String">27-47</Data></Cell>
    <Cell ss:StyleID="s75"/>
    <Cell ss:StyleID="s75"/>
    <Cell ss:StyleID="s75"/>
   </Row>
   <Row ss:AutoFitHeight="0">
    <Cell ss:StyleID="s77"/>
    <Cell ss:StyleID="s77"/>
    <Cell ss:StyleID="s77"/>
    <Cell ss:StyleID="s74"><Data ss:Type="String">Unigene1861_All</Data></Cell>
    <Cell ss:StyleID="s75"><Data ss:Type="String">ATP-dependent DNA helicase DDM1 isoform X1  </Data></Cell>
    <Cell ss:StyleID="s75"><Data ss:Type="Number">1.5</Data></Cell>
    <Cell ss:StyleID="s75"><Data ss:Type="String">1204-1224</Data></Cell>
    <Cell ss:StyleID="s75"/>
    <Cell ss:StyleID="s75"/>
    <Cell ss:StyleID="s75"/>
   </Row>
   <Row ss:AutoFitHeight="0">
    <Cell ss:StyleID="s77"/>
    <Cell ss:StyleID="s77"/>
    <Cell ss:StyleID="s77"/>
    <Cell ss:StyleID="s74"><Data ss:Type="String">c76039_g1</Data></Cell>
    <Cell ss:StyleID="s75"><Data ss:Type="String">Putative disease resistance protein RGA4</Data></Cell>
    <Cell ss:StyleID="s75"><Data ss:Type="Number">2</Data></Cell>
    <Cell ss:StyleID="s75"><Data ss:Type="String">154-174</Data></Cell>
    <Cell ss:StyleID="s75"/>
    <Cell ss:StyleID="s75"/>
    <Cell ss:StyleID="s75"/>
   </Row>
   <Row ss:AutoFitHeight="0">
    <Cell ss:StyleID="s77"/>
    <Cell ss:StyleID="s77"/>
    <Cell ss:StyleID="s77"/>
    <Cell ss:StyleID="s74"><Data ss:Type="String">c115381_g3</Data></Cell>
    <Cell ss:StyleID="s75"><Data ss:Type="String">NA</Data></Cell>
    <Cell ss:StyleID="s75"><Data ss:Type="Number">2.5</Data></Cell>
    <Cell ss:StyleID="s75"><Data ss:Type="String">40-59</Data></Cell>
    <Cell ss:StyleID="s75"/>
    <Cell ss:StyleID="s75"/>
    <Cell ss:StyleID="s75"/>
   </Row>
   <Row ss:AutoFitHeight="0">
    <Cell ss:StyleID="s77"/>
    <Cell ss:StyleID="s77"/>
    <Cell ss:StyleID="s77"/>
    <Cell ss:StyleID="s74"><Data ss:Type="String">c115381_g8</Data></Cell>
    <Cell ss:StyleID="s75"><Data ss:Type="String">NBS-type RGA protein, partial  </Data></Cell>
    <Cell ss:StyleID="s75"><Data ss:Type="Number">2.5</Data></Cell>
    <Cell ss:StyleID="s75"><Data ss:Type="String">81-100</Data></Cell>
    <Cell ss:StyleID="s75"/>
    <Cell ss:StyleID="s75"/>
    <Cell ss:StyleID="s75"/>
   </Row>
   <Row ss:AutoFitHeight="0">
    <Cell ss:StyleID="s77"/>
    <Cell ss:StyleID="s77"/>
    <Cell ss:StyleID="s77"/>
    <Cell ss:StyleID="s74"><Data ss:Type="String">Unigene1861_All</Data></Cell>
    <Cell ss:StyleID="s75"><Data ss:Type="String">ATP-dependent DNA helicase DDM1 isoform X1  </Data></Cell>
    <Cell ss:StyleID="s75"><Data ss:Type="Number">2.5</Data></Cell>
    <Cell ss:StyleID="s75"><Data ss:Type="String">1079-1098</Data></Cell>
    <Cell ss:StyleID="s75"/>
    <Cell ss:StyleID="s75"/>
    <Cell ss:StyleID="s75"/>
   </Row>
   <Row ss:AutoFitHeight="0">
    <Cell ss:StyleID="s77"/>
    <Cell ss:StyleID="s77"/>
    <Cell ss:StyleID="s77"/>
    <Cell ss:StyleID="s74"><Data ss:Type="String">Unigene52_All</Data></Cell>
    <Cell ss:StyleID="s75"><Data ss:Type="String">Setaria italica ATP-dependent DNA helicase DDM1-like (LOC101769323), transcript variant X2, mRNA</Data></Cell>
    <Cell ss:StyleID="s75"><Data ss:Type="Number">3</Data></Cell>
    <Cell ss:StyleID="s75"><Data ss:Type="String">2934-2954</Data></Cell>
    <Cell ss:StyleID="s75"/>
    <Cell ss:StyleID="s75"/>
    <Cell ss:StyleID="s75"/>
   </Row>
   <Row ss:AutoFitHeight="0">
    <Cell ss:StyleID="s77"/>
    <Cell ss:StyleID="s77"/>
    <Cell ss:StyleID="s77"/>
    <Cell ss:StyleID="s74"><Data ss:Type="String">CL286.Contig7_All</Data></Cell>
    <Cell ss:StyleID="s75"><Data ss:Type="String">putative disease resistance protein RGA3</Data></Cell>
    <Cell ss:StyleID="s75"><Data ss:Type="Number">3</Data></Cell>
    <Cell ss:StyleID="s75"><Data ss:Type="String">759-779</Data></Cell>
    <Cell ss:StyleID="s75"/>
    <Cell ss:StyleID="s75"/>
    <Cell ss:StyleID="s75"/>
   </Row>
   <Row ss:AutoFitHeight="0">
    <Cell ss:StyleID="s73"><Data ss:Type="String">LL-miR40</Data></Cell>
    <Cell ss:StyleID="s73"><Data ss:Type="String">c51021.graph_c0</Data></Cell>
    <Cell ss:StyleID="s73"><Data ss:Type="String">ucaaagacgaaucugagcaua</Data></Cell>
    <Cell ss:StyleID="s74"><Data ss:Type="String">c62881.graph_c0</Data></Cell>
    <Cell ss:StyleID="s75"><Data ss:Type="String">rhamnogalacturonate lyase B-like</Data></Cell>
    <Cell ss:StyleID="s75"><Data ss:Type="Number">3</Data></Cell>
    <Cell ss:StyleID="s75"><Data ss:Type="String">127-147</Data></Cell>
    <Cell ss:StyleID="s75"/>
    <Cell ss:StyleID="s75"/>
    <Cell ss:StyleID="s75"/>
   </Row>
   <Row ss:AutoFitHeight="0">
    <Cell ss:StyleID="s73"/>
    <Cell ss:StyleID="s73"/>
    <Cell ss:StyleID="s73"/>
    <Cell ss:StyleID="s74"><Data ss:Type="String">CL3215.Contig2_All</Data></Cell>
    <Cell ss:StyleID="s75"><Data ss:Type="String">Lilium hybrid cultivar Sorbonne LS-ZJU15 microsatellite sequence</Data></Cell>
    <Cell ss:StyleID="s75"><Data ss:Type="Number">4</Data></Cell>
    <Cell ss:StyleID="s75"><Data ss:Type="String">524-544</Data></Cell>
    <Cell ss:StyleID="s75"><Data ss:Type="Number">534</Data></Cell>
    <Cell ss:StyleID="s75"><Data ss:Type="Number">3</Data></Cell>
    <Cell ss:StyleID="s75"><Data ss:Type="Number">0.02</Data></Cell>
   </Row>
   <Row ss:AutoFitHeight="0">
    <Cell ss:StyleID="s73"/>
    <Cell ss:StyleID="s73"/>
    <Cell ss:StyleID="s73"/>
    <Cell ss:StyleID="s74"><Data ss:Type="String">CL3215.Contig2_All</Data></Cell>
    <Cell ss:StyleID="s75"><Data ss:Type="String">Lilium hybrid cultivar Sorbonne LS-ZJU15 microsatellite sequence</Data></Cell>
    <Cell ss:StyleID="s75"><Data ss:Type="Number">4</Data></Cell>
    <Cell ss:StyleID="s75"><Data ss:Type="String">616-636</Data></Cell>
    <Cell ss:StyleID="s75"><Data ss:Type="Number">626</Data></Cell>
    <Cell ss:StyleID="s75"><Data ss:Type="Number">3</Data></Cell>
    <Cell ss:StyleID="s75"><Data ss:Type="Number">0.02</Data></Cell>
   </Row>
   <Row ss:AutoFitHeight="0">
    <Cell ss:StyleID="s73"><Data ss:Type="String">LL-miR41</Data></Cell>
    <Cell ss:StyleID="s73"><Data ss:Type="String">c56504.graph_c0</Data></Cell>
    <Cell ss:StyleID="s73"><Data ss:Type="String">ucguaucugugguuugcuccu</Data></Cell>
    <Cell ss:StyleID="s74"><Data ss:Type="String">c53484.graph_c0</Data></Cell>
    <Cell ss:StyleID="s75"><Data ss:Type="String">metal transporter Nramp5-like </Data></Cell>
    <Cell ss:StyleID="s75"><Data ss:Type="Number">1</Data></Cell>
    <Cell ss:StyleID="s75"><Data ss:Type="String">1577-1597</Data></Cell>
    <Cell ss:StyleID="s75"/>
    <Cell ss:StyleID="s75"/>
    <Cell ss:StyleID="s75"/>
   </Row>
   <Row ss:AutoFitHeight="0">
    <Cell ss:StyleID="s77"/>
    <Cell ss:StyleID="s77"/>
    <Cell ss:StyleID="s77"/>
    <Cell ss:StyleID="s74"><Data ss:Type="String">c61824.graph_c0</Data></Cell>
    <Cell ss:StyleID="s75"><Data ss:Type="String">receptor-like protein kinase HSL1 </Data></Cell>
    <Cell ss:StyleID="s75"><Data ss:Type="Number">2.5</Data></Cell>
    <Cell ss:StyleID="s75"><Data ss:Type="String">77-97</Data></Cell>
    <Cell ss:StyleID="s75"/>
    <Cell ss:StyleID="s75"/>
    <Cell ss:StyleID="s75"/>
   </Row>
   <Row ss:AutoFitHeight="0">
    <Cell ss:StyleID="s77"/>
    <Cell ss:StyleID="s77"/>
    <Cell ss:StyleID="s77"/>
    <Cell ss:StyleID="s74"><Data ss:Type="String">Unigene18987_All</Data></Cell>
    <Cell ss:StyleID="s75"><Data ss:Type="String">NA</Data></Cell>
    <Cell ss:StyleID="s75"><Data ss:Type="Number">2.5</Data></Cell>
    <Cell ss:StyleID="s75"><Data ss:Type="String">125-145</Data></Cell>
    <Cell ss:StyleID="s75"/>
    <Cell ss:StyleID="s75"/>
    <Cell ss:StyleID="s75"/>
   </Row>
   <Row ss:AutoFitHeight="0">
    <Cell ss:StyleID="s77"/>
    <Cell ss:StyleID="s77"/>
    <Cell ss:StyleID="s77"/>
    <Cell ss:StyleID="s74"><Data ss:Type="String">c116998_g1</Data></Cell>
    <Cell ss:StyleID="s75"><Data ss:Type="String">kinesin-related protein 4-like isoform X1</Data></Cell>
    <Cell ss:StyleID="s75"><Data ss:Type="Number">4</Data></Cell>
    <Cell ss:StyleID="s75"><Data ss:Type="String">3551-3571</Data></Cell>
    <Cell ss:StyleID="s75"><Data ss:Type="Number">3561</Data></Cell>
    <Cell ss:StyleID="s75"><Data ss:Type="Number">1</Data></Cell>
    <Cell ss:StyleID="s75"><Data ss:Type="Number">4.2000000000000003E-2</Data></Cell>
   </Row>
   <Row ss:AutoFitHeight="0">
    <Cell ss:StyleID="s73"><Data ss:Type="String">LL-miR42</Data></Cell>
    <Cell ss:StyleID="s73"><Data ss:Type="String">c59249.graph_c0</Data></Cell>
    <Cell ss:StyleID="s73"><Data ss:Type="String">ugcaguuugguuuguggugug</Data></Cell>
    <Cell ss:StyleID="s74"><Data ss:Type="String">c42733.graph_c0</Data></Cell>
    <Cell ss:StyleID="s75"><Data ss:Type="String">ABC transporter I family member 6, chloroplastic-like </Data></Cell>
    <Cell ss:StyleID="s75"><Data ss:Type="Number">0</Data></Cell>
    <Cell ss:StyleID="s75"><Data ss:Type="String">1587-1607</Data></Cell>
    <Cell ss:StyleID="s75"/>
    <Cell ss:StyleID="s75"/>
    <Cell ss:StyleID="s75"/>
   </Row>
   <Row ss:AutoFitHeight="0">
    <Cell ss:StyleID="s77"/>
    <Cell ss:StyleID="s77"/>
    <Cell ss:StyleID="s77"/>
    <Cell ss:StyleID="s74"><Data ss:Type="String">c49754.graph_c0</Data></Cell>
    <Cell ss:StyleID="s75"><Data ss:Type="String">uncharacterized protein </Data></Cell>
    <Cell ss:StyleID="s75"><Data ss:Type="Number">0</Data></Cell>
    <Cell ss:StyleID="s75"><Data ss:Type="String">2293-2313</Data></Cell>
    <Cell ss:StyleID="s75"/>
    <Cell ss:StyleID="s75"/>
    <Cell ss:StyleID="s75"/>
   </Row>
   <Row ss:AutoFitHeight="0">
    <Cell ss:StyleID="s77"/>
    <Cell ss:StyleID="s77"/>
    <Cell ss:StyleID="s77"/>
    <Cell ss:StyleID="s74"><Data ss:Type="String">c721.graph_c0</Data></Cell>
    <Cell ss:StyleID="s75"><Data ss:Type="String">formate&#45;-tetrahydrofolate ligase </Data></Cell>
    <Cell ss:StyleID="s75"><Data ss:Type="Number">1</Data></Cell>
    <Cell ss:StyleID="s75"><Data ss:Type="String">271-291</Data></Cell>
    <Cell ss:StyleID="s75"/>
    <Cell ss:StyleID="s75"/>
    <Cell ss:StyleID="s75"/>
   </Row>
   <Row ss:AutoFitHeight="0">
    <Cell ss:StyleID="s77"/>
    <Cell ss:StyleID="s77"/>
    <Cell ss:StyleID="s77"/>
    <Cell ss:StyleID="s74"><Data ss:Type="String">Unigene25937_All</Data></Cell>
    <Cell ss:StyleID="s75"><Data ss:Type="String">NA</Data></Cell>
    <Cell ss:StyleID="s75"><Data ss:Type="Number">1</Data></Cell>
    <Cell ss:StyleID="s75"><Data ss:Type="String">323-343</Data></Cell>
    <Cell ss:StyleID="s75"/>
    <Cell ss:StyleID="s75"/>
    <Cell ss:StyleID="s75"/>
   </Row>
   <Row ss:AutoFitHeight="0">
    <Cell ss:StyleID="s77"/>
    <Cell ss:StyleID="s77"/>
    <Cell ss:StyleID="s77"/>
    <Cell ss:StyleID="s74"><Data ss:Type="String">Unigene23937_All</Data></Cell>
    <Cell ss:StyleID="s75"><Data ss:Type="String">NA</Data></Cell>
    <Cell ss:StyleID="s75"><Data ss:Type="Number">2</Data></Cell>
    <Cell ss:StyleID="s75"><Data ss:Type="String">431-451</Data></Cell>
    <Cell ss:StyleID="s75"/>
    <Cell ss:StyleID="s75"/>
    <Cell ss:StyleID="s75"/>
   </Row>
   <Row ss:AutoFitHeight="0">
    <Cell ss:StyleID="s77"/>
    <Cell ss:StyleID="s77"/>
    <Cell ss:StyleID="s77"/>
    <Cell ss:StyleID="s74"><Data ss:Type="String">CL8073.Contig3_All</Data></Cell>
    <Cell ss:StyleID="s75"><Data ss:Type="String">phenylalanine ammonia-lyase-like  </Data></Cell>
    <Cell ss:StyleID="s75"><Data ss:Type="Number">2</Data></Cell>
    <Cell ss:StyleID="s75"><Data ss:Type="String">25-45</Data></Cell>
    <Cell ss:StyleID="s75"/>
    <Cell ss:StyleID="s75"/>
    <Cell ss:StyleID="s75"/>
   </Row>
   <Row ss:AutoFitHeight="0">
    <Cell ss:StyleID="s77"/>
    <Cell ss:StyleID="s77"/>
    <Cell ss:StyleID="s77"/>
    <Cell ss:StyleID="s74"><Data ss:Type="String">CL6444.Contig2_All</Data></Cell>
    <Cell ss:StyleID="s75"><Data ss:Type="String">putative cis-zeatin O-glucosyltransferase </Data></Cell>
    <Cell ss:StyleID="s75"><Data ss:Type="Number">2</Data></Cell>
    <Cell ss:StyleID="s75"><Data ss:Type="String">1487-1507</Data></Cell>
    <Cell ss:StyleID="s75"/>
    <Cell ss:StyleID="s75"/>
    <Cell ss:StyleID="s75"/>
   </Row>
   <Row ss:AutoFitHeight="0">
    <Cell ss:StyleID="s77"/>
    <Cell ss:StyleID="s77"/>
    <Cell ss:StyleID="s77"/>
    <Cell ss:StyleID="s74"><Data ss:Type="String">CL8073.Contig2_All</Data></Cell>
    <Cell ss:StyleID="s75"><Data ss:Type="String">phenylalanine ammonia-lyase-like  </Data></Cell>
    <Cell ss:StyleID="s75"><Data ss:Type="Number">2</Data></Cell>
    <Cell ss:StyleID="s75"><Data ss:Type="String">50-70</Data></Cell>
    <Cell ss:StyleID="s75"/>
    <Cell ss:StyleID="s75"/>
    <Cell ss:StyleID="s75"/>
   </Row>
   <Row ss:AutoFitHeight="0">
    <Cell ss:StyleID="s77"/>
    <Cell ss:StyleID="s77"/>
    <Cell ss:StyleID="s77"/>
    <Cell ss:StyleID="s74"><Data ss:Type="String">c19042.graph_c0</Data></Cell>
    <Cell ss:StyleID="s75"><Data ss:Type="String">MACPF domain-containing protein NSL1 </Data></Cell>
    <Cell ss:StyleID="s75"><Data ss:Type="Number">2.5</Data></Cell>
    <Cell ss:StyleID="s75"><Data ss:Type="String">12-32</Data></Cell>
    <Cell ss:StyleID="s75"/>
    <Cell ss:StyleID="s75"/>
    <Cell ss:StyleID="s75"/>
   </Row>
   <Row ss:AutoFitHeight="0">
    <Cell ss:StyleID="s77"/>
    <Cell ss:StyleID="s77"/>
    <Cell ss:StyleID="s77"/>
    <Cell ss:StyleID="s74"><Data ss:Type="String">c21406_g1</Data></Cell>
    <Cell ss:StyleID="s75"><Data ss:Type="String">NA</Data></Cell>
    <Cell ss:StyleID="s75"><Data ss:Type="Number">2.5</Data></Cell>
    <Cell ss:StyleID="s75"><Data ss:Type="String">64-84</Data></Cell>
    <Cell ss:StyleID="s75"/>
    <Cell ss:StyleID="s75"/>
    <Cell ss:StyleID="s75"/>
   </Row>
   <Row ss:AutoFitHeight="0">
    <Cell ss:StyleID="s77"/>
    <Cell ss:StyleID="s77"/>
    <Cell ss:StyleID="s77"/>
    <Cell ss:StyleID="s74"><Data ss:Type="String">Unigene22986_All</Data></Cell>
    <Cell ss:StyleID="s75"><Data ss:Type="String">NA</Data></Cell>
    <Cell ss:StyleID="s75"><Data ss:Type="Number">3</Data></Cell>
    <Cell ss:StyleID="s75"><Data ss:Type="String">25-45</Data></Cell>
    <Cell ss:StyleID="s75"/>
    <Cell ss:StyleID="s75"/>
    <Cell ss:StyleID="s75"/>
   </Row>
   <Row ss:AutoFitHeight="0">
    <Cell ss:StyleID="s77"/>
    <Cell ss:StyleID="s77"/>
    <Cell ss:StyleID="s77"/>
    <Cell ss:StyleID="s74"><Data ss:Type="String">c36444.graph_c1</Data></Cell>
    <Cell ss:StyleID="s75"><Data ss:Type="String">probable protein phosphatase 2C 27 isoform X1  </Data></Cell>
    <Cell ss:StyleID="s75"><Data ss:Type="Number">3</Data></Cell>
    <Cell ss:StyleID="s75"><Data ss:Type="String">732-752</Data></Cell>
    <Cell ss:StyleID="s75"/>
    <Cell ss:StyleID="s75"/>
    <Cell ss:StyleID="s75"/>
   </Row>
   <Row ss:AutoFitHeight="0">
    <Cell ss:StyleID="s77"/>
    <Cell ss:StyleID="s77"/>
    <Cell ss:StyleID="s77"/>
    <Cell ss:StyleID="s74"><Data ss:Type="String">c26385.graph_c0</Data></Cell>
    <Cell ss:StyleID="s75"><Data ss:Type="String">Retrovirus-related Pol polyprotein from transposon TNT 1-94, partial </Data></Cell>
    <Cell ss:StyleID="s75"><Data ss:Type="Number">3</Data></Cell>
    <Cell ss:StyleID="s75"><Data ss:Type="String">88-107</Data></Cell>
    <Cell ss:StyleID="s75"/>
    <Cell ss:StyleID="s75"/>
    <Cell ss:StyleID="s75"/>
   </Row>
   <Row ss:AutoFitHeight="0">
    <Cell ss:StyleID="s77"/>
    <Cell ss:StyleID="s77"/>
    <Cell ss:StyleID="s77"/>
    <Cell ss:StyleID="s74"><Data ss:Type="String">Unigene3094_All</Data></Cell>
    <Cell ss:StyleID="s75"><Data ss:Type="String">probable protein phosphatase 2C 27 isoform X1  </Data></Cell>
    <Cell ss:StyleID="s75"><Data ss:Type="Number">3</Data></Cell>
    <Cell ss:StyleID="s75"><Data ss:Type="String">789-809</Data></Cell>
    <Cell ss:StyleID="s75"/>
    <Cell ss:StyleID="s75"/>
    <Cell ss:StyleID="s75"/>
   </Row>
   <Row ss:AutoFitHeight="0">
    <Cell ss:StyleID="s77"/>
    <Cell ss:StyleID="s77"/>
    <Cell ss:StyleID="s77"/>
    <Cell ss:StyleID="s74"><Data ss:Type="String">Unigene5421_All</Data></Cell>
    <Cell ss:StyleID="s75"><Data ss:Type="String">actin-related protein 3</Data></Cell>
    <Cell ss:StyleID="s75"><Data ss:Type="Number">3</Data></Cell>
    <Cell ss:StyleID="s75"><Data ss:Type="String">1464-1483</Data></Cell>
    <Cell ss:StyleID="s75"/>
    <Cell ss:StyleID="s75"/>
    <Cell ss:StyleID="s75"/>
   </Row>
   <Row ss:AutoFitHeight="0">
    <Cell ss:StyleID="s73"><Data ss:Type="String">LL-miR43</Data></Cell>
    <Cell ss:StyleID="s73"><Data ss:Type="String">GW589960</Data></Cell>
    <Cell ss:StyleID="s73"><Data ss:Type="String">cugucgagcuuccauacuggc</Data></Cell>
    <Cell ss:StyleID="s74"><Data ss:Type="String">GT229445</Data></Cell>
    <Cell ss:StyleID="s75"><Data ss:Type="String">NA</Data></Cell>
    <Cell ss:StyleID="s75"><Data ss:Type="Number">0</Data></Cell>
    <Cell ss:StyleID="s75"><Data ss:Type="String">271-291</Data></Cell>
    <Cell ss:StyleID="s75"/>
    <Cell ss:StyleID="s75"/>
    <Cell ss:StyleID="s75"/>
   </Row>
   <Row ss:AutoFitHeight="0">
    <Cell ss:StyleID="s73"/>
    <Cell ss:StyleID="s73"/>
    <Cell ss:StyleID="s73"/>
    <Cell ss:StyleID="s79"><Data ss:Type="String">c53465.graph_c1</Data></Cell>
    <Cell ss:StyleID="s75"><Data ss:Type="String">21 kDa seed protein</Data></Cell>
    <Cell ss:StyleID="s75"><Data ss:Type="Number">0</Data></Cell>
    <Cell ss:StyleID="s75"><Data ss:Type="String">391-411</Data></Cell>
    <Cell ss:StyleID="s75"><Data ss:Type="Number">401</Data></Cell>
    <Cell ss:StyleID="s75"><Data ss:Type="Number">2</Data></Cell>
    <Cell ss:StyleID="s75"><Data ss:Type="Number">0</Data></Cell>
   </Row>
   <Row ss:AutoFitHeight="0">
    <Cell ss:StyleID="s77"/>
    <Cell ss:StyleID="s77"/>
    <Cell ss:StyleID="s77"/>
    <Cell ss:StyleID="s74"><Data ss:Type="String">CL732.Contig4_All</Data></Cell>
    <Cell ss:StyleID="s75"><Data ss:Type="String">unnamed protein</Data></Cell>
    <Cell ss:StyleID="s75"><Data ss:Type="Number">0.5</Data></Cell>
    <Cell ss:StyleID="s75"><Data ss:Type="String">448-468</Data></Cell>
    <Cell ss:StyleID="s75"/>
    <Cell ss:StyleID="s75"/>
    <Cell ss:StyleID="s75"/>
   </Row>
   <Row ss:AutoFitHeight="0">
    <Cell ss:StyleID="s77"/>
    <Cell ss:StyleID="s77"/>
    <Cell ss:StyleID="s77"/>
    <Cell ss:StyleID="s74"><Data ss:Type="String">c105018_g1</Data></Cell>
    <Cell ss:StyleID="s75"><Data ss:Type="String">miraculin-like</Data></Cell>
    <Cell ss:StyleID="s75"><Data ss:Type="Number">1</Data></Cell>
    <Cell ss:StyleID="s76"><Data ss:Type="String">3-23</Data></Cell>
    <Cell ss:StyleID="s75"/>
    <Cell ss:StyleID="s75"/>
    <Cell ss:StyleID="s75"/>
   </Row>
   <Row ss:AutoFitHeight="0">
    <Cell ss:StyleID="s77"/>
    <Cell ss:StyleID="s77"/>
    <Cell ss:StyleID="s75"/>
    <Cell ss:StyleID="s74"><Data ss:Type="String">GT229438</Data></Cell>
    <Cell ss:StyleID="s75"><Data ss:Type="String">NA</Data></Cell>
    <Cell ss:StyleID="s75"><Data ss:Type="Number">1</Data></Cell>
    <Cell ss:StyleID="s75"><Data ss:Type="String">380-400</Data></Cell>
    <Cell ss:StyleID="s75"/>
    <Cell ss:StyleID="s75"/>
    <Cell ss:StyleID="s75"/>
   </Row>
   <Row ss:AutoFitHeight="0">
    <Cell ss:StyleID="s77"/>
    <Cell ss:StyleID="s77"/>
    <Cell ss:StyleID="s77"/>
    <Cell ss:StyleID="s74"><Data ss:Type="String">Unigene2081_All</Data></Cell>
    <Cell ss:StyleID="s75"><Data ss:Type="String">unnamed protein</Data></Cell>
    <Cell ss:StyleID="s75"><Data ss:Type="Number">1</Data></Cell>
    <Cell ss:StyleID="s75"><Data ss:Type="String">542-562</Data></Cell>
    <Cell ss:StyleID="s75"/>
    <Cell ss:StyleID="s75"/>
    <Cell ss:StyleID="s75"/>
   </Row>
   <Row ss:AutoFitHeight="0">
    <Cell ss:StyleID="s77"/>
    <Cell ss:StyleID="s77"/>
    <Cell ss:StyleID="s77"/>
    <Cell ss:StyleID="s74"><Data ss:Type="String">JZ135012</Data></Cell>
    <Cell ss:StyleID="s75"><Data ss:Type="String">NA</Data></Cell>
    <Cell ss:StyleID="s75"><Data ss:Type="Number">2.5</Data></Cell>
    <Cell ss:StyleID="s75"><Data ss:Type="String">122-142</Data></Cell>
    <Cell ss:StyleID="s75"/>
    <Cell ss:StyleID="s75"/>
    <Cell ss:StyleID="s75"/>
   </Row>
   <Row ss:AutoFitHeight="0">
    <Cell ss:StyleID="s77"/>
    <Cell ss:StyleID="s77"/>
    <Cell ss:StyleID="s77"/>
    <Cell ss:StyleID="s74"><Data ss:Type="String">c46052.graph_c0</Data></Cell>
    <Cell ss:StyleID="s75"><Data ss:Type="String">NA</Data></Cell>
    <Cell ss:StyleID="s75"><Data ss:Type="Number">2.5</Data></Cell>
    <Cell ss:StyleID="s75"><Data ss:Type="String">373-393</Data></Cell>
    <Cell ss:StyleID="s75"/>
    <Cell ss:StyleID="s75"/>
    <Cell ss:StyleID="s75"/>
   </Row>
   <Row ss:AutoFitHeight="0">
    <Cell ss:StyleID="s77"/>
    <Cell ss:StyleID="s77"/>
    <Cell ss:StyleID="s77"/>
    <Cell ss:StyleID="s74"><Data ss:Type="String">CL732.Contig3_All</Data></Cell>
    <Cell ss:StyleID="s75"><Data ss:Type="String">miraculin-like</Data></Cell>
    <Cell ss:StyleID="s75"><Data ss:Type="Number">2.5</Data></Cell>
    <Cell ss:StyleID="s75"><Data ss:Type="String">391-411</Data></Cell>
    <Cell ss:StyleID="s75"/>
    <Cell ss:StyleID="s75"/>
    <Cell ss:StyleID="s75"/>
   </Row>
   <Row ss:AutoFitHeight="0">
    <Cell ss:StyleID="s77"/>
    <Cell ss:StyleID="s77"/>
    <Cell ss:StyleID="s77"/>
    <Cell ss:StyleID="s74"><Data ss:Type="String">Unigene15812_All</Data></Cell>
    <Cell ss:StyleID="s75"><Data ss:Type="String">pentatricopeptide repeat-containing protein, chloroplastic</Data></Cell>
    <Cell ss:StyleID="s75"><Data ss:Type="Number">3</Data></Cell>
    <Cell ss:StyleID="s75"><Data ss:Type="String">335-356</Data></Cell>
    <Cell ss:StyleID="s75"/>
    <Cell ss:StyleID="s75"/>
    <Cell ss:StyleID="s75"/>
   </Row>
   <Row ss:AutoFitHeight="0">
    <Cell ss:StyleID="s77"/>
    <Cell ss:StyleID="s77"/>
    <Cell ss:StyleID="s77"/>
    <Cell ss:StyleID="s74"><Data ss:Type="String">c89711.graph_c0</Data></Cell>
    <Cell ss:StyleID="s75"><Data ss:Type="String">hypothetical protein</Data></Cell>
    <Cell ss:StyleID="s75"><Data ss:Type="Number">3</Data></Cell>
    <Cell ss:StyleID="s75"><Data ss:Type="String">162-181</Data></Cell>
    <Cell ss:StyleID="s75"/>
    <Cell ss:StyleID="s75"/>
    <Cell ss:StyleID="s75"/>
   </Row>
   <Row ss:AutoFitHeight="0">
    <Cell ss:StyleID="s77"/>
    <Cell ss:StyleID="s77"/>
    <Cell ss:StyleID="s77"/>
    <Cell ss:StyleID="s74"><Data ss:Type="String">c116867_g1</Data></Cell>
    <Cell ss:StyleID="s75"><Data ss:Type="String">Sesamum indicum pentatricopeptide repeat-containing protein, chloroplastic (LOC105164870), mRNA</Data></Cell>
    <Cell ss:StyleID="s75"><Data ss:Type="Number">3</Data></Cell>
    <Cell ss:StyleID="s75"><Data ss:Type="String">990-1011</Data></Cell>
    <Cell ss:StyleID="s75"/>
    <Cell ss:StyleID="s75"/>
    <Cell ss:StyleID="s75"/>
   </Row>
   <Row ss:AutoFitHeight="0">
    <Cell ss:StyleID="s77"/>
    <Cell ss:StyleID="s77"/>
    <Cell ss:StyleID="s77"/>
    <Cell ss:StyleID="s74"><Data ss:Type="String">c73547_g1</Data></Cell>
    <Cell ss:StyleID="s75"><Data ss:Type="String">NA</Data></Cell>
    <Cell ss:StyleID="s75"><Data ss:Type="Number">3</Data></Cell>
    <Cell ss:StyleID="s75"><Data ss:Type="String">428-449</Data></Cell>
    <Cell ss:StyleID="s75"/>
    <Cell ss:StyleID="s75"/>
    <Cell ss:StyleID="s75"/>
   </Row>
   <Row ss:AutoFitHeight="0">
    <Cell ss:StyleID="s73"><Data ss:Type="String">LL-miR44</Data></Cell>
    <Cell ss:StyleID="s73"><Data ss:Type="String">JZ391211</Data></Cell>
    <Cell ss:StyleID="s73"><Data ss:Type="String">uggaucuugaaccaaguguuc</Data></Cell>
    <Cell ss:StyleID="s74"><Data ss:Type="String">CL4898.Contig2_All</Data></Cell>
    <Cell ss:StyleID="s75"><Data ss:Type="String">miraculin-like  </Data></Cell>
    <Cell ss:StyleID="s75"><Data ss:Type="Number">0</Data></Cell>
    <Cell ss:StyleID="s75"><Data ss:Type="String">482-502</Data></Cell>
    <Cell ss:StyleID="s75"/>
    <Cell ss:StyleID="s75"/>
    <Cell ss:StyleID="s75"/>
   </Row>
   <Row ss:AutoFitHeight="0">
    <Cell ss:StyleID="s73"/>
    <Cell ss:StyleID="s73"/>
    <Cell ss:StyleID="s73"/>
    <Cell ss:StyleID="s75"><Data ss:Type="String">c53895.graph_c3</Data></Cell>
    <Cell ss:StyleID="s75"><Data ss:Type="String">Kunitz-type trypsin inhibitor</Data></Cell>
    <Cell ss:StyleID="s75"><Data ss:Type="Number">0</Data></Cell>
    <Cell ss:StyleID="s75"><Data ss:Type="String">316-336</Data></Cell>
    <Cell ss:StyleID="s75"><Data ss:Type="Number">326</Data></Cell>
    <Cell ss:StyleID="s75"><Data ss:Type="Number">3</Data></Cell>
    <Cell ss:StyleID="s75"><Data ss:Type="Number">0</Data></Cell>
   </Row>
   <Row ss:AutoFitHeight="0">
    <Cell ss:StyleID="s77"/>
    <Cell ss:StyleID="s77"/>
    <Cell ss:StyleID="s77"/>
    <Cell ss:StyleID="s74"><Data ss:Type="String">c108770_g1</Data></Cell>
    <Cell ss:StyleID="s75"><Data ss:Type="String">miraculin-like  </Data></Cell>
    <Cell ss:StyleID="s75"><Data ss:Type="Number">2</Data></Cell>
    <Cell ss:StyleID="s75"><Data ss:Type="String">534-554</Data></Cell>
    <Cell ss:StyleID="s75"/>
    <Cell ss:StyleID="s75"/>
    <Cell ss:StyleID="s75"/>
   </Row>
   <Row ss:AutoFitHeight="0">
    <Cell ss:StyleID="s77"/>
    <Cell ss:StyleID="s77"/>
    <Cell ss:StyleID="s77"/>
    <Cell ss:StyleID="s74"><Data ss:Type="String">c48816_g1</Data></Cell>
    <Cell ss:StyleID="s75"><Data ss:Type="String">uncharacterized protein </Data></Cell>
    <Cell ss:StyleID="s75"><Data ss:Type="Number">2.5</Data></Cell>
    <Cell ss:StyleID="s75"><Data ss:Type="String">372-391</Data></Cell>
    <Cell ss:StyleID="s75"/>
    <Cell ss:StyleID="s75"/>
    <Cell ss:StyleID="s75"/>
   </Row>
   <Row ss:AutoFitHeight="0">
    <Cell ss:StyleID="s77"/>
    <Cell ss:StyleID="s77"/>
    <Cell ss:StyleID="s77"/>
    <Cell ss:StyleID="s74"><Data ss:Type="String">CL1833.Contig1_All</Data></Cell>
    <Cell ss:StyleID="s75"><Data ss:Type="String">5'-3' exoribonuclease 2 </Data></Cell>
    <Cell ss:StyleID="s75"><Data ss:Type="Number">2.5</Data></Cell>
    <Cell ss:StyleID="s75"><Data ss:Type="String">3857-3877</Data></Cell>
    <Cell ss:StyleID="s75"/>
    <Cell ss:StyleID="s75"/>
    <Cell ss:StyleID="s75"/>
   </Row>
   <Row ss:AutoFitHeight="0">
    <Cell ss:StyleID="s77"/>
    <Cell ss:StyleID="s77"/>
    <Cell ss:StyleID="s77"/>
    <Cell ss:StyleID="s74"><Data ss:Type="String">CL1833.Contig2_All</Data></Cell>
    <Cell ss:StyleID="s75"><Data ss:Type="String">NA</Data></Cell>
    <Cell ss:StyleID="s75"><Data ss:Type="Number">2.5</Data></Cell>
    <Cell ss:StyleID="s75"><Data ss:Type="String">202-222</Data></Cell>
    <Cell ss:StyleID="s75"/>
    <Cell ss:StyleID="s75"/>
    <Cell ss:StyleID="s75"/>
   </Row>
   <Row ss:AutoFitHeight="0">
    <Cell ss:StyleID="s77"/>
    <Cell ss:StyleID="s77"/>
    <Cell ss:StyleID="s77"/>
    <Cell ss:StyleID="s74"><Data ss:Type="String">c34426.graph_c0</Data></Cell>
    <Cell ss:StyleID="s75"><Data ss:Type="String">pentatricopeptide repeat-containing protein, mitochondrial-like isoform X1 </Data></Cell>
    <Cell ss:StyleID="s75"><Data ss:Type="Number">3</Data></Cell>
    <Cell ss:StyleID="s75"><Data ss:Type="String">336-356</Data></Cell>
    <Cell ss:StyleID="s75"/>
    <Cell ss:StyleID="s75"/>
    <Cell ss:StyleID="s75"/>
   </Row>
   <Row ss:AutoFitHeight="0">
    <Cell ss:StyleID="s77"/>
    <Cell ss:StyleID="s77"/>
    <Cell ss:StyleID="s77"/>
    <Cell ss:StyleID="s74"><Data ss:Type="String">c121489_g4</Data></Cell>
    <Cell ss:StyleID="s75"><Data ss:Type="String">uncharacterized protein </Data></Cell>
    <Cell ss:StyleID="s75"><Data ss:Type="Number">3</Data></Cell>
    <Cell ss:StyleID="s75"><Data ss:Type="String">595-615</Data></Cell>
    <Cell ss:StyleID="s75"/>
    <Cell ss:StyleID="s75"/>
    <Cell ss:StyleID="s75"/>
   </Row>
   <Row ss:AutoFitHeight="0">
    <Cell ss:StyleID="s77"/>
    <Cell ss:StyleID="s77"/>
    <Cell ss:StyleID="s77"/>
    <Cell ss:StyleID="s74"><Data ss:Type="String">c50837.graph_c0</Data></Cell>
    <Cell ss:StyleID="s75"><Data ss:Type="String">uncharacterized protein </Data></Cell>
    <Cell ss:StyleID="s75"><Data ss:Type="Number">3</Data></Cell>
    <Cell ss:StyleID="s75"><Data ss:Type="String">940-960</Data></Cell>
    <Cell ss:StyleID="s75"/>
    <Cell ss:StyleID="s75"/>
    <Cell ss:StyleID="s75"/>
   </Row>
   <Row ss:AutoFitHeight="0">
    <Cell ss:StyleID="s77"/>
    <Cell ss:StyleID="s77"/>
    <Cell ss:StyleID="s77"/>
    <Cell ss:StyleID="s74"><Data ss:Type="String">c126876_g1</Data></Cell>
    <Cell ss:StyleID="s75"><Data ss:Type="String">NA</Data></Cell>
    <Cell ss:StyleID="s75"><Data ss:Type="Number">3</Data></Cell>
    <Cell ss:StyleID="s75"><Data ss:Type="String">60-80</Data></Cell>
    <Cell ss:StyleID="s75"/>
    <Cell ss:StyleID="s75"/>
    <Cell ss:StyleID="s75"/>
   </Row>
   <Row ss:AutoFitHeight="0">
    <Cell ss:StyleID="s77"/>
    <Cell ss:StyleID="s77"/>
    <Cell ss:StyleID="s77"/>
    <Cell ss:StyleID="s74"><Data ss:Type="String">Unigene12592_All</Data></Cell>
    <Cell ss:StyleID="s75"><Data ss:Type="String">uncharacterized protein </Data></Cell>
    <Cell ss:StyleID="s75"><Data ss:Type="Number">3</Data></Cell>
    <Cell ss:StyleID="s75"><Data ss:Type="String">1314-1334</Data></Cell>
    <Cell ss:StyleID="s75"/>
    <Cell ss:StyleID="s75"/>
    <Cell ss:StyleID="s75"/>
   </Row>
   <Row ss:AutoFitHeight="0">
    <Cell ss:StyleID="s77"/>
    <Cell ss:StyleID="s77"/>
    <Cell ss:StyleID="s77"/>
    <Cell ss:StyleID="s74"><Data ss:Type="String">c100943_g1</Data></Cell>
    <Cell ss:StyleID="s75"><Data ss:Type="String">putative F-box protein</Data></Cell>
    <Cell ss:StyleID="s75"><Data ss:Type="Number">4</Data></Cell>
    <Cell ss:StyleID="s75"><Data ss:Type="String">366-386</Data></Cell>
    <Cell ss:StyleID="s75"><Data ss:Type="Number">376</Data></Cell>
    <Cell ss:StyleID="s75"><Data ss:Type="Number">1</Data></Cell>
    <Cell ss:StyleID="s75"><Data ss:Type="Number">3.5999999999999997E-2</Data></Cell>
   </Row>
   <Row ss:AutoFitHeight="0">
    <Cell ss:StyleID="s77"/>
    <Cell ss:StyleID="s77"/>
    <Cell ss:StyleID="s77"/>
    <Cell ss:StyleID="s74"><Data ss:Type="String">Unigene7433_All</Data></Cell>
    <Cell ss:StyleID="s75"><Data ss:Type="String">F-box protein SKIP23-like</Data></Cell>
    <Cell ss:StyleID="s75"><Data ss:Type="Number">4</Data></Cell>
    <Cell ss:StyleID="s75"><Data ss:Type="String">671-691</Data></Cell>
    <Cell ss:StyleID="s75"><Data ss:Type="Number">681</Data></Cell>
    <Cell ss:StyleID="s75"><Data ss:Type="Number">0</Data></Cell>
    <Cell ss:StyleID="s75"><Data ss:Type="Number">3.2000000000000001E-2</Data></Cell>
   </Row>
   <Row ss:AutoFitHeight="0">
    <Cell ss:StyleID="s77"/>
    <Cell ss:StyleID="s77"/>
    <Cell ss:StyleID="s77"/>
    <Cell ss:StyleID="s74"><Data ss:Type="String">CL5761.Contig1_All</Data></Cell>
    <Cell ss:StyleID="s75"><Data ss:Type="String">viral methyltransferase</Data></Cell>
    <Cell ss:StyleID="s75"><Data ss:Type="Number">4</Data></Cell>
    <Cell ss:StyleID="s75"><Data ss:Type="String">6345-6365</Data></Cell>
    <Cell ss:StyleID="s75"><Data ss:Type="Number">6355</Data></Cell>
    <Cell ss:StyleID="s75"><Data ss:Type="Number">3</Data></Cell>
    <Cell ss:StyleID="s75"><Data ss:Type="Number">2.8000000000000001E-2</Data></Cell>
   </Row>
   <Row ss:AutoFitHeight="0">
    <Cell ss:StyleID="s80"/>
    <Cell ss:StyleID="s80"/>
    <Cell ss:StyleID="s80"/>
    <Cell ss:StyleID="s81"><Data ss:Type="String">CL5761.Contig2_All</Data></Cell>
    <Cell ss:StyleID="s67"><Data ss:Type="String">viral methyltransferase</Data></Cell>
    <Cell ss:StyleID="s67"><Data ss:Type="Number">4</Data></Cell>
    <Cell ss:StyleID="s67"><Data ss:Type="String">6337-6357</Data></Cell>
    <Cell ss:StyleID="s67"><Data ss:Type="Number">6347</Data></Cell>
    <Cell ss:StyleID="s67"><Data ss:Type="Number">3</Data></Cell>
    <Cell ss:StyleID="s67"><Data ss:Type="Number">2.8000000000000001E-2</Data></Cell>
   </Row>
  </Table>
  <WorksheetOptions xmlns="urn:schemas-microsoft-com:office:excel">
   <PageSetup>
    <Header x:Margin="0.3"/>
    <Footer x:Margin="0.3"/>
    <PageMargins x:Bottom="0.75" x:Left="0.7" x:Right="0.7" x:Top="0.75"/>
   </PageSetup>
   <Unsynced/>
   <Print>
    <ValidPrinterInfo/>
    <PaperSizeIndex>9</PaperSizeIndex>
    <HorizontalResolution>600</HorizontalResolution>
    <VerticalResolution>600</VerticalResolution>
   </Print>
   <Selected/>
   <Panes>
    <Pane>
     <Number>3</Number>
     <ActiveRow>254</ActiveRow>
     <ActiveCol>3</ActiveCol>
    </Pane>
   </Panes>
   <ProtectObjects>False</ProtectObjects>
   <ProtectScenarios>False</ProtectScenarios>
  </WorksheetOptions>
 </Worksheet>
 <Worksheet ss:Name="Sheet2">
  <Table ss:ExpandedColumnCount="3" ss:ExpandedRowCount="970" x:FullColumns="1" x:FullRows="1" ss:DefaultColumnWidth="54" ss:DefaultRowHeight="13.5">
   <Column ss:AutoFitWidth="0" ss:Width="150.75"/>
   <Column ss:AutoFitWidth="0" ss:Width="93.75"/>
   <Row ss:AutoFitHeight="0" ss:Height="15">
    <Cell ss:StyleID="s82"/>
   </Row>
   <Row ss:AutoFitHeight="0" ss:Height="15">
    <Cell ss:StyleID="s82"/>
   </Row>
   <Row ss:AutoFitHeight="0" ss:Height="15">
    <Cell ss:StyleID="s82"/>
   </Row>
   <Row ss:AutoFitHeight="0" ss:Height="15">
    <Cell ss:StyleID="s82"/>
   </Row>
   <Row ss:AutoFitHeight="0" ss:Height="15">
    <Cell ss:StyleID="s82"/>
   </Row>
   <Row ss:AutoFitHeight="0" ss:Height="15">
    <Cell ss:StyleID="s82"/>
   </Row>
   <Row ss:AutoFitHeight="0" ss:Height="15">
    <Cell ss:StyleID="s82"/>
   </Row>
   <Row ss:AutoFitHeight="0" ss:Height="15">
    <Cell ss:StyleID="s82"/>
   </Row>
   <Row ss:AutoFitHeight="0" ss:Height="15">
    <Cell ss:StyleID="s82"/>
   </Row>
   <Row ss:AutoFitHeight="0" ss:Height="15">
    <Cell ss:StyleID="s82"/>
   </Row>
   <Row ss:AutoFitHeight="0" ss:Height="15">
    <Cell ss:StyleID="s82"/>
   </Row>
   <Row ss:AutoFitHeight="0" ss:Height="15">
    <Cell ss:StyleID="s82"/>
   </Row>
   <Row ss:AutoFitHeight="0" ss:Height="15">
    <Cell ss:StyleID="s82"/>
   </Row>
   <Row ss:AutoFitHeight="0" ss:Height="15">
    <Cell ss:StyleID="s82"/>
   </Row>
   <Row ss:AutoFitHeight="0" ss:Height="15">
    <Cell ss:StyleID="s82"/>
   </Row>
   <Row ss:Index="19" ss:AutoFitHeight="0" ss:Height="15">
    <Cell ss:StyleID="s82"/>
   </Row>
   <Row ss:AutoFitHeight="0" ss:Height="15">
    <Cell ss:StyleID="s82"/>
   </Row>
   <Row ss:AutoFitHeight="0" ss:Height="15">
    <Cell ss:StyleID="s82"/>
   </Row>
   <Row ss:AutoFitHeight="0" ss:Height="15">
    <Cell ss:StyleID="s82"/>
   </Row>
   <Row ss:AutoFitHeight="0" ss:Height="15">
    <Cell ss:StyleID="s82"/>
   </Row>
   <Row ss:AutoFitHeight="0" ss:Height="15">
    <Cell ss:StyleID="s82"/>
   </Row>
   <Row ss:AutoFitHeight="0" ss:Height="15">
    <Cell ss:StyleID="s82"/>
   </Row>
   <Row ss:AutoFitHeight="0" ss:Height="15">
    <Cell ss:StyleID="s82"/>
   </Row>
   <Row ss:AutoFitHeight="0" ss:Height="15">
    <Cell ss:StyleID="s82"/>
   </Row>
   <Row ss:AutoFitHeight="0" ss:Height="15">
    <Cell ss:StyleID="s82"/>
   </Row>
   <Row ss:AutoFitHeight="0" ss:Height="15">
    <Cell ss:StyleID="s82"/>
   </Row>
   <Row ss:AutoFitHeight="0" ss:Height="15">
    <Cell ss:StyleID="s82"/>
   </Row>
   <Row ss:AutoFitHeight="0" ss:Height="15">
    <Cell ss:StyleID="s82"/>
   </Row>
   <Row ss:Index="35" ss:AutoFitHeight="0" ss:Height="15">
    <Cell ss:StyleID="s82"/>
   </Row>
   <Row ss:AutoFitHeight="0" ss:Height="15">
    <Cell ss:StyleID="s82"/>
   </Row>
   <Row ss:AutoFitHeight="0" ss:Height="15">
    <Cell ss:StyleID="s82"/>
   </Row>
   <Row ss:AutoFitHeight="0" ss:Height="15">
    <Cell ss:StyleID="s82"/>
   </Row>
   <Row ss:AutoFitHeight="0" ss:Height="15">
    <Cell ss:StyleID="s82"/>
   </Row>
   <Row ss:AutoFitHeight="0" ss:Height="15">
    <Cell ss:StyleID="s82"/>
   </Row>
   <Row ss:AutoFitHeight="0" ss:Height="15">
    <Cell ss:StyleID="s82"/>
   </Row>
   <Row ss:AutoFitHeight="0" ss:Height="15">
    <Cell ss:StyleID="s82"/>
   </Row>
   <Row ss:AutoFitHeight="0" ss:Height="15">
    <Cell ss:StyleID="s82"/>
   </Row>
   <Row ss:AutoFitHeight="0" ss:Height="15">
    <Cell ss:StyleID="s82"/>
   </Row>
   <Row ss:AutoFitHeight="0" ss:Height="15">
    <Cell ss:StyleID="s82"/>
   </Row>
   <Row ss:AutoFitHeight="0" ss:Height="15">
    <Cell ss:StyleID="s82"/>
   </Row>
   <Row ss:AutoFitHeight="0" ss:Height="15">
    <Cell ss:StyleID="s82"/>
   </Row>
   <Row ss:AutoFitHeight="0" ss:Height="15">
    <Cell ss:StyleID="s82"/>
   </Row>
   <Row ss:Index="52" ss:AutoFitHeight="0" ss:Height="15">
    <Cell ss:StyleID="s82"/>
   </Row>
   <Row ss:AutoFitHeight="0" ss:Height="15">
    <Cell ss:StyleID="s82"/>
   </Row>
   <Row ss:AutoFitHeight="0" ss:Height="15">
    <Cell ss:StyleID="s82"/>
   </Row>
   <Row ss:AutoFitHeight="0" ss:Height="15">
    <Cell ss:StyleID="s82"/>
   </Row>
   <Row ss:Index="60" ss:AutoFitHeight="0" ss:Height="15">
    <Cell ss:StyleID="s83"/>
   </Row>
   <Row ss:AutoFitHeight="0" ss:Height="15">
    <Cell ss:StyleID="s83"/>
   </Row>
   <Row ss:AutoFitHeight="0" ss:Height="15">
    <Cell ss:StyleID="s83"/>
   </Row>
   <Row ss:Index="69" ss:AutoFitHeight="0" ss:Height="15">
    <Cell ss:StyleID="s83"/>
   </Row>
   <Row ss:AutoFitHeight="0" ss:Height="15">
    <Cell ss:StyleID="s83"/>
   </Row>
   <Row ss:AutoFitHeight="0" ss:Height="15">
    <Cell ss:StyleID="s83"/>
   </Row>
   <Row ss:AutoFitHeight="0" ss:Height="15">
    <Cell ss:StyleID="s83"/>
   </Row>
   <Row ss:Index="77" ss:AutoFitHeight="0" ss:Height="15">
    <Cell ss:StyleID="s83"/>
    <Cell ss:StyleID="s83"/>
   </Row>
   <Row ss:AutoFitHeight="0" ss:Height="15">
    <Cell ss:StyleID="s83"/>
    <Cell ss:StyleID="s83"/>
   </Row>
   <Row ss:AutoFitHeight="0" ss:Height="15">
    <Cell ss:StyleID="s83"/>
    <Cell ss:StyleID="s83"/>
   </Row>
   <Row ss:AutoFitHeight="0" ss:Height="15">
    <Cell ss:StyleID="s83"/>
    <Cell ss:StyleID="s83"/>
   </Row>
   <Row ss:AutoFitHeight="0" ss:Height="15">
    <Cell ss:StyleID="s83"/>
    <Cell ss:StyleID="s83"/>
   </Row>
   <Row ss:AutoFitHeight="0" ss:Height="15">
    <Cell ss:StyleID="s83"/>
    <Cell ss:StyleID="s83"/>
   </Row>
   <Row ss:AutoFitHeight="0" ss:Height="15">
    <Cell ss:StyleID="s83"/>
    <Cell ss:StyleID="s83"/>
   </Row>
   <Row ss:AutoFitHeight="0" ss:Height="15">
    <Cell ss:Index="2" ss:StyleID="s83"/>
   </Row>
   <Row ss:AutoFitHeight="0" ss:Height="15">
    <Cell ss:Index="2" ss:StyleID="s83"/>
   </Row>
   <Row ss:Index="93" ss:AutoFitHeight="0" ss:Height="15">
    <Cell ss:StyleID="s83"/>
   </Row>
   <Row ss:AutoFitHeight="0" ss:Height="15">
    <Cell ss:StyleID="s83"/>
   </Row>
   <Row ss:AutoFitHeight="0" ss:Height="15">
    <Cell ss:StyleID="s83"/>
   </Row>
   <Row ss:AutoFitHeight="0" ss:Height="15">
    <Cell ss:StyleID="s83"/>
   </Row>
   <Row ss:AutoFitHeight="0" ss:Height="15">
    <Cell ss:StyleID="s83"/>
   </Row>
   <Row ss:AutoFitHeight="0" ss:Height="15">
    <Cell ss:StyleID="s83"/>
   </Row>
   <Row ss:AutoFitHeight="0" ss:Height="15">
    <Cell ss:StyleID="s83"/>
   </Row>
   <Row ss:AutoFitHeight="0" ss:Height="15">
    <Cell ss:StyleID="s83"/>
   </Row>
   <Row ss:AutoFitHeight="0" ss:Height="15">
    <Cell ss:StyleID="s83"/>
   </Row>
   <Row ss:Index="104" ss:AutoFitHeight="0" ss:Height="15">
    <Cell ss:StyleID="s83"/>
   </Row>
   <Row ss:AutoFitHeight="0" ss:Height="15">
    <Cell ss:StyleID="s83"/>
   </Row>
   <Row ss:Index="108" ss:AutoFitHeight="0" ss:Height="15">
    <Cell ss:StyleID="s83"/>
   </Row>
   <Row ss:AutoFitHeight="0" ss:Height="15">
    <Cell ss:StyleID="s83"/>
   </Row>
   <Row ss:AutoFitHeight="0" ss:Height="15">
    <Cell ss:StyleID="s83"/>
   </Row>
   <Row ss:AutoFitHeight="0" ss:Height="15">
    <Cell ss:StyleID="s83"/>
   </Row>
   <Row ss:AutoFitHeight="0" ss:Height="15">
    <Cell ss:StyleID="s83"/>
   </Row>
   <Row ss:AutoFitHeight="0" ss:Height="15">
    <Cell ss:StyleID="s83"/>
   </Row>
   <Row ss:AutoFitHeight="0" ss:Height="15">
    <Cell ss:StyleID="s83"/>
   </Row>
   <Row ss:AutoFitHeight="0" ss:Height="15">
    <Cell ss:StyleID="s83"/>
   </Row>
   <Row ss:AutoFitHeight="0" ss:Height="15">
    <Cell ss:StyleID="s83"/>
   </Row>
   <Row ss:Index="120" ss:AutoFitHeight="0" ss:Height="15">
    <Cell ss:StyleID="s83"/>
    <Cell ss:StyleID="s83"/>
   </Row>
   <Row ss:AutoFitHeight="0" ss:Height="15">
    <Cell ss:StyleID="s83"/>
    <Cell ss:StyleID="s83"/>
   </Row>
   <Row ss:AutoFitHeight="0" ss:Height="15">
    <Cell ss:StyleID="s83"/>
    <Cell ss:StyleID="s83"/>
   </Row>
   <Row ss:AutoFitHeight="0" ss:Height="15">
    <Cell ss:Index="2" ss:StyleID="s83"/>
   </Row>
   <Row ss:Index="127" ss:AutoFitHeight="0" ss:Height="15">
    <Cell ss:StyleID="s83"/>
   </Row>
   <Row ss:Index="135" ss:AutoFitHeight="0" ss:Height="15">
    <Cell ss:StyleID="s83"/>
   </Row>
   <Row ss:AutoFitHeight="0" ss:Height="15">
    <Cell ss:StyleID="s83"/>
   </Row>
   <Row ss:AutoFitHeight="0" ss:Height="15">
    <Cell ss:StyleID="s83"/>
   </Row>
   <Row ss:AutoFitHeight="0" ss:Height="15">
    <Cell ss:StyleID="s83"/>
    <Cell ss:StyleID="s83"/>
   </Row>
   <Row ss:AutoFitHeight="0" ss:Height="15">
    <Cell ss:StyleID="s83"/>
    <Cell ss:StyleID="s83"/>
   </Row>
   <Row ss:AutoFitHeight="0" ss:Height="15">
    <Cell ss:StyleID="s83"/>
    <Cell ss:StyleID="s83"/>
   </Row>
   <Row ss:Index="144" ss:AutoFitHeight="0" ss:Height="15">
    <Cell ss:StyleID="s83"/>
   </Row>
   <Row ss:AutoFitHeight="0" ss:Height="15">
    <Cell ss:StyleID="s83"/>
   </Row>
   <Row ss:AutoFitHeight="0" ss:Height="15">
    <Cell ss:StyleID="s83"/>
   </Row>
   <Row ss:AutoFitHeight="0" ss:Height="15">
    <Cell ss:StyleID="s83"/>
   </Row>
   <Row ss:Index="150" ss:AutoFitHeight="0" ss:Height="15">
    <Cell ss:StyleID="s83"/>
   </Row>
   <Row ss:AutoFitHeight="0" ss:Height="15">
    <Cell ss:StyleID="s83"/>
   </Row>
   <Row ss:AutoFitHeight="0" ss:Height="15">
    <Cell ss:StyleID="s83"/>
   </Row>
   <Row ss:AutoFitHeight="0" ss:Height="15">
    <Cell ss:StyleID="s83"/>
   </Row>
   <Row ss:AutoFitHeight="0" ss:Height="15">
    <Cell ss:StyleID="s83"/>
   </Row>
   <Row ss:AutoFitHeight="0" ss:Height="15">
    <Cell ss:StyleID="s83"/>
   </Row>
   <Row ss:Index="159" ss:AutoFitHeight="0" ss:Height="15">
    <Cell ss:StyleID="s83"/>
   </Row>
   <Row ss:AutoFitHeight="0" ss:Height="15">
    <Cell ss:StyleID="s83"/>
   </Row>
   <Row ss:AutoFitHeight="0" ss:Height="15">
    <Cell ss:StyleID="s83"/>
   </Row>
   <Row ss:AutoFitHeight="0" ss:Height="15">
    <Cell ss:StyleID="s83"/>
   </Row>
   <Row ss:Index="165" ss:AutoFitHeight="0" ss:Height="15">
    <Cell ss:StyleID="s83"/>
    <Cell ss:StyleID="s83"/>
   </Row>
   <Row ss:AutoFitHeight="0" ss:Height="15">
    <Cell ss:StyleID="s83"/>
    <Cell ss:StyleID="s83"/>
   </Row>
   <Row ss:AutoFitHeight="0" ss:Height="15">
    <Cell ss:StyleID="s83"/>
    <Cell ss:StyleID="s83"/>
   </Row>
   <Row ss:AutoFitHeight="0" ss:Height="15">
    <Cell ss:StyleID="s83"/>
   </Row>
   <Row ss:AutoFitHeight="0" ss:Height="15">
    <Cell ss:StyleID="s83"/>
   </Row>
   <Row ss:Index="173" ss:AutoFitHeight="0" ss:Height="15">
    <Cell ss:StyleID="s83"/>
   </Row>
   <Row ss:AutoFitHeight="0" ss:Height="15">
    <Cell ss:StyleID="s83"/>
   </Row>
   <Row ss:AutoFitHeight="0" ss:Height="15">
    <Cell ss:StyleID="s83"/>
   </Row>
   <Row ss:AutoFitHeight="0" ss:Height="15">
    <Cell ss:StyleID="s83"/>
   </Row>
   <Row ss:AutoFitHeight="0" ss:Height="15">
    <Cell ss:StyleID="s83"/>
   </Row>
   <Row ss:AutoFitHeight="0" ss:Height="15">
    <Cell ss:StyleID="s83"/>
   </Row>
   <Row ss:Index="180" ss:AutoFitHeight="0" ss:Height="15">
    <Cell ss:StyleID="s83"/>
    <Cell ss:StyleID="s83"/>
   </Row>
   <Row ss:AutoFitHeight="0" ss:Height="15">
    <Cell ss:StyleID="s83"/>
    <Cell ss:StyleID="s83"/>
   </Row>
   <Row ss:AutoFitHeight="0" ss:Height="15">
    <Cell ss:StyleID="s83"/>
   </Row>
   <Row ss:Index="185" ss:AutoFitHeight="0" ss:Height="15">
    <Cell ss:StyleID="s83"/>
   </Row>
   <Row ss:AutoFitHeight="0" ss:Height="15">
    <Cell ss:StyleID="s83"/>
   </Row>
   <Row ss:AutoFitHeight="0" ss:Height="15">
    <Cell ss:StyleID="s83"/>
   </Row>
   <Row ss:Index="192" ss:AutoFitHeight="0" ss:Height="15">
    <Cell ss:StyleID="s83"/>
    <Cell ss:StyleID="s83"/>
   </Row>
   <Row ss:AutoFitHeight="0" ss:Height="15">
    <Cell ss:StyleID="s83"/>
    <Cell ss:StyleID="s83"/>
   </Row>
   <Row ss:AutoFitHeight="0" ss:Height="15">
    <Cell ss:StyleID="s83"/>
    <Cell ss:StyleID="s83"/>
   </Row>
   <Row ss:AutoFitHeight="0" ss:Height="15">
    <Cell ss:StyleID="s83"/>
    <Cell ss:StyleID="s83"/>
   </Row>
   <Row ss:AutoFitHeight="0" ss:Height="15">
    <Cell ss:StyleID="s83"/>
   </Row>
   <Row ss:Index="201" ss:AutoFitHeight="0" ss:Height="15">
    <Cell ss:StyleID="s83"/>
   </Row>
   <Row ss:AutoFitHeight="0" ss:Height="15">
    <Cell ss:StyleID="s83"/>
   </Row>
   <Row ss:AutoFitHeight="0" ss:Height="15">
    <Cell ss:StyleID="s83"/>
   </Row>
   <Row ss:AutoFitHeight="0" ss:Height="15">
    <Cell ss:StyleID="s83"/>
   </Row>
   <Row ss:AutoFitHeight="0" ss:Height="15">
    <Cell ss:StyleID="s83"/>
   </Row>
   <Row ss:AutoFitHeight="0" ss:Height="15">
    <Cell ss:StyleID="s83"/>
    <Cell ss:Index="3" ss:StyleID="s83"/>
   </Row>
   <Row ss:AutoFitHeight="0" ss:Height="15">
    <Cell ss:StyleID="s83"/>
   </Row>
   <Row ss:Index="210" ss:AutoFitHeight="0" ss:Height="15">
    <Cell ss:Index="2" ss:StyleID="s83"/>
   </Row>
   <Row ss:AutoFitHeight="0" ss:Height="15">
    <Cell ss:StyleID="s83"/>
    <Cell ss:StyleID="s83"/>
   </Row>
   <Row ss:AutoFitHeight="0" ss:Height="15">
    <Cell ss:StyleID="s83"/>
   </Row>
   <Row ss:AutoFitHeight="0" ss:Height="15">
    <Cell ss:StyleID="s83"/>
   </Row>
   <Row ss:AutoFitHeight="0" ss:Height="15">
    <Cell ss:StyleID="s83"/>
   </Row>
   <Row ss:AutoFitHeight="0" ss:Height="15">
    <Cell ss:StyleID="s83"/>
   </Row>
   <Row ss:Index="217" ss:AutoFitHeight="0" ss:Height="15">
    <Cell ss:StyleID="s83"/>
   </Row>
   <Row ss:AutoFitHeight="0" ss:Height="15">
    <Cell ss:StyleID="s83"/>
   </Row>
   <Row ss:AutoFitHeight="0" ss:Height="15">
    <Cell ss:StyleID="s83"/>
   </Row>
   <Row ss:AutoFitHeight="0" ss:Height="15">
    <Cell ss:StyleID="s83"/>
   </Row>
   <Row ss:AutoFitHeight="0" ss:Height="15">
    <Cell ss:StyleID="s83"/>
   </Row>
   <Row ss:AutoFitHeight="0" ss:Height="15">
    <Cell ss:StyleID="s83"/>
   </Row>
   <Row ss:AutoFitHeight="0" ss:Height="15">
    <Cell ss:StyleID="s83"/>
   </Row>
   <Row ss:AutoFitHeight="0" ss:Height="15">
    <Cell ss:StyleID="s83"/>
   </Row>
   <Row ss:Index="228" ss:AutoFitHeight="0" ss:Height="15">
    <Cell ss:StyleID="s83"/>
    <Cell ss:StyleID="s83"/>
   </Row>
   <Row ss:AutoFitHeight="0" ss:Height="15">
    <Cell ss:StyleID="s83"/>
    <Cell ss:StyleID="s83"/>
   </Row>
   <Row ss:AutoFitHeight="0" ss:Height="15">
    <Cell ss:StyleID="s83"/>
    <Cell ss:StyleID="s83"/>
   </Row>
   <Row ss:AutoFitHeight="0" ss:Height="15">
    <Cell ss:StyleID="s83"/>
   </Row>
   <Row ss:Index="235" ss:AutoFitHeight="0" ss:Height="15">
    <Cell ss:StyleID="s83"/>
   </Row>
   <Row ss:AutoFitHeight="0" ss:Height="15">
    <Cell ss:StyleID="s83"/>
   </Row>
   <Row ss:AutoFitHeight="0" ss:Height="15">
    <Cell ss:StyleID="s83"/>
   </Row>
   <Row ss:Index="250" ss:AutoFitHeight="0" ss:Height="15">
    <Cell ss:StyleID="s83"/>
    <Cell ss:StyleID="s83"/>
   </Row>
   <Row ss:AutoFitHeight="0" ss:Height="15">
    <Cell ss:StyleID="s83"/>
   </Row>
   <Row ss:AutoFitHeight="0" ss:Height="15">
    <Cell ss:StyleID="s83"/>
   </Row>
   <Row ss:AutoFitHeight="0" ss:Height="15">
    <Cell ss:StyleID="s83"/>
   </Row>
   <Row ss:AutoFitHeight="0" ss:Height="15">
    <Cell ss:StyleID="s83"/>
   </Row>
   <Row ss:Index="256" ss:AutoFitHeight="0" ss:Height="15">
    <Cell ss:StyleID="s83"/>
    <Cell ss:StyleID="s83"/>
   </Row>
   <Row ss:AutoFitHeight="0" ss:Height="15">
    <Cell ss:StyleID="s83"/>
    <Cell ss:StyleID="s83"/>
   </Row>
   <Row ss:AutoFitHeight="0" ss:Height="15">
    <Cell ss:StyleID="s83"/>
    <Cell ss:StyleID="s83"/>
   </Row>
   <Row ss:AutoFitHeight="0" ss:Height="15">
    <Cell ss:StyleID="s83"/>
    <Cell ss:StyleID="s83"/>
   </Row>
   <Row ss:AutoFitHeight="0" ss:Height="15">
    <Cell ss:Index="2" ss:StyleID="s83"/>
   </Row>
   <Row ss:AutoFitHeight="0" ss:Height="15">
    <Cell ss:Index="2" ss:StyleID="s83"/>
   </Row>
   <Row ss:AutoFitHeight="0" ss:Height="15">
    <Cell ss:Index="2" ss:StyleID="s83"/>
   </Row>
   <Row ss:AutoFitHeight="0" ss:Height="15">
    <Cell ss:Index="2" ss:StyleID="s83"/>
   </Row>
   <Row ss:AutoFitHeight="0" ss:Height="15">
    <Cell ss:Index="2" ss:StyleID="s83"/>
   </Row>
   <Row ss:AutoFitHeight="0" ss:Height="15">
    <Cell ss:StyleID="s83"/>
   </Row>
   <Row ss:AutoFitHeight="0" ss:Height="15">
    <Cell ss:StyleID="s83"/>
   </Row>
   <Row ss:AutoFitHeight="0" ss:Height="15">
    <Cell ss:StyleID="s83"/>
   </Row>
   <Row ss:AutoFitHeight="0" ss:Height="15">
    <Cell ss:StyleID="s83"/>
   </Row>
   <Row ss:AutoFitHeight="0" ss:Height="15">
    <Cell ss:StyleID="s83"/>
   </Row>
   <Row ss:AutoFitHeight="0" ss:Height="15">
    <Cell ss:StyleID="s83"/>
   </Row>
   <Row ss:AutoFitHeight="0" ss:Height="15">
    <Cell ss:StyleID="s83"/>
   </Row>
   <Row ss:AutoFitHeight="0" ss:Height="15">
    <Cell ss:StyleID="s83"/>
   </Row>
   <Row ss:AutoFitHeight="0" ss:Height="15">
    <Cell ss:StyleID="s83"/>
   </Row>
   <Row ss:AutoFitHeight="0" ss:Height="15">
    <Cell ss:StyleID="s83"/>
   </Row>
   <Row ss:AutoFitHeight="0" ss:Height="15">
    <Cell ss:StyleID="s83"/>
   </Row>
   <Row ss:AutoFitHeight="0" ss:Height="15">
    <Cell ss:StyleID="s83"/>
   </Row>
   <Row ss:Index="279" ss:AutoFitHeight="0" ss:Height="15">
    <Cell ss:StyleID="s83"/>
   </Row>
   <Row ss:AutoFitHeight="0" ss:Height="15">
    <Cell ss:StyleID="s83"/>
   </Row>
   <Row ss:AutoFitHeight="0" ss:Height="15">
    <Cell ss:StyleID="s83"/>
   </Row>
   <Row ss:AutoFitHeight="0" ss:Height="15">
    <Cell ss:StyleID="s83"/>
   </Row>
   <Row ss:Index="285" ss:AutoFitHeight="0" ss:Height="15">
    <Cell ss:StyleID="s83"/>
   </Row>
   <Row ss:AutoFitHeight="0" ss:Height="15">
    <Cell ss:StyleID="s83"/>
   </Row>
   <Row ss:AutoFitHeight="0" ss:Height="15">
    <Cell ss:StyleID="s83"/>
   </Row>
   <Row ss:AutoFitHeight="0" ss:Height="15">
    <Cell ss:StyleID="s83"/>
   </Row>
   <Row ss:AutoFitHeight="0" ss:Height="15">
    <Cell ss:StyleID="s83"/>
   </Row>
   <Row ss:AutoFitHeight="0" ss:Height="15">
    <Cell ss:StyleID="s83"/>
   </Row>
   <Row ss:AutoFitHeight="0" ss:Height="15">
    <Cell ss:StyleID="s83"/>
   </Row>
   <Row ss:AutoFitHeight="0" ss:Height="15">
    <Cell ss:StyleID="s83"/>
   </Row>
   <Row ss:AutoFitHeight="0" ss:Height="15">
    <Cell ss:StyleID="s83"/>
   </Row>
   <Row ss:AutoFitHeight="0" ss:Height="15">
    <Cell ss:StyleID="s83"/>
   </Row>
   <Row ss:Index="296" ss:AutoFitHeight="0" ss:Height="15">
    <Cell ss:StyleID="s83"/>
   </Row>
   <Row ss:AutoFitHeight="0" ss:Height="15">
    <Cell ss:StyleID="s83"/>
   </Row>
   <Row ss:AutoFitHeight="0" ss:Height="15">
    <Cell ss:StyleID="s83"/>
    <Cell ss:StyleID="s83"/>
   </Row>
   <Row ss:AutoFitHeight="0" ss:Height="15">
    <Cell ss:StyleID="s83"/>
    <Cell ss:StyleID="s83"/>
   </Row>
   <Row ss:Index="302" ss:AutoFitHeight="0" ss:Height="15">
    <Cell ss:StyleID="s83"/>
   </Row>
   <Row ss:AutoFitHeight="0" ss:Height="15">
    <Cell ss:StyleID="s83"/>
   </Row>
   <Row ss:AutoFitHeight="0" ss:Height="15">
    <Cell ss:StyleID="s83"/>
   </Row>
   <Row ss:AutoFitHeight="0" ss:Height="15">
    <Cell ss:StyleID="s83"/>
   </Row>
   <Row ss:AutoFitHeight="0" ss:Height="15">
    <Cell ss:StyleID="s83"/>
   </Row>
   <Row ss:AutoFitHeight="0" ss:Height="15">
    <Cell ss:StyleID="s83"/>
   </Row>
   <Row ss:AutoFitHeight="0" ss:Height="15">
    <Cell ss:StyleID="s83"/>
   </Row>
   <Row ss:AutoFitHeight="0" ss:Height="15">
    <Cell ss:StyleID="s83"/>
   </Row>
   <Row ss:AutoFitHeight="0" ss:Height="15">
    <Cell ss:StyleID="s83"/>
   </Row>
   <Row ss:AutoFitHeight="0" ss:Height="15">
    <Cell ss:StyleID="s83"/>
   </Row>
   <Row ss:AutoFitHeight="0" ss:Height="15">
    <Cell ss:StyleID="s83"/>
   </Row>
   <Row ss:AutoFitHeight="0" ss:Height="15">
    <Cell ss:StyleID="s83"/>
   </Row>
   <Row ss:AutoFitHeight="0" ss:Height="15">
    <Cell ss:StyleID="s83"/>
   </Row>
   <Row ss:AutoFitHeight="0" ss:Height="15">
    <Cell ss:StyleID="s83"/>
   </Row>
   <Row ss:AutoFitHeight="0" ss:Height="15">
    <Cell ss:StyleID="s83"/>
   </Row>
   <Row ss:AutoFitHeight="0" ss:Height="15">
    <Cell ss:StyleID="s83"/>
   </Row>
   <Row ss:AutoFitHeight="0" ss:Height="15">
    <Cell ss:StyleID="s83"/>
   </Row>
   <Row ss:Index="329" ss:AutoFitHeight="0" ss:Height="15">
    <Cell ss:StyleID="s83"/>
    <Cell ss:StyleID="s83"/>
   </Row>
   <Row ss:AutoFitHeight="0" ss:Height="15">
    <Cell ss:StyleID="s83"/>
    <Cell ss:StyleID="s83"/>
   </Row>
   <Row ss:AutoFitHeight="0" ss:Height="15">
    <Cell ss:StyleID="s83"/>
    <Cell ss:StyleID="s83"/>
   </Row>
   <Row ss:AutoFitHeight="0" ss:Height="15">
    <Cell ss:StyleID="s83"/>
    <Cell ss:StyleID="s83"/>
   </Row>
   <Row ss:AutoFitHeight="0" ss:Height="15">
    <Cell ss:StyleID="s83"/>
    <Cell ss:StyleID="s83"/>
   </Row>
   <Row ss:AutoFitHeight="0" ss:Height="15">
    <Cell ss:StyleID="s83"/>
    <Cell ss:StyleID="s83"/>
   </Row>
   <Row ss:AutoFitHeight="0" ss:Height="15">
    <Cell ss:StyleID="s83"/>
    <Cell ss:StyleID="s83"/>
   </Row>
   <Row ss:AutoFitHeight="0" ss:Height="15">
    <Cell ss:StyleID="s83"/>
    <Cell ss:StyleID="s83"/>
   </Row>
   <Row ss:AutoFitHeight="0" ss:Height="15">
    <Cell ss:StyleID="s83"/>
    <Cell ss:StyleID="s83"/>
   </Row>
   <Row ss:AutoFitHeight="0" ss:Height="15">
    <Cell ss:StyleID="s83"/>
    <Cell ss:StyleID="s83"/>
   </Row>
   <Row ss:AutoFitHeight="0" ss:Height="15">
    <Cell ss:StyleID="s83"/>
    <Cell ss:StyleID="s83"/>
   </Row>
   <Row ss:AutoFitHeight="0" ss:Height="15">
    <Cell ss:StyleID="s83"/>
    <Cell ss:StyleID="s83"/>
   </Row>
   <Row ss:AutoFitHeight="0" ss:Height="15">
    <Cell ss:StyleID="s83"/>
    <Cell ss:StyleID="s83"/>
   </Row>
   <Row ss:AutoFitHeight="0" ss:Height="15">
    <Cell ss:StyleID="s83"/>
    <Cell ss:StyleID="s83"/>
   </Row>
   <Row ss:AutoFitHeight="0" ss:Height="15">
    <Cell ss:StyleID="s83"/>
    <Cell ss:StyleID="s83"/>
   </Row>
   <Row ss:AutoFitHeight="0" ss:Height="15">
    <Cell ss:StyleID="s83"/>
    <Cell ss:StyleID="s83"/>
   </Row>
   <Row ss:AutoFitHeight="0" ss:Height="15">
    <Cell ss:StyleID="s83"/>
    <Cell ss:StyleID="s83"/>
   </Row>
   <Row ss:AutoFitHeight="0" ss:Height="15">
    <Cell ss:StyleID="s83"/>
    <Cell ss:StyleID="s83"/>
   </Row>
   <Row ss:AutoFitHeight="0" ss:Height="15">
    <Cell ss:StyleID="s83"/>
    <Cell ss:StyleID="s83"/>
   </Row>
   <Row ss:AutoFitHeight="0" ss:Height="15">
    <Cell ss:StyleID="s83"/>
    <Cell ss:StyleID="s83"/>
   </Row>
   <Row ss:AutoFitHeight="0" ss:Height="15">
    <Cell ss:StyleID="s83"/>
    <Cell ss:StyleID="s83"/>
   </Row>
   <Row ss:AutoFitHeight="0" ss:Height="15">
    <Cell ss:StyleID="s83"/>
   </Row>
   <Row ss:AutoFitHeight="0" ss:Height="15">
    <Cell ss:StyleID="s83"/>
   </Row>
   <Row ss:Index="368" ss:AutoFitHeight="0" ss:Height="15">
    <Cell ss:Index="2" ss:StyleID="s83"/>
   </Row>
   <Row ss:AutoFitHeight="0" ss:Height="15">
    <Cell ss:Index="2" ss:StyleID="s83"/>
   </Row>
   <Row ss:AutoFitHeight="0" ss:Height="15">
    <Cell ss:Index="2" ss:StyleID="s83"/>
   </Row>
   <Row ss:AutoFitHeight="0" ss:Height="15">
    <Cell ss:Index="2" ss:StyleID="s83"/>
   </Row>
   <Row ss:Index="373" ss:AutoFitHeight="0" ss:Height="15">
    <Cell ss:StyleID="s83"/>
   </Row>
   <Row ss:AutoFitHeight="0" ss:Height="15">
    <Cell ss:StyleID="s83"/>
   </Row>
   <Row ss:AutoFitHeight="0" ss:Height="15">
    <Cell ss:StyleID="s83"/>
   </Row>
   <Row ss:AutoFitHeight="0" ss:Height="15">
    <Cell ss:StyleID="s83"/>
   </Row>
   <Row ss:AutoFitHeight="0" ss:Height="15">
    <Cell ss:StyleID="s83"/>
   </Row>
   <Row ss:AutoFitHeight="0" ss:Height="15">
    <Cell ss:StyleID="s83"/>
   </Row>
   <Row ss:AutoFitHeight="0" ss:Height="15">
    <Cell ss:StyleID="s83"/>
   </Row>
   <Row ss:AutoFitHeight="0" ss:Height="15">
    <Cell ss:StyleID="s83"/>
   </Row>
   <Row ss:AutoFitHeight="0" ss:Height="15">
    <Cell ss:StyleID="s83"/>
   </Row>
   <Row ss:AutoFitHeight="0" ss:Height="15">
    <Cell ss:StyleID="s83"/>
   </Row>
   <Row ss:AutoFitHeight="0" ss:Height="15">
    <Cell ss:StyleID="s83"/>
   </Row>
   <Row ss:AutoFitHeight="0" ss:Height="15">
    <Cell ss:StyleID="s83"/>
   </Row>
   <Row ss:AutoFitHeight="0" ss:Height="15">
    <Cell ss:StyleID="s83"/>
   </Row>
   <Row ss:AutoFitHeight="0" ss:Height="15">
    <Cell ss:StyleID="s83"/>
   </Row>
   <Row ss:AutoFitHeight="0" ss:Height="15">
    <Cell ss:StyleID="s83"/>
   </Row>
   <Row ss:Index="389" ss:AutoFitHeight="0" ss:Height="15">
    <Cell ss:StyleID="s83"/>
    <Cell ss:StyleID="s83"/>
   </Row>
   <Row ss:AutoFitHeight="0" ss:Height="15">
    <Cell ss:StyleID="s83"/>
    <Cell ss:StyleID="s83"/>
   </Row>
   <Row ss:AutoFitHeight="0" ss:Height="15">
    <Cell ss:StyleID="s83"/>
    <Cell ss:StyleID="s83"/>
   </Row>
   <Row ss:AutoFitHeight="0" ss:Height="15">
    <Cell ss:StyleID="s83"/>
    <Cell ss:StyleID="s83"/>
   </Row>
   <Row ss:AutoFitHeight="0" ss:Height="15">
    <Cell ss:StyleID="s83"/>
    <Cell ss:StyleID="s83"/>
   </Row>
   <Row ss:AutoFitHeight="0" ss:Height="15">
    <Cell ss:StyleID="s83"/>
    <Cell ss:StyleID="s83"/>
   </Row>
   <Row ss:AutoFitHeight="0" ss:Height="15">
    <Cell ss:StyleID="s83"/>
    <Cell ss:StyleID="s83"/>
   </Row>
   <Row ss:AutoFitHeight="0" ss:Height="15">
    <Cell ss:StyleID="s83"/>
   </Row>
   <Row ss:AutoFitHeight="0" ss:Height="15">
    <Cell ss:StyleID="s83"/>
   </Row>
   <Row ss:Index="405" ss:AutoFitHeight="0" ss:Height="15">
    <Cell ss:StyleID="s83"/>
   </Row>
   <Row ss:AutoFitHeight="0" ss:Height="15">
    <Cell ss:StyleID="s83"/>
   </Row>
   <Row ss:AutoFitHeight="0" ss:Height="15">
    <Cell ss:StyleID="s83"/>
   </Row>
   <Row ss:AutoFitHeight="0" ss:Height="15">
    <Cell ss:StyleID="s83"/>
   </Row>
   <Row ss:AutoFitHeight="0" ss:Height="15">
    <Cell ss:StyleID="s83"/>
   </Row>
   <Row ss:Index="412" ss:AutoFitHeight="0" ss:Height="15">
    <Cell ss:StyleID="s83"/>
    <Cell ss:StyleID="s83"/>
   </Row>
   <Row ss:AutoFitHeight="0" ss:Height="15">
    <Cell ss:StyleID="s83"/>
    <Cell ss:StyleID="s83"/>
   </Row>
   <Row ss:AutoFitHeight="0" ss:Height="15">
    <Cell ss:StyleID="s83"/>
    <Cell ss:StyleID="s83"/>
   </Row>
   <Row ss:AutoFitHeight="0" ss:Height="15">
    <Cell ss:StyleID="s83"/>
    <Cell ss:StyleID="s83"/>
   </Row>
   <Row ss:AutoFitHeight="0" ss:Height="15">
    <Cell ss:StyleID="s83"/>
   </Row>
   <Row ss:Index="421" ss:AutoFitHeight="0" ss:Height="15">
    <Cell ss:StyleID="s83"/>
   </Row>
   <Row ss:AutoFitHeight="0" ss:Height="15">
    <Cell ss:StyleID="s83"/>
   </Row>
   <Row ss:AutoFitHeight="0" ss:Height="15">
    <Cell ss:StyleID="s83"/>
   </Row>
   <Row ss:AutoFitHeight="0" ss:Height="15">
    <Cell ss:StyleID="s83"/>
   </Row>
   <Row ss:Index="428" ss:AutoFitHeight="0" ss:Height="15">
    <Cell ss:StyleID="s83"/>
    <Cell ss:StyleID="s83"/>
   </Row>
   <Row ss:AutoFitHeight="0" ss:Height="15">
    <Cell ss:StyleID="s83"/>
    <Cell ss:StyleID="s83"/>
   </Row>
   <Row ss:AutoFitHeight="0" ss:Height="15">
    <Cell ss:StyleID="s83"/>
    <Cell ss:StyleID="s83"/>
   </Row>
   <Row ss:AutoFitHeight="0" ss:Height="15">
    <Cell ss:StyleID="s83"/>
    <Cell ss:StyleID="s83"/>
   </Row>
   <Row ss:AutoFitHeight="0" ss:Height="15">
    <Cell ss:StyleID="s83"/>
   </Row>
   <Row ss:AutoFitHeight="0" ss:Height="15">
    <Cell ss:StyleID="s83"/>
   </Row>
   <Row ss:AutoFitHeight="0" ss:Height="15">
    <Cell ss:StyleID="s83"/>
   </Row>
   <Row ss:Index="439" ss:AutoFitHeight="0" ss:Height="15">
    <Cell ss:StyleID="s83"/>
   </Row>
   <Row ss:AutoFitHeight="0" ss:Height="15">
    <Cell ss:StyleID="s83"/>
   </Row>
   <Row ss:AutoFitHeight="0" ss:Height="15">
    <Cell ss:StyleID="s83"/>
   </Row>
   <Row ss:Index="445" ss:AutoFitHeight="0" ss:Height="15">
    <Cell ss:StyleID="s83"/>
   </Row>
   <Row ss:AutoFitHeight="0" ss:Height="15">
    <Cell ss:StyleID="s83"/>
    <Cell ss:StyleID="s83"/>
   </Row>
   <Row ss:AutoFitHeight="0" ss:Height="15">
    <Cell ss:StyleID="s83"/>
   </Row>
   <Row ss:Index="450" ss:AutoFitHeight="0" ss:Height="15">
    <Cell ss:StyleID="s83"/>
    <Cell ss:StyleID="s83"/>
   </Row>
   <Row ss:AutoFitHeight="0" ss:Height="15">
    <Cell ss:StyleID="s83"/>
   </Row>
   <Row ss:AutoFitHeight="0" ss:Height="15">
    <Cell ss:StyleID="s83"/>
   </Row>
   <Row ss:Index="454" ss:AutoFitHeight="0" ss:Height="15">
    <Cell ss:StyleID="s83"/>
   </Row>
   <Row ss:AutoFitHeight="0" ss:Height="15">
    <Cell ss:StyleID="s83"/>
   </Row>
   <Row ss:Index="458" ss:AutoFitHeight="0" ss:Height="15">
    <Cell ss:StyleID="s83"/>
    <Cell ss:StyleID="s83"/>
   </Row>
   <Row ss:AutoFitHeight="0" ss:Height="15">
    <Cell ss:StyleID="s83"/>
    <Cell ss:StyleID="s83"/>
   </Row>
   <Row ss:AutoFitHeight="0" ss:Height="15">
    <Cell ss:StyleID="s83"/>
    <Cell ss:StyleID="s83"/>
   </Row>
   <Row ss:AutoFitHeight="0" ss:Height="15">
    <Cell ss:StyleID="s83"/>
    <Cell ss:StyleID="s83"/>
   </Row>
   <Row ss:AutoFitHeight="0" ss:Height="15">
    <Cell ss:StyleID="s83"/>
   </Row>
   <Row ss:AutoFitHeight="0" ss:Height="15">
    <Cell ss:StyleID="s83"/>
   </Row>
   <Row ss:Index="468" ss:AutoFitHeight="0" ss:Height="15">
    <Cell ss:StyleID="s83"/>
   </Row>
   <Row ss:AutoFitHeight="0" ss:Height="15">
    <Cell ss:StyleID="s83"/>
   </Row>
   <Row ss:AutoFitHeight="0" ss:Height="15">
    <Cell ss:StyleID="s83"/>
   </Row>
   <Row ss:Index="473" ss:AutoFitHeight="0" ss:Height="15">
    <Cell ss:StyleID="s83"/>
    <Cell ss:StyleID="s64"/>
   </Row>
   <Row ss:AutoFitHeight="0" ss:Height="15">
    <Cell ss:StyleID="s64"/>
    <Cell ss:StyleID="s64"/>
   </Row>
   <Row ss:AutoFitHeight="0" ss:Height="15">
    <Cell ss:StyleID="s83"/>
    <Cell ss:StyleID="s64"/>
   </Row>
   <Row ss:AutoFitHeight="0" ss:Height="15">
    <Cell ss:StyleID="s83"/>
    <Cell ss:StyleID="s83"/>
   </Row>
   <Row ss:AutoFitHeight="0" ss:Height="15">
    <Cell ss:Index="2" ss:StyleID="s83"/>
   </Row>
   <Row ss:AutoFitHeight="0" ss:Height="15">
    <Cell ss:Index="2" ss:StyleID="s83"/>
   </Row>
   <Row ss:AutoFitHeight="0" ss:Height="15">
    <Cell ss:Index="2" ss:StyleID="s64"/>
   </Row>
   <Row ss:AutoFitHeight="0" ss:Height="15">
    <Cell ss:Index="2" ss:StyleID="s83"/>
   </Row>
   <Row ss:AutoFitHeight="0" ss:Height="15">
    <Cell ss:Index="2" ss:StyleID="s83"/>
   </Row>
   <Row ss:AutoFitHeight="0" ss:Height="15">
    <Cell ss:Index="2" ss:StyleID="s83"/>
   </Row>
   <Row ss:AutoFitHeight="0" ss:Height="15">
    <Cell ss:Index="2" ss:StyleID="s83"/>
   </Row>
   <Row ss:Index="488" ss:AutoFitHeight="0" ss:Height="15">
    <Cell ss:StyleID="s64"/>
   </Row>
   <Row ss:AutoFitHeight="0" ss:Height="15">
    <Cell ss:StyleID="s64"/>
   </Row>
   <Row ss:AutoFitHeight="0" ss:Height="15">
    <Cell ss:StyleID="s64"/>
   </Row>
   <Row ss:AutoFitHeight="0" ss:Height="15">
    <Cell ss:StyleID="s64"/>
   </Row>
   <Row ss:AutoFitHeight="0" ss:Height="15">
    <Cell ss:StyleID="s64"/>
   </Row>
   <Row ss:AutoFitHeight="0" ss:Height="15">
    <Cell ss:StyleID="s64"/>
   </Row>
   <Row ss:AutoFitHeight="0" ss:Height="15">
    <Cell ss:StyleID="s83"/>
   </Row>
   <Row ss:AutoFitHeight="0" ss:Height="15">
    <Cell ss:StyleID="s83"/>
   </Row>
   <Row ss:AutoFitHeight="0" ss:Height="15">
    <Cell ss:StyleID="s83"/>
   </Row>
   <Row ss:AutoFitHeight="0" ss:Height="15">
    <Cell ss:StyleID="s64"/>
   </Row>
   <Row ss:AutoFitHeight="0" ss:Height="15">
    <Cell ss:StyleID="s83"/>
   </Row>
   <Row ss:AutoFitHeight="0" ss:Height="15">
    <Cell ss:StyleID="s83"/>
   </Row>
   <Row ss:AutoFitHeight="0" ss:Height="15">
    <Cell ss:StyleID="s83"/>
   </Row>
   <Row ss:AutoFitHeight="0" ss:Height="15">
    <Cell ss:StyleID="s64"/>
   </Row>
   <Row ss:AutoFitHeight="0" ss:Height="15">
    <Cell ss:StyleID="s64"/>
   </Row>
   <Row ss:AutoFitHeight="0" ss:Height="15">
    <Cell ss:StyleID="s83"/>
   </Row>
   <Row ss:Index="508" ss:AutoFitHeight="0" ss:Height="15">
    <Cell ss:StyleID="s83"/>
    <Cell ss:StyleID="s83"/>
   </Row>
   <Row ss:AutoFitHeight="0" ss:Height="15">
    <Cell ss:StyleID="s83"/>
    <Cell ss:StyleID="s83"/>
   </Row>
   <Row ss:AutoFitHeight="0" ss:Height="15">
    <Cell ss:StyleID="s83"/>
    <Cell ss:StyleID="s83"/>
   </Row>
   <Row ss:AutoFitHeight="0" ss:Height="15">
    <Cell ss:StyleID="s83"/>
    <Cell ss:StyleID="s83"/>
   </Row>
   <Row ss:AutoFitHeight="0" ss:Height="15">
    <Cell ss:StyleID="s83"/>
    <Cell ss:StyleID="s83"/>
   </Row>
   <Row ss:AutoFitHeight="0" ss:Height="15">
    <Cell ss:StyleID="s83"/>
    <Cell ss:StyleID="s83"/>
   </Row>
   <Row ss:AutoFitHeight="0" ss:Height="15">
    <Cell ss:StyleID="s83"/>
    <Cell ss:StyleID="s83"/>
   </Row>
   <Row ss:AutoFitHeight="0" ss:Height="15">
    <Cell ss:StyleID="s83"/>
    <Cell ss:StyleID="s83"/>
   </Row>
   <Row ss:AutoFitHeight="0" ss:Height="15">
    <Cell ss:StyleID="s83"/>
   </Row>
   <Row ss:AutoFitHeight="0" ss:Height="15">
    <Cell ss:StyleID="s83"/>
   </Row>
   <Row ss:AutoFitHeight="0" ss:Height="15">
    <Cell ss:StyleID="s83"/>
   </Row>
   <Row ss:Index="527" ss:AutoFitHeight="0" ss:Height="15">
    <Cell ss:StyleID="s83"/>
   </Row>
   <Row ss:AutoFitHeight="0" ss:Height="15">
    <Cell ss:StyleID="s83"/>
   </Row>
   <Row ss:AutoFitHeight="0" ss:Height="15">
    <Cell ss:StyleID="s83"/>
   </Row>
   <Row ss:AutoFitHeight="0" ss:Height="15">
    <Cell ss:StyleID="s83"/>
   </Row>
   <Row ss:AutoFitHeight="0" ss:Height="15">
    <Cell ss:StyleID="s83"/>
   </Row>
   <Row ss:AutoFitHeight="0" ss:Height="15">
    <Cell ss:StyleID="s83"/>
   </Row>
   <Row ss:AutoFitHeight="0" ss:Height="15">
    <Cell ss:StyleID="s83"/>
   </Row>
   <Row ss:AutoFitHeight="0" ss:Height="15">
    <Cell ss:StyleID="s83"/>
   </Row>
   <Row ss:AutoFitHeight="0" ss:Height="15">
    <Cell ss:StyleID="s83"/>
   </Row>
   <Row ss:AutoFitHeight="0" ss:Height="15">
    <Cell ss:StyleID="s83"/>
   </Row>
   <Row ss:AutoFitHeight="0" ss:Height="15">
    <Cell ss:StyleID="s83"/>
   </Row>
   <Row ss:AutoFitHeight="0" ss:Height="15">
    <Cell ss:StyleID="s83"/>
   </Row>
   <Row ss:AutoFitHeight="0" ss:Height="15">
    <Cell ss:StyleID="s83"/>
   </Row>
   <Row ss:Index="542" ss:AutoFitHeight="0" ss:Height="15">
    <Cell ss:StyleID="s83"/>
    <Cell ss:StyleID="s83"/>
   </Row>
   <Row ss:AutoFitHeight="0" ss:Height="15">
    <Cell ss:StyleID="s83"/>
    <Cell ss:StyleID="s83"/>
   </Row>
   <Row ss:AutoFitHeight="0" ss:Height="15">
    <Cell ss:StyleID="s83"/>
    <Cell ss:StyleID="s83"/>
   </Row>
   <Row ss:AutoFitHeight="0" ss:Height="15">
    <Cell ss:Index="2" ss:StyleID="s83"/>
   </Row>
   <Row ss:Index="549" ss:AutoFitHeight="0" ss:Height="15">
    <Cell ss:StyleID="s83"/>
   </Row>
   <Row ss:AutoFitHeight="0" ss:Height="15">
    <Cell ss:StyleID="s83"/>
   </Row>
   <Row ss:Index="555" ss:AutoFitHeight="0" ss:Height="15">
    <Cell ss:StyleID="s83"/>
    <Cell ss:StyleID="s83"/>
   </Row>
   <Row ss:AutoFitHeight="0" ss:Height="15">
    <Cell ss:StyleID="s83"/>
    <Cell ss:StyleID="s83"/>
   </Row>
   <Row ss:AutoFitHeight="0" ss:Height="15">
    <Cell ss:StyleID="s83"/>
    <Cell ss:StyleID="s83"/>
   </Row>
   <Row ss:AutoFitHeight="0" ss:Height="15">
    <Cell ss:StyleID="s83"/>
    <Cell ss:StyleID="s83"/>
   </Row>
   <Row ss:AutoFitHeight="0" ss:Height="15">
    <Cell ss:StyleID="s83"/>
   </Row>
   <Row ss:AutoFitHeight="0" ss:Height="15">
    <Cell ss:StyleID="s83"/>
   </Row>
   <Row ss:Index="565" ss:AutoFitHeight="0" ss:Height="15">
    <Cell ss:StyleID="s83"/>
   </Row>
   <Row ss:AutoFitHeight="0" ss:Height="15">
    <Cell ss:StyleID="s83"/>
   </Row>
   <Row ss:AutoFitHeight="0" ss:Height="15">
    <Cell ss:StyleID="s83"/>
   </Row>
   <Row ss:AutoFitHeight="0" ss:Height="15">
    <Cell ss:StyleID="s83"/>
   </Row>
   <Row ss:AutoFitHeight="0" ss:Height="15">
    <Cell ss:StyleID="s83"/>
   </Row>
   <Row ss:AutoFitHeight="0" ss:Height="15">
    <Cell ss:StyleID="s83"/>
   </Row>
   <Row ss:Index="573" ss:AutoFitHeight="0" ss:Height="15">
    <Cell ss:StyleID="s83"/>
   </Row>
   <Row ss:AutoFitHeight="0" ss:Height="15">
    <Cell ss:StyleID="s83"/>
   </Row>
   <Row ss:AutoFitHeight="0" ss:Height="15">
    <Cell ss:StyleID="s83"/>
   </Row>
   <Row ss:AutoFitHeight="0" ss:Height="15">
    <Cell ss:StyleID="s83"/>
   </Row>
   <Row ss:AutoFitHeight="0" ss:Height="15">
    <Cell ss:StyleID="s83"/>
   </Row>
   <Row ss:Index="579" ss:AutoFitHeight="0" ss:Height="15">
    <Cell ss:StyleID="s83"/>
    <Cell ss:StyleID="s83"/>
   </Row>
   <Row ss:AutoFitHeight="0" ss:Height="15">
    <Cell ss:StyleID="s83"/>
    <Cell ss:StyleID="s83"/>
   </Row>
   <Row ss:AutoFitHeight="0" ss:Height="15">
    <Cell ss:StyleID="s83"/>
    <Cell ss:StyleID="s83"/>
   </Row>
   <Row ss:AutoFitHeight="0" ss:Height="15">
    <Cell ss:StyleID="s83"/>
    <Cell ss:StyleID="s83"/>
   </Row>
   <Row ss:Index="584" ss:AutoFitHeight="0" ss:Height="15">
    <Cell ss:StyleID="s83"/>
    <Cell ss:StyleID="s83"/>
   </Row>
   <Row ss:AutoFitHeight="0" ss:Height="15">
    <Cell ss:StyleID="s83"/>
    <Cell ss:StyleID="s83"/>
   </Row>
   <Row ss:AutoFitHeight="0" ss:Height="15">
    <Cell ss:StyleID="s83"/>
    <Cell ss:StyleID="s83"/>
   </Row>
   <Row ss:AutoFitHeight="0" ss:Height="15">
    <Cell ss:StyleID="s83"/>
    <Cell ss:StyleID="s83"/>
   </Row>
   <Row ss:AutoFitHeight="0" ss:Height="15">
    <Cell ss:StyleID="s83"/>
    <Cell ss:StyleID="s83"/>
   </Row>
   <Row ss:AutoFitHeight="0" ss:Height="15">
    <Cell ss:StyleID="s83"/>
   </Row>
   <Row ss:AutoFitHeight="0" ss:Height="15">
    <Cell ss:StyleID="s83"/>
   </Row>
   <Row ss:AutoFitHeight="0" ss:Height="15">
    <Cell ss:StyleID="s83"/>
   </Row>
   <Row ss:AutoFitHeight="0" ss:Height="15">
    <Cell ss:StyleID="s83"/>
   </Row>
   <Row ss:AutoFitHeight="0" ss:Height="15">
    <Cell ss:StyleID="s83"/>
   </Row>
   <Row ss:AutoFitHeight="0" ss:Height="15">
    <Cell ss:StyleID="s83"/>
   </Row>
   <Row ss:Index="600" ss:AutoFitHeight="0" ss:Height="15">
    <Cell ss:StyleID="s83"/>
   </Row>
   <Row ss:AutoFitHeight="0" ss:Height="15">
    <Cell ss:StyleID="s83"/>
   </Row>
   <Row ss:AutoFitHeight="0" ss:Height="15">
    <Cell ss:StyleID="s83"/>
   </Row>
   <Row ss:AutoFitHeight="0" ss:Height="15">
    <Cell ss:StyleID="s83"/>
   </Row>
   <Row ss:AutoFitHeight="0" ss:Height="15">
    <Cell ss:StyleID="s83"/>
   </Row>
   <Row ss:AutoFitHeight="0" ss:Height="15">
    <Cell ss:StyleID="s83"/>
   </Row>
   <Row ss:AutoFitHeight="0" ss:Height="15">
    <Cell ss:StyleID="s83"/>
   </Row>
   <Row ss:AutoFitHeight="0" ss:Height="15">
    <Cell ss:StyleID="s83"/>
   </Row>
   <Row ss:AutoFitHeight="0" ss:Height="15">
    <Cell ss:StyleID="s83"/>
   </Row>
   <Row ss:AutoFitHeight="0" ss:Height="15">
    <Cell ss:StyleID="s83"/>
   </Row>
   <Row ss:AutoFitHeight="0" ss:Height="15">
    <Cell ss:StyleID="s83"/>
   </Row>
   <Row ss:Index="625" ss:AutoFitHeight="0" ss:Height="15">
    <Cell ss:Index="2" ss:StyleID="s83"/>
   </Row>
   <Row ss:AutoFitHeight="0" ss:Height="15">
    <Cell ss:StyleID="s83"/>
   </Row>
   <Row ss:AutoFitHeight="0" ss:Height="15">
    <Cell ss:StyleID="s83"/>
   </Row>
   <Row ss:AutoFitHeight="0" ss:Height="15">
    <Cell ss:StyleID="s83"/>
   </Row>
   <Row ss:AutoFitHeight="0" ss:Height="15">
    <Cell ss:StyleID="s83"/>
   </Row>
   <Row ss:AutoFitHeight="0" ss:Height="15">
    <Cell ss:StyleID="s83"/>
   </Row>
   <Row ss:AutoFitHeight="0" ss:Height="15">
    <Cell ss:StyleID="s83"/>
   </Row>
   <Row ss:AutoFitHeight="0" ss:Height="15">
    <Cell ss:StyleID="s83"/>
   </Row>
   <Row ss:AutoFitHeight="0" ss:Height="15">
    <Cell ss:StyleID="s83"/>
   </Row>
   <Row ss:AutoFitHeight="0" ss:Height="15">
    <Cell ss:StyleID="s83"/>
   </Row>
   <Row ss:Index="636" ss:AutoFitHeight="0" ss:Height="15">
    <Cell ss:StyleID="s83"/>
   </Row>
   <Row ss:AutoFitHeight="0" ss:Height="15">
    <Cell ss:StyleID="s83"/>
   </Row>
   <Row ss:AutoFitHeight="0" ss:Height="15">
    <Cell ss:StyleID="s83"/>
   </Row>
   <Row ss:Index="641" ss:AutoFitHeight="0" ss:Height="15">
    <Cell ss:StyleID="s83"/>
    <Cell ss:StyleID="s83"/>
   </Row>
   <Row ss:AutoFitHeight="0" ss:Height="15">
    <Cell ss:StyleID="s83"/>
    <Cell ss:StyleID="s83"/>
   </Row>
   <Row ss:Index="645" ss:AutoFitHeight="0" ss:Height="15">
    <Cell ss:StyleID="s83"/>
   </Row>
   <Row ss:Index="649" ss:AutoFitHeight="0" ss:Height="15">
    <Cell ss:StyleID="s83"/>
   </Row>
   <Row ss:AutoFitHeight="0" ss:Height="15">
    <Cell ss:StyleID="s83"/>
   </Row>
   <Row ss:AutoFitHeight="0" ss:Height="15">
    <Cell ss:StyleID="s83"/>
   </Row>
   <Row ss:AutoFitHeight="0" ss:Height="15">
    <Cell ss:StyleID="s83"/>
   </Row>
   <Row ss:AutoFitHeight="0" ss:Height="15">
    <Cell ss:StyleID="s83"/>
   </Row>
   <Row ss:AutoFitHeight="0" ss:Height="15">
    <Cell ss:StyleID="s83"/>
   </Row>
   <Row ss:AutoFitHeight="0" ss:Height="15">
    <Cell ss:StyleID="s83"/>
   </Row>
   <Row ss:AutoFitHeight="0" ss:Height="15">
    <Cell ss:StyleID="s83"/>
   </Row>
   <Row ss:AutoFitHeight="0" ss:Height="15">
    <Cell ss:StyleID="s83"/>
   </Row>
   <Row ss:AutoFitHeight="0" ss:Height="15">
    <Cell ss:StyleID="s83"/>
   </Row>
   <Row ss:AutoFitHeight="0" ss:Height="15">
    <Cell ss:StyleID="s83"/>
   </Row>
   <Row ss:AutoFitHeight="0" ss:Height="15">
    <Cell ss:StyleID="s83"/>
   </Row>
   <Row ss:AutoFitHeight="0" ss:Height="15">
    <Cell ss:StyleID="s83"/>
   </Row>
   <Row ss:AutoFitHeight="0" ss:Height="15">
    <Cell ss:StyleID="s83"/>
   </Row>
   <Row ss:AutoFitHeight="0" ss:Height="15">
    <Cell ss:StyleID="s83"/>
   </Row>
   <Row ss:AutoFitHeight="0" ss:Height="15">
    <Cell ss:StyleID="s83"/>
   </Row>
   <Row ss:AutoFitHeight="0" ss:Height="15">
    <Cell ss:StyleID="s83"/>
   </Row>
   <Row ss:Index="668" ss:AutoFitHeight="0" ss:Height="15">
    <Cell ss:StyleID="s83"/>
   </Row>
   <Row ss:AutoFitHeight="0" ss:Height="15">
    <Cell ss:StyleID="s83"/>
   </Row>
   <Row ss:AutoFitHeight="0" ss:Height="15">
    <Cell ss:StyleID="s83"/>
   </Row>
   <Row ss:AutoFitHeight="0" ss:Height="15">
    <Cell ss:StyleID="s83"/>
   </Row>
   <Row ss:AutoFitHeight="0" ss:Height="15">
    <Cell ss:StyleID="s83"/>
   </Row>
   <Row ss:AutoFitHeight="0" ss:Height="15">
    <Cell ss:StyleID="s83"/>
   </Row>
   <Row ss:AutoFitHeight="0" ss:Height="15">
    <Cell ss:StyleID="s83"/>
   </Row>
   <Row ss:AutoFitHeight="0" ss:Height="15">
    <Cell ss:StyleID="s83"/>
   </Row>
   <Row ss:AutoFitHeight="0" ss:Height="15">
    <Cell ss:StyleID="s83"/>
   </Row>
   <Row ss:AutoFitHeight="0" ss:Height="15">
    <Cell ss:StyleID="s83"/>
   </Row>
   <Row ss:AutoFitHeight="0" ss:Height="15">
    <Cell ss:StyleID="s83"/>
   </Row>
   <Row ss:AutoFitHeight="0" ss:Height="15">
    <Cell ss:StyleID="s83"/>
   </Row>
   <Row ss:AutoFitHeight="0" ss:Height="15">
    <Cell ss:StyleID="s83"/>
   </Row>
   <Row ss:AutoFitHeight="0" ss:Height="15">
    <Cell ss:StyleID="s83"/>
   </Row>
   <Row ss:AutoFitHeight="0" ss:Height="15">
    <Cell ss:StyleID="s83"/>
   </Row>
   <Row ss:AutoFitHeight="0" ss:Height="15">
    <Cell ss:StyleID="s83"/>
   </Row>
   <Row ss:Index="687" ss:AutoFitHeight="0" ss:Height="15">
    <Cell ss:StyleID="s83"/>
   </Row>
   <Row ss:AutoFitHeight="0" ss:Height="15">
    <Cell ss:StyleID="s83"/>
   </Row>
   <Row ss:AutoFitHeight="0" ss:Height="15">
    <Cell ss:StyleID="s83"/>
   </Row>
   <Row ss:AutoFitHeight="0" ss:Height="15">
    <Cell ss:StyleID="s83"/>
   </Row>
   <Row ss:AutoFitHeight="0" ss:Height="15">
    <Cell ss:StyleID="s83"/>
   </Row>
   <Row ss:AutoFitHeight="0" ss:Height="15">
    <Cell ss:StyleID="s83"/>
   </Row>
   <Row ss:AutoFitHeight="0" ss:Height="15">
    <Cell ss:StyleID="s83"/>
   </Row>
   <Row ss:AutoFitHeight="0" ss:Height="15">
    <Cell ss:StyleID="s83"/>
   </Row>
   <Row ss:AutoFitHeight="0" ss:Height="15">
    <Cell ss:StyleID="s83"/>
   </Row>
   <Row ss:AutoFitHeight="0" ss:Height="15">
    <Cell ss:StyleID="s83"/>
   </Row>
   <Row ss:AutoFitHeight="0" ss:Height="15">
    <Cell ss:StyleID="s83"/>
   </Row>
   <Row ss:AutoFitHeight="0" ss:Height="15">
    <Cell ss:StyleID="s83"/>
   </Row>
   <Row ss:AutoFitHeight="0" ss:Height="15">
    <Cell ss:StyleID="s83"/>
   </Row>
   <Row ss:AutoFitHeight="0" ss:Height="15">
    <Cell ss:StyleID="s83"/>
   </Row>
   <Row ss:AutoFitHeight="0" ss:Height="15">
    <Cell ss:StyleID="s83"/>
   </Row>
   <Row ss:AutoFitHeight="0" ss:Height="15">
    <Cell ss:StyleID="s83"/>
   </Row>
   <Row ss:Index="711" ss:AutoFitHeight="0" ss:Height="15">
    <Cell ss:StyleID="s83"/>
    <Cell ss:StyleID="s83"/>
   </Row>
   <Row ss:AutoFitHeight="0" ss:Height="15">
    <Cell ss:StyleID="s83"/>
   </Row>
   <Row ss:AutoFitHeight="0" ss:Height="15">
    <Cell ss:StyleID="s83"/>
   </Row>
   <Row ss:AutoFitHeight="0" ss:Height="15">
    <Cell ss:StyleID="s83"/>
   </Row>
   <Row ss:AutoFitHeight="0" ss:Height="15">
    <Cell ss:StyleID="s83"/>
   </Row>
   <Row ss:AutoFitHeight="0" ss:Height="15">
    <Cell ss:StyleID="s83"/>
   </Row>
   <Row ss:AutoFitHeight="0" ss:Height="15">
    <Cell ss:StyleID="s83"/>
   </Row>
   <Row ss:Index="719" ss:AutoFitHeight="0" ss:Height="15">
    <Cell ss:StyleID="s83"/>
   </Row>
   <Row ss:AutoFitHeight="0" ss:Height="15">
    <Cell ss:StyleID="s83"/>
   </Row>
   <Row ss:AutoFitHeight="0" ss:Height="15">
    <Cell ss:StyleID="s83"/>
   </Row>
   <Row ss:AutoFitHeight="0" ss:Height="15">
    <Cell ss:StyleID="s83"/>
   </Row>
   <Row ss:AutoFitHeight="0" ss:Height="15">
    <Cell ss:StyleID="s83"/>
   </Row>
   <Row ss:AutoFitHeight="0" ss:Height="15">
    <Cell ss:StyleID="s83"/>
   </Row>
   <Row ss:AutoFitHeight="0" ss:Height="15">
    <Cell ss:StyleID="s83"/>
   </Row>
   <Row ss:AutoFitHeight="0" ss:Height="15">
    <Cell ss:StyleID="s83"/>
   </Row>
   <Row ss:Index="728" ss:AutoFitHeight="0" ss:Height="15">
    <Cell ss:StyleID="s83"/>
    <Cell ss:StyleID="s83"/>
   </Row>
   <Row ss:AutoFitHeight="0" ss:Height="15">
    <Cell ss:StyleID="s83"/>
    <Cell ss:StyleID="s83"/>
   </Row>
   <Row ss:AutoFitHeight="0" ss:Height="15">
    <Cell ss:StyleID="s83"/>
   </Row>
   <Row ss:AutoFitHeight="0" ss:Height="15">
    <Cell ss:StyleID="s83"/>
   </Row>
   <Row ss:Index="734" ss:AutoFitHeight="0" ss:Height="15">
    <Cell ss:StyleID="s83"/>
   </Row>
   <Row ss:AutoFitHeight="0" ss:Height="15">
    <Cell ss:StyleID="s83"/>
   </Row>
   <Row ss:AutoFitHeight="0" ss:Height="15">
    <Cell ss:StyleID="s83"/>
   </Row>
   <Row ss:AutoFitHeight="0" ss:Height="15">
    <Cell ss:StyleID="s83"/>
   </Row>
   <Row ss:Index="740" ss:AutoFitHeight="0" ss:Height="15">
    <Cell ss:StyleID="s83"/>
    <Cell ss:StyleID="s83"/>
   </Row>
   <Row ss:AutoFitHeight="0" ss:Height="15">
    <Cell ss:StyleID="s83"/>
    <Cell ss:StyleID="s83"/>
   </Row>
   <Row ss:AutoFitHeight="0" ss:Height="15">
    <Cell ss:StyleID="s83"/>
    <Cell ss:StyleID="s83"/>
   </Row>
   <Row ss:AutoFitHeight="0" ss:Height="15">
    <Cell ss:StyleID="s83"/>
    <Cell ss:StyleID="s83"/>
   </Row>
   <Row ss:AutoFitHeight="0" ss:Height="15">
    <Cell ss:StyleID="s83"/>
    <Cell ss:StyleID="s83"/>
   </Row>
   <Row ss:AutoFitHeight="0" ss:Height="15">
    <Cell ss:StyleID="s83"/>
    <Cell ss:StyleID="s83"/>
   </Row>
   <Row ss:AutoFitHeight="0" ss:Height="15">
    <Cell ss:StyleID="s83"/>
   </Row>
   <Row ss:AutoFitHeight="0" ss:Height="15">
    <Cell ss:StyleID="s83"/>
   </Row>
   <Row ss:Index="754" ss:AutoFitHeight="0" ss:Height="15">
    <Cell ss:StyleID="s83"/>
   </Row>
   <Row ss:AutoFitHeight="0" ss:Height="15">
    <Cell ss:StyleID="s83"/>
   </Row>
   <Row ss:AutoFitHeight="0" ss:Height="15">
    <Cell ss:StyleID="s83"/>
   </Row>
   <Row ss:Index="763" ss:AutoFitHeight="0" ss:Height="15">
    <Cell ss:StyleID="s83"/>
    <Cell ss:StyleID="s83"/>
   </Row>
   <Row ss:AutoFitHeight="0" ss:Height="15">
    <Cell ss:StyleID="s83"/>
    <Cell ss:StyleID="s83"/>
   </Row>
   <Row ss:AutoFitHeight="0" ss:Height="15">
    <Cell ss:StyleID="s83"/>
    <Cell ss:StyleID="s83"/>
   </Row>
   <Row ss:AutoFitHeight="0" ss:Height="15">
    <Cell ss:StyleID="s83"/>
    <Cell ss:StyleID="s83"/>
   </Row>
   <Row ss:AutoFitHeight="0" ss:Height="15">
    <Cell ss:StyleID="s83"/>
   </Row>
   <Row ss:Index="772" ss:AutoFitHeight="0" ss:Height="15">
    <Cell ss:StyleID="s83"/>
   </Row>
   <Row ss:AutoFitHeight="0" ss:Height="15">
    <Cell ss:StyleID="s83"/>
   </Row>
   <Row ss:AutoFitHeight="0" ss:Height="15">
    <Cell ss:StyleID="s83"/>
   </Row>
   <Row ss:Index="777" ss:AutoFitHeight="0" ss:Height="15">
    <Cell ss:StyleID="s83"/>
    <Cell ss:StyleID="s83"/>
   </Row>
   <Row ss:AutoFitHeight="0" ss:Height="15">
    <Cell ss:Index="2" ss:StyleID="s83"/>
   </Row>
   <Row ss:AutoFitHeight="0" ss:Height="15">
    <Cell ss:Index="2" ss:StyleID="s83"/>
   </Row>
   <Row ss:AutoFitHeight="0" ss:Height="15">
    <Cell ss:StyleID="s83"/>
   </Row>
   <Row ss:AutoFitHeight="0" ss:Height="15">
    <Cell ss:StyleID="s83"/>
   </Row>
   <Row ss:AutoFitHeight="0" ss:Height="15">
    <Cell ss:StyleID="s83"/>
   </Row>
   <Row ss:Index="784" ss:AutoFitHeight="0" ss:Height="15">
    <Cell ss:Index="2" ss:StyleID="s83"/>
   </Row>
   <Row ss:AutoFitHeight="0" ss:Height="15">
    <Cell ss:Index="2" ss:StyleID="s83"/>
   </Row>
   <Row ss:AutoFitHeight="0" ss:Height="15">
    <Cell ss:Index="2" ss:StyleID="s83"/>
   </Row>
   <Row ss:AutoFitHeight="0" ss:Height="15">
    <Cell ss:StyleID="s83"/>
    <Cell ss:StyleID="s83"/>
   </Row>
   <Row ss:AutoFitHeight="0" ss:Height="15">
    <Cell ss:StyleID="s83"/>
    <Cell ss:StyleID="s83"/>
   </Row>
   <Row ss:AutoFitHeight="0" ss:Height="15">
    <Cell ss:StyleID="s83"/>
   </Row>
   <Row ss:AutoFitHeight="0" ss:Height="15">
    <Cell ss:StyleID="s83"/>
   </Row>
   <Row ss:AutoFitHeight="0" ss:Height="15">
    <Cell ss:StyleID="s83"/>
   </Row>
   <Row ss:AutoFitHeight="0" ss:Height="15">
    <Cell ss:StyleID="s83"/>
   </Row>
   <Row ss:AutoFitHeight="0" ss:Height="15">
    <Cell ss:StyleID="s83"/>
   </Row>
   <Row ss:AutoFitHeight="0" ss:Height="15">
    <Cell ss:StyleID="s83"/>
   </Row>
   <Row ss:AutoFitHeight="0" ss:Height="15">
    <Cell ss:StyleID="s83"/>
   </Row>
   <Row ss:AutoFitHeight="0" ss:Height="15">
    <Cell ss:StyleID="s83"/>
   </Row>
   <Row ss:Index="799" ss:AutoFitHeight="0" ss:Height="15">
    <Cell ss:StyleID="s82"/>
   </Row>
   <Row ss:AutoFitHeight="0" ss:Height="15">
    <Cell ss:StyleID="s82"/>
   </Row>
   <Row ss:AutoFitHeight="0" ss:Height="15">
    <Cell ss:StyleID="s82"/>
   </Row>
   <Row ss:AutoFitHeight="0" ss:Height="15">
    <Cell ss:StyleID="s82"/>
   </Row>
   <Row ss:AutoFitHeight="0" ss:Height="15">
    <Cell ss:StyleID="s82"/>
   </Row>
   <Row ss:Index="805" ss:AutoFitHeight="0" ss:Height="15">
    <Cell ss:StyleID="s83"/>
   </Row>
   <Row ss:AutoFitHeight="0" ss:Height="15">
    <Cell ss:StyleID="s83"/>
   </Row>
   <Row ss:AutoFitHeight="0" ss:Height="15">
    <Cell ss:StyleID="s83"/>
   </Row>
   <Row ss:AutoFitHeight="0" ss:Height="15">
    <Cell ss:StyleID="s83"/>
   </Row>
   <Row ss:Index="811" ss:AutoFitHeight="0" ss:Height="15">
    <Cell ss:StyleID="s83"/>
   </Row>
   <Row ss:AutoFitHeight="0" ss:Height="15">
    <Cell ss:StyleID="s83"/>
   </Row>
   <Row ss:AutoFitHeight="0" ss:Height="15">
    <Cell ss:StyleID="s83"/>
   </Row>
   <Row ss:AutoFitHeight="0" ss:Height="15">
    <Cell ss:StyleID="s83"/>
   </Row>
   <Row ss:AutoFitHeight="0" ss:Height="15">
    <Cell ss:StyleID="s83"/>
   </Row>
   <Row ss:AutoFitHeight="0" ss:Height="15">
    <Cell ss:StyleID="s83"/>
   </Row>
   <Row ss:AutoFitHeight="0" ss:Height="15">
    <Cell ss:StyleID="s83"/>
   </Row>
   <Row ss:AutoFitHeight="0" ss:Height="15">
    <Cell ss:StyleID="s83"/>
   </Row>
   <Row ss:Index="822" ss:AutoFitHeight="0" ss:Height="15">
    <Cell ss:StyleID="s83"/>
   </Row>
   <Row ss:AutoFitHeight="0" ss:Height="15">
    <Cell ss:StyleID="s83"/>
   </Row>
   <Row ss:AutoFitHeight="0" ss:Height="15">
    <Cell ss:StyleID="s83"/>
   </Row>
   <Row ss:Index="828" ss:AutoFitHeight="0" ss:Height="15">
    <Cell ss:StyleID="s83"/>
   </Row>
   <Row ss:AutoFitHeight="0" ss:Height="15">
    <Cell ss:StyleID="s83"/>
   </Row>
   <Row ss:AutoFitHeight="0" ss:Height="15">
    <Cell ss:StyleID="s83"/>
   </Row>
   <Row ss:AutoFitHeight="0" ss:Height="15">
    <Cell ss:StyleID="s83"/>
   </Row>
   <Row ss:AutoFitHeight="0" ss:Height="15">
    <Cell ss:StyleID="s83"/>
   </Row>
   <Row ss:AutoFitHeight="0" ss:Height="15">
    <Cell ss:StyleID="s83"/>
   </Row>
   <Row ss:AutoFitHeight="0" ss:Height="15">
    <Cell ss:StyleID="s83"/>
   </Row>
   <Row ss:AutoFitHeight="0" ss:Height="15">
    <Cell ss:StyleID="s83"/>
   </Row>
   <Row ss:AutoFitHeight="0" ss:Height="15">
    <Cell ss:StyleID="s83"/>
   </Row>
   <Row ss:AutoFitHeight="0" ss:Height="15">
    <Cell ss:StyleID="s83"/>
   </Row>
   <Row ss:Index="850" ss:AutoFitHeight="0" ss:Height="15">
    <Cell ss:StyleID="s83"/>
   </Row>
   <Row ss:AutoFitHeight="0" ss:Height="15">
    <Cell ss:StyleID="s83"/>
   </Row>
   <Row ss:AutoFitHeight="0" ss:Height="15">
    <Cell ss:StyleID="s83"/>
   </Row>
   <Row ss:AutoFitHeight="0" ss:Height="15">
    <Cell ss:StyleID="s83"/>
   </Row>
   <Row ss:AutoFitHeight="0" ss:Height="15">
    <Cell ss:StyleID="s83"/>
   </Row>
   <Row ss:AutoFitHeight="0" ss:Height="15">
    <Cell ss:StyleID="s83"/>
   </Row>
   <Row ss:AutoFitHeight="0" ss:Height="15">
    <Cell ss:StyleID="s83"/>
   </Row>
   <Row ss:AutoFitHeight="0" ss:Height="15">
    <Cell ss:StyleID="s83"/>
   </Row>
   <Row ss:AutoFitHeight="0" ss:Height="15">
    <Cell ss:StyleID="s83"/>
   </Row>
   <Row ss:AutoFitHeight="0" ss:Height="15">
    <Cell ss:StyleID="s83"/>
   </Row>
   <Row ss:AutoFitHeight="0" ss:Height="15">
    <Cell ss:StyleID="s83"/>
   </Row>
   <Row ss:AutoFitHeight="0" ss:Height="15">
    <Cell ss:StyleID="s83"/>
   </Row>
   <Row ss:Index="875" ss:AutoFitHeight="0" ss:Height="15">
    <Cell ss:StyleID="s83"/>
   </Row>
   <Row ss:AutoFitHeight="0" ss:Height="15">
    <Cell ss:StyleID="s83"/>
   </Row>
   <Row ss:AutoFitHeight="0" ss:Height="15">
    <Cell ss:StyleID="s83"/>
   </Row>
   <Row ss:AutoFitHeight="0" ss:Height="15">
    <Cell ss:StyleID="s83"/>
   </Row>
   <Row ss:AutoFitHeight="0" ss:Height="15">
    <Cell ss:StyleID="s83"/>
   </Row>
   <Row ss:AutoFitHeight="0" ss:Height="15">
    <Cell ss:StyleID="s83"/>
   </Row>
   <Row ss:AutoFitHeight="0" ss:Height="15">
    <Cell ss:StyleID="s83"/>
   </Row>
   <Row ss:AutoFitHeight="0" ss:Height="15">
    <Cell ss:StyleID="s83"/>
   </Row>
   <Row ss:AutoFitHeight="0" ss:Height="15">
    <Cell ss:StyleID="s83"/>
   </Row>
   <Row ss:AutoFitHeight="0" ss:Height="15">
    <Cell ss:StyleID="s83"/>
   </Row>
   <Row ss:AutoFitHeight="0" ss:Height="15">
    <Cell ss:StyleID="s83"/>
   </Row>
   <Row ss:AutoFitHeight="0" ss:Height="15">
    <Cell ss:StyleID="s83"/>
   </Row>
   <Row ss:AutoFitHeight="0" ss:Height="15">
    <Cell ss:StyleID="s83"/>
   </Row>
   <Row ss:AutoFitHeight="0" ss:Height="15">
    <Cell ss:StyleID="s83"/>
   </Row>
   <Row ss:AutoFitHeight="0" ss:Height="15">
    <Cell ss:StyleID="s83"/>
   </Row>
   <Row ss:AutoFitHeight="0" ss:Height="15">
    <Cell ss:StyleID="s83"/>
   </Row>
   <Row ss:AutoFitHeight="0" ss:Height="15">
    <Cell ss:StyleID="s83"/>
   </Row>
   <Row ss:Index="893" ss:AutoFitHeight="0" ss:Height="15">
    <Cell ss:StyleID="s83"/>
   </Row>
   <Row ss:AutoFitHeight="0" ss:Height="15">
    <Cell ss:StyleID="s83"/>
   </Row>
   <Row ss:AutoFitHeight="0" ss:Height="15">
    <Cell ss:StyleID="s83"/>
   </Row>
   <Row ss:AutoFitHeight="0" ss:Height="15">
    <Cell ss:StyleID="s83"/>
   </Row>
   <Row ss:AutoFitHeight="0" ss:Height="15">
    <Cell ss:StyleID="s83"/>
   </Row>
   <Row ss:AutoFitHeight="0" ss:Height="15">
    <Cell ss:StyleID="s83"/>
   </Row>
   <Row ss:AutoFitHeight="0" ss:Height="15">
    <Cell ss:StyleID="s83"/>
   </Row>
   <Row ss:AutoFitHeight="0" ss:Height="15">
    <Cell ss:StyleID="s83"/>
   </Row>
   <Row ss:AutoFitHeight="0" ss:Height="15">
    <Cell ss:StyleID="s83"/>
   </Row>
   <Row ss:AutoFitHeight="0" ss:Height="15">
    <Cell ss:StyleID="s83"/>
   </Row>
   <Row ss:AutoFitHeight="0" ss:Height="15">
    <Cell ss:StyleID="s83"/>
   </Row>
   <Row ss:Index="908" ss:AutoFitHeight="0" ss:Height="15">
    <Cell ss:StyleID="s83"/>
   </Row>
   <Row ss:AutoFitHeight="0" ss:Height="15">
    <Cell ss:StyleID="s83"/>
   </Row>
   <Row ss:AutoFitHeight="0" ss:Height="15">
    <Cell ss:StyleID="s83"/>
   </Row>
   <Row ss:AutoFitHeight="0" ss:Height="15">
    <Cell ss:StyleID="s83"/>
   </Row>
   <Row ss:AutoFitHeight="0" ss:Height="15">
    <Cell ss:StyleID="s83"/>
   </Row>
   <Row ss:AutoFitHeight="0" ss:Height="15">
    <Cell ss:StyleID="s83"/>
   </Row>
   <Row ss:AutoFitHeight="0" ss:Height="15">
    <Cell ss:StyleID="s83"/>
   </Row>
   <Row ss:AutoFitHeight="0" ss:Height="15">
    <Cell ss:StyleID="s83"/>
   </Row>
   <Row ss:AutoFitHeight="0" ss:Height="15">
    <Cell ss:StyleID="s83"/>
   </Row>
   <Row ss:AutoFitHeight="0" ss:Height="15">
    <Cell ss:StyleID="s83"/>
   </Row>
   <Row ss:AutoFitHeight="0" ss:Height="15">
    <Cell ss:StyleID="s83"/>
   </Row>
   <Row ss:AutoFitHeight="0" ss:Height="15">
    <Cell ss:StyleID="s83"/>
   </Row>
   <Row ss:AutoFitHeight="0" ss:Height="15">
    <Cell ss:StyleID="s83"/>
   </Row>
   <Row ss:AutoFitHeight="0" ss:Height="15">
    <Cell ss:StyleID="s83"/>
   </Row>
   <Row ss:AutoFitHeight="0" ss:Height="15">
    <Cell ss:StyleID="s83"/>
   </Row>
   <Row ss:AutoFitHeight="0" ss:Height="15">
    <Cell ss:StyleID="s83"/>
   </Row>
   <Row ss:Index="928" ss:AutoFitHeight="0" ss:Height="15">
    <Cell ss:StyleID="s83"/>
   </Row>
   <Row ss:AutoFitHeight="0" ss:Height="15">
    <Cell ss:StyleID="s83"/>
   </Row>
   <Row ss:AutoFitHeight="0" ss:Height="15">
    <Cell ss:StyleID="s83"/>
   </Row>
   <Row ss:AutoFitHeight="0" ss:Height="15">
    <Cell ss:StyleID="s83"/>
   </Row>
   <Row ss:AutoFitHeight="0" ss:Height="15">
    <Cell ss:StyleID="s83"/>
   </Row>
   <Row ss:AutoFitHeight="0" ss:Height="15">
    <Cell ss:StyleID="s83"/>
   </Row>
   <Row ss:AutoFitHeight="0" ss:Height="15">
    <Cell ss:StyleID="s83"/>
   </Row>
   <Row ss:AutoFitHeight="0" ss:Height="15">
    <Cell ss:StyleID="s83"/>
   </Row>
   <Row ss:AutoFitHeight="0" ss:Height="15">
    <Cell ss:StyleID="s83"/>
   </Row>
   <Row ss:AutoFitHeight="0" ss:Height="15">
    <Cell ss:StyleID="s83"/>
   </Row>
   <Row ss:AutoFitHeight="0" ss:Height="15">
    <Cell ss:StyleID="s83"/>
   </Row>
   <Row ss:AutoFitHeight="0" ss:Height="15">
    <Cell ss:StyleID="s83"/>
   </Row>
   <Row ss:AutoFitHeight="0" ss:Height="15">
    <Cell ss:StyleID="s83"/>
   </Row>
   <Row ss:AutoFitHeight="0" ss:Height="15">
    <Cell ss:StyleID="s83"/>
   </Row>
   <Row ss:AutoFitHeight="0" ss:Height="15">
    <Cell ss:StyleID="s83"/>
   </Row>
   <Row ss:AutoFitHeight="0" ss:Height="15">
    <Cell ss:StyleID="s83"/>
   </Row>
   <Row ss:AutoFitHeight="0" ss:Height="15">
    <Cell ss:StyleID="s83"/>
   </Row>
   <Row ss:AutoFitHeight="0" ss:Height="15">
    <Cell ss:StyleID="s83"/>
   </Row>
   <Row ss:AutoFitHeight="0" ss:Height="15">
    <Cell ss:StyleID="s83"/>
   </Row>
   <Row ss:AutoFitHeight="0" ss:Height="15">
    <Cell ss:StyleID="s83"/>
   </Row>
   <Row ss:AutoFitHeight="0" ss:Height="15">
    <Cell ss:StyleID="s83"/>
   </Row>
   <Row ss:AutoFitHeight="0" ss:Height="15">
    <Cell ss:StyleID="s83"/>
   </Row>
   <Row ss:AutoFitHeight="0" ss:Height="15">
    <Cell ss:StyleID="s83"/>
   </Row>
   <Row ss:AutoFitHeight="0" ss:Height="15">
    <Cell ss:StyleID="s83"/>
   </Row>
   <Row ss:AutoFitHeight="0" ss:Height="15">
    <Cell ss:StyleID="s83"/>
   </Row>
   <Row ss:AutoFitHeight="0" ss:Height="15">
    <Cell ss:StyleID="s83"/>
   </Row>
   <Row ss:AutoFitHeight="0" ss:Height="15">
    <Cell ss:StyleID="s83"/>
   </Row>
   <Row ss:AutoFitHeight="0" ss:Height="15">
    <Cell ss:StyleID="s83"/>
   </Row>
   <Row ss:AutoFitHeight="0" ss:Height="15">
    <Cell ss:StyleID="s83"/>
   </Row>
   <Row ss:AutoFitHeight="0" ss:Height="15">
    <Cell ss:StyleID="s83"/>
   </Row>
   <Row ss:AutoFitHeight="0" ss:Height="15">
    <Cell ss:StyleID="s83"/>
   </Row>
   <Row ss:AutoFitHeight="0" ss:Height="15">
    <Cell ss:StyleID="s83"/>
   </Row>
   <Row ss:AutoFitHeight="0" ss:Height="15">
    <Cell ss:StyleID="s83"/>
   </Row>
   <Row ss:AutoFitHeight="0" ss:Height="15">
    <Cell ss:StyleID="s83"/>
   </Row>
   <Row ss:AutoFitHeight="0" ss:Height="15">
    <Cell ss:StyleID="s83"/>
   </Row>
   <Row ss:AutoFitHeight="0" ss:Height="15">
    <Cell ss:StyleID="s83"/>
   </Row>
   <Row ss:AutoFitHeight="0" ss:Height="15">
    <Cell ss:StyleID="s83"/>
   </Row>
   <Row ss:AutoFitHeight="0" ss:Height="15">
    <Cell ss:StyleID="s83"/>
   </Row>
   <Row ss:AutoFitHeight="0" ss:Height="15">
    <Cell ss:StyleID="s83"/>
   </Row>
   <Row ss:AutoFitHeight="0" ss:Height="15">
    <Cell ss:StyleID="s83"/>
   </Row>
   <Row ss:AutoFitHeight="0" ss:Height="15">
    <Cell ss:StyleID="s83"/>
   </Row>
   <Row ss:AutoFitHeight="0" ss:Height="15">
    <Cell ss:StyleID="s83"/>
   </Row>
   <Row ss:AutoFitHeight="0" ss:Height="15">
    <Cell ss:StyleID="s83"/>
   </Row>
  </Table>
  <WorksheetOptions xmlns="urn:schemas-microsoft-com:office:excel">
   <PageSetup>
    <Header x:Margin="0.3"/>
    <Footer x:Margin="0.3"/>
    <PageMargins x:Bottom="0.75" x:Left="0.7" x:Right="0.7" x:Top="0.75"/>
   </PageSetup>
   <Unsynced/>
   <TopRowVisible>912</TopRowVisible>
   <Panes>
    <Pane>
     <Number>3</Number>
     <ActiveRow>928</ActiveRow>
     <ActiveCol>1</ActiveCol>
    </Pane>
   </Panes>
   <ProtectObjects>False</ProtectObjects>
   <ProtectScenarios>False</ProtectScenarios>
  </WorksheetOptions>
 </Worksheet>
 <Worksheet ss:Name="Sheet3">
  <Table ss:ExpandedColumnCount="1" ss:ExpandedRowCount="1" x:FullColumns="1" x:FullRows="1" ss:DefaultColumnWidth="54" ss:DefaultRowHeight="13.5">
   <Row ss:AutoFitHeight="0"/>
  </Table>
  <WorksheetOptions xmlns="urn:schemas-microsoft-com:office:excel">
   <PageSetup>
    <Header x:Margin="0.3"/>
    <Footer x:Margin="0.3"/>
    <PageMargins x:Bottom="0.75" x:Left="0.7" x:Right="0.7" x:Top="0.75"/>
   </PageSetup>
   <Unsynced/>
   <Panes>
    <Pane>
     <Number>3</Number>
     <ActiveRow>12</ActiveRow>
     <ActiveCol>3</ActiveCol>
    </Pane>
   </Panes>
   <ProtectObjects>False</ProtectObjects>
   <ProtectScenarios>False</ProtectScenarios>
  </WorksheetOptions>
 </Worksheet>
</Workbook>
