# Supplementary material for: Characterization of Conserved and Novel microRNAs in Lilium lancifolium Thunb. by High-Throughput Sequencing
Source: Sci Rep. 2018 Feb 13;8:2880. doi: 10.1038/s41598-018-21193-4 (PMC5811567; doi:10.1038/s41598-018-21193-4)
Supplement: Supplementary file 7 — Supplementary Table S6 [file 41598_2018_21193_MOESM7_ESM.xml]

<?xml version="1.0" encoding="UTF-8"?>
<?mso-application progid="Excel.Sheet"?><Workbook xmlns:o="urn:schemas-microsoft-com:office:office" xmlns:x="urn:schemas-microsoft-com:office:excel" xmlns:html="http://www.w3.org/TR/REC-html40" xmlns:ss="urn:schemas-microsoft-com:office:spreadsheet">
 <DocumentProperties xmlns="urn:schemas-microsoft-com:office:office">
  <Author>微软用户</Author>
  <LastAuthor>微软用户</LastAuthor>
  <Created>2017-04-20T19:01:41Z</Created>
  <LastSaved>2017-11-27T17:44:25Z</LastSaved>
  <Company>微软中国</Company>
  <Version>14.00</Version>
 </DocumentProperties>
 <OfficeDocumentSettings xmlns="urn:schemas-microsoft-com:office:office">
  <AllowPNG/>
 </OfficeDocumentSettings>
 <ExcelWorkbook xmlns="urn:schemas-microsoft-com:office:excel">
  <WindowHeight>5640</WindowHeight>
  <WindowWidth>18915</WindowWidth>
  <WindowTopX>1080</WindowTopX>
  <WindowTopY>750</WindowTopY>
  <ProtectStructure>False</ProtectStructure>
  <ProtectWindows>False</ProtectWindows>
 </ExcelWorkbook>
 <Styles>
  <Style ss:ID="Default" ss:Name="Normal">
   <Alignment ss:Vertical="Center"/>
   <Borders/>
   <Font ss:FontName="宋体" x:CharSet="134" ss:Size="11" ss:Color="#000000"/>
   <Interior/>
   <NumberFormat/>
   <Protection/>
  </Style>
  <Style ss:ID="m60241052">
   <Alignment ss:Horizontal="Center" ss:Vertical="Center" ss:WrapText="1"/>
   <Borders>
    <Border ss:Position="Bottom" ss:LineStyle="Continuous" ss:Weight="1"/>
    <Border ss:Position="Top" ss:LineStyle="Continuous" ss:Weight="1"/>
   </Borders>
   <Font ss:FontName="宋体" x:CharSet="134" ss:Size="11" ss:Color="#000000" ss:Bold="1"/>
  </Style>
  <Style ss:ID="s63">
   <Alignment ss:Horizontal="Left" ss:Vertical="Top"/>
   <Borders>
    <Border ss:Position="Bottom" ss:LineStyle="Continuous" ss:Weight="1"/>
   </Borders>
   <Font ss:FontName="宋体" x:CharSet="134" ss:Size="11" ss:Color="#000000" ss:Bold="1"/>
  </Style>
  <Style ss:ID="s65">
   <Borders>
    <Border ss:Position="Top" ss:LineStyle="Continuous" ss:Weight="1"/>
   </Borders>
   <Font ss:FontName="宋体" x:CharSet="134" ss:Size="11" ss:Color="#000000" ss:Bold="1"/>
  </Style>
  <Style ss:ID="s67">
   <Alignment ss:Horizontal="Center" ss:Vertical="Center"/>
   <Borders>
    <Border ss:Position="Bottom" ss:LineStyle="Continuous" ss:Weight="1"/>
    <Border ss:Position="Top" ss:LineStyle="Continuous" ss:Weight="1"/>
   </Borders>
   <Font ss:FontName="宋体" x:CharSet="134" ss:Size="11" ss:Color="#000000" ss:Bold="1"/>
  </Style>
  <Style ss:ID="s69">
   <Borders>
    <Border ss:Position="Top" ss:LineStyle="Continuous" ss:Weight="1"/>
   </Borders>
  </Style>
  <Style ss:ID="s75">
   <Borders>
    <Border ss:Position="Bottom" ss:LineStyle="Continuous" ss:Weight="1"/>
   </Borders>
   <Font ss:FontName="宋体" x:CharSet="134" ss:Size="11" ss:Color="#000000" ss:Bold="1"/>
  </Style>
  <Style ss:ID="s76">
   <Borders>
    <Border ss:Position="Bottom" ss:LineStyle="Continuous" ss:Weight="1"/>
   </Borders>
  </Style>
  <Style ss:ID="s77">
   <Borders/>
  </Style>
  <Style ss:ID="s78">
   <Borders/>
   <Font ss:FontName="宋体" x:CharSet="134" ss:Size="11"/>
  </Style>
  <Style ss:ID="s79">
   <Borders/>
   <Font ss:FontName="宋体" x:CharSet="134" ss:Size="11" ss:Color="#000000"/>
  </Style>
  <Style ss:ID="s80">
   <Borders/>
   <Font ss:FontName="宋体" x:CharSet="134" ss:Size="11"/>
   <Interior/>
  </Style>
  <Style ss:ID="s81">
   <Borders/>
   <Interior/>
  </Style>
  <Style ss:ID="s82">
   <Alignment ss:Horizontal="Justify" ss:Vertical="Center"/>
   <Borders/>
   <Font ss:FontName="Calibri" x:Family="Swiss" ss:Size="10.5" ss:Color="#000000"/>
  </Style>
 </Styles>
 <Worksheet ss:Name="Sheet1">
  <Table ss:ExpandedColumnCount="9" ss:ExpandedRowCount="31" x:FullColumns="1" x:FullRows="1" ss:DefaultColumnWidth="54" ss:DefaultRowHeight="13.5">
   <Column ss:AutoFitWidth="0" ss:Width="77.25"/>
   <Column ss:AutoFitWidth="0" ss:Width="328.5"/>
   <Column ss:AutoFitWidth="0" ss:Width="153"/>
   <Column ss:AutoFitWidth="0" ss:Width="150"/>
   <Column ss:AutoFitWidth="0" ss:Width="12.75"/>
   <Column ss:AutoFitWidth="0" ss:Width="135.75"/>
   <Column ss:AutoFitWidth="0" ss:Width="159"/>
   <Column ss:AutoFitWidth="0" ss:Width="10.5"/>
   <Column ss:AutoFitWidth="0" ss:Width="179.25"/>
   <Row ss:AutoFitHeight="0">
    <Cell ss:MergeAcross="8" ss:StyleID="s63"><Data ss:Type="String">Supplementary Table S6 Probes and primers used for northern blot and qRT-PCR</Data></Cell>
   </Row>
   <Row ss:AutoFitHeight="0">
    <Cell ss:StyleID="s65"/>
    <Cell ss:MergeAcross="2" ss:StyleID="s67"><Data ss:Type="String">Primers for miRNA detection(5' to 3')</Data></Cell>
    <Cell ss:StyleID="s69"/>
    <Cell ss:MergeAcross="1" ss:StyleID="s67"><Data ss:Type="String">Primers for target detection(5' to 3')</Data></Cell>
    <Cell ss:StyleID="s69"/>
    <Cell ss:MergeDown="1" ss:StyleID="m60241052"><Data ss:Type="String">Probe for northern blot (5' to 3')</Data></Cell>
   </Row>
   <Row ss:AutoFitHeight="0">
    <Cell ss:StyleID="s75"><Data ss:Type="String">Gene name</Data></Cell>
    <Cell ss:StyleID="s75"><Data ss:Type="String">RT primer</Data></Cell>
    <Cell ss:StyleID="s75"><Data ss:Type="String">Forward Primer </Data></Cell>
    <Cell ss:StyleID="s75"><Data ss:Type="String">Reversed Primer</Data></Cell>
    <Cell ss:StyleID="s76"/>
    <Cell ss:StyleID="s75"><Data ss:Type="String">Forward Primer</Data></Cell>
    <Cell ss:StyleID="s75"><Data ss:Type="String">Reversed Primer</Data></Cell>
    <Cell ss:StyleID="s76"/>
   </Row>
   <Row ss:AutoFitHeight="0">
    <Cell ss:StyleID="s77"><Data ss:Type="String">LL-miR156</Data></Cell>
    <Cell ss:StyleID="s78"><Data ss:Type="String">GTCGTATCCAGTGCAGGGTCCGAGGTATTCGCACTGGATACGACGTGCTCA</Data></Cell>
    <Cell ss:StyleID="s78"><Data ss:Type="String">CGCCGCTGACAGAAGAGAGT</Data></Cell>
    <Cell ss:StyleID="s79"><Data ss:Type="String">CAGTGCAGGGTCCGAGGTAT</Data></Cell>
    <Cell ss:Index="6" ss:StyleID="s79"><Data ss:Type="String">TTCCCGCATGATGTAGACAA</Data></Cell>
    <Cell ss:StyleID="s79"><Data ss:Type="String">GTGGCTGGCTCATTGGTACT</Data></Cell>
   </Row>
   <Row ss:AutoFitHeight="0">
    <Cell ss:StyleID="s77"><Data ss:Type="String">LL-miR159</Data></Cell>
    <Cell ss:StyleID="s78"><Data ss:Type="String">GTCGTATCCAGTGCAGGGTCCGAGGTATTCGCACTGGATACGACTAGAGCTC</Data></Cell>
    <Cell ss:StyleID="s78"><Data ss:Type="String">TTCGCTTTGGATTGAAGGGA</Data></Cell>
    <Cell ss:StyleID="s79"><Data ss:Type="String">CAGTGCAGGGTCCGAGGTAT</Data></Cell>
    <Cell ss:Index="6"><Data ss:Type="String">ACTCCTCTCGGAATTGTGGA</Data></Cell>
    <Cell><Data ss:Type="String">CTAGCTGCAGACGGTGAATG</Data></Cell>
   </Row>
   <Row ss:AutoFitHeight="0">
    <Cell ss:StyleID="s77"><Data ss:Type="String">LL-miR164</Data></Cell>
    <Cell ss:StyleID="s78"><Data ss:Type="String">GTCGTATCCAGTGCAGGGTCCGAGGTATTCGCACTGGATACGACTGCACGT</Data></Cell>
    <Cell ss:StyleID="s78"><Data ss:Type="String">TTCGCTGGAGAAGCAGGGCA</Data></Cell>
    <Cell ss:StyleID="s79"><Data ss:Type="String">CAGTGCAGGGTCCGAGGTAT</Data></Cell>
   </Row>
   <Row ss:AutoFitHeight="0">
    <Cell ss:StyleID="s77"><Data ss:Type="String">LL-miR166</Data></Cell>
    <Cell ss:StyleID="s78"><Data ss:Type="String">GTCGTATCCAGTGCAGGGTCCGAGGTATTCGCACTGGATACGACGGAATGA</Data></Cell>
    <Cell ss:StyleID="s78"><Data ss:Type="String">TGTAGTCTCGGACCAGGCTT</Data></Cell>
    <Cell ss:StyleID="s79"><Data ss:Type="String">CAGTGCAGGGTCCGAGGTAT</Data></Cell>
   </Row>
   <Row ss:AutoFitHeight="0">
    <Cell ss:StyleID="s77"><Data ss:Type="String">LL-miR167</Data></Cell>
    <Cell ss:StyleID="s78"><Data ss:Type="String">GTCGTATCCAGTGCAGGGTCCGAGGTATTCGCACTGGATACGACTCAGATC</Data></Cell>
    <Cell ss:StyleID="s78"><Data ss:Type="String">TTCCTTGAAGCTGCCAGCATG</Data></Cell>
    <Cell ss:StyleID="s79"><Data ss:Type="String">CAGTGCAGGGTCCGAGGTAT</Data></Cell>
   </Row>
   <Row ss:AutoFitHeight="0">
    <Cell ss:StyleID="s77"><Data ss:Type="String">LL-miR168</Data></Cell>
    <Cell ss:StyleID="s78"><Data ss:Type="String">GTCGTATCCAGTGCAGGGTCCGAGGTATTCGCACTGGATACGACTTCCCGA</Data></Cell>
    <Cell ss:StyleID="s78"><Data ss:Type="String">TTCCTTCGCTTGGTGCAGGT</Data></Cell>
    <Cell ss:StyleID="s77"><Data ss:Type="String">CAGTGCAGGGTCCGAGGTAT</Data></Cell>
   </Row>
   <Row ss:AutoFitHeight="0">
    <Cell ss:StyleID="s77"><Data ss:Type="String">LL-miR395</Data></Cell>
    <Cell ss:StyleID="s78"><Data ss:Type="String">GTCGTATCCAGTGCAGGGTCCGAGGTATTCGCACTGGATACGACGGAGTTC</Data></Cell>
    <Cell ss:StyleID="s80"><Data ss:Type="String">TGTAGTGAAGTGTTTGGGGG</Data></Cell>
    <Cell ss:StyleID="s79"><Data ss:Type="String">CAGTGCAGGGTCCGAGGTAT</Data></Cell>
   </Row>
   <Row ss:AutoFitHeight="0">
    <Cell ss:StyleID="s77"><Data ss:Type="String">LL-miR396</Data></Cell>
    <Cell ss:StyleID="s78"><Data ss:Type="String">GTCGTATCCAGTGCAGGGTCCGAGGTATTCGCACTGGATACGACCAGTTCAA</Data></Cell>
    <Cell ss:StyleID="s80"><Data ss:Type="String">CCGCTTCCACAGCTTTCTT</Data></Cell>
    <Cell ss:StyleID="s79"><Data ss:Type="String">CAGTGCAGGGTCCGAGGTAT</Data></Cell>
   </Row>
   <Row ss:AutoFitHeight="0">
    <Cell ss:StyleID="s77"><Data ss:Type="String">LL-miR408</Data></Cell>
    <Cell ss:StyleID="s78"><Data ss:Type="String">GTCGTATCCAGTGCAGGGTCCGAGGTATTCGCACTGGATACGACAGCCAGG</Data></Cell>
    <Cell ss:StyleID="s80"><Data ss:Type="String">CAGTTTGCACTGCCTCTTCC</Data></Cell>
    <Cell ss:StyleID="s79"><Data ss:Type="String">CAGTGCAGGGTCCGAGGTAT</Data></Cell>
   </Row>
   <Row ss:AutoFitHeight="0">
    <Cell ss:StyleID="s77"><Data ss:Type="String">LL-miR2118</Data></Cell>
    <Cell ss:StyleID="s78"><Data ss:Type="String">GTCGTATCCAGTGCAGGGTCCGAGGTATTCGCACTGGATACGACTTGGCATG</Data></Cell>
    <Cell ss:StyleID="s78"><Data ss:Type="String">TGTAGTTCCCAATGCCTCTCA</Data></Cell>
    <Cell ss:StyleID="s79"><Data ss:Type="String">CAGTGCAGGGTCCGAGGTAT</Data></Cell>
   </Row>
   <Row ss:AutoFitHeight="0">
    <Cell ss:StyleID="s77"><Data ss:Type="String">LL-miR5</Data></Cell>
    <Cell ss:StyleID="s78"><Data ss:Type="String">GTCGTATCCAGTGCAGGGTCCGAGGTATTCGCACTGGATACGACTTGGATT</Data></Cell>
    <Cell ss:StyleID="s78"><Data ss:Type="String">GCCGCTTTTCTATGTCACTCA</Data></Cell>
    <Cell ss:StyleID="s79"><Data ss:Type="String">CAGTGCAGGGTCCGAGGTAT</Data></Cell>
    <Cell ss:Index="6"><Data ss:Type="String">ACTCTTGTTCCCCGCTTGTT</Data></Cell>
    <Cell><Data ss:Type="String">GCGTAGTACGGGTTTCATGC</Data></Cell>
   </Row>
   <Row ss:AutoFitHeight="0">
    <Cell ss:StyleID="s77"><Data ss:Type="String">LL-miR8</Data></Cell>
    <Cell ss:StyleID="s78"><Data ss:Type="String">GTCGTATCCAGTGCAGGGTCCGAGGTATTCGCACTGGATACGACAGAGTAC</Data></Cell>
    <Cell ss:StyleID="s80"><Data ss:Type="String">TGTAGCGGTTGCTTAGCTTG</Data></Cell>
    <Cell ss:StyleID="s77"><Data ss:Type="String">CAGTGCAGGGTCCGAGGTAT</Data></Cell>
   </Row>
   <Row ss:AutoFitHeight="0">
    <Cell ss:StyleID="s77"><Data ss:Type="String">LL-miR16</Data></Cell>
    <Cell ss:StyleID="s78"><Data ss:Type="String">GTCGTATCCAGTGCAGGGTCCGAGGTATTCGCACTGGATACGACAGAGACTC</Data></Cell>
    <Cell ss:StyleID="s80"><Data ss:Type="String">GCCGCTAGGCAACAAATTAGA</Data></Cell>
    <Cell ss:StyleID="s79"><Data ss:Type="String">CAGTGCAGGGTCCGAGGTAT</Data></Cell>
   </Row>
   <Row ss:AutoFitHeight="0">
    <Cell ss:StyleID="s77"><Data ss:Type="String">LL-miR17</Data></Cell>
    <Cell ss:StyleID="s78"><Data ss:Type="String">GTCGTATCCAGTGCAGGGTCCGAGGTATTCGCACTGGATACGACAATTTCAAC</Data></Cell>
    <Cell ss:StyleID="s80"><Data ss:Type="String">GCCGCTTTGTATGGTCTGTT</Data></Cell>
    <Cell ss:StyleID="s79"><Data ss:Type="String">CAGTGCAGGGTCCGAGGTAT</Data></Cell>
   </Row>
   <Row ss:AutoFitHeight="0">
    <Cell ss:StyleID="s77"><Data ss:Type="String">LL-miR21</Data></Cell>
    <Cell ss:StyleID="s78"><Data ss:Type="String">GTCGTATCCAGTGCAGGGTCCGAGGTATTCGCACTGGATACGACCACCTG</Data></Cell>
    <Cell ss:StyleID="s80"><Data ss:Type="String">GCCGCTTGAGAGTAGAGAGC</Data></Cell>
    <Cell ss:StyleID="s79"><Data ss:Type="String">CAGTGCAGGGTCCGAGGTAT</Data></Cell>
   </Row>
   <Row ss:AutoFitHeight="0">
    <Cell ss:StyleID="s77"><Data ss:Type="String">LL-miR32</Data></Cell>
    <Cell ss:StyleID="s78"><Data ss:Type="String">GTCGTATCCAGTGCAGGGTCCGAGGTATTCGCACTGGATACGACGGACGC</Data></Cell>
    <Cell ss:StyleID="s80"><Data ss:Type="String">TGTAGTGTGCCATGCTGTGT</Data></Cell>
    <Cell ss:StyleID="s79"><Data ss:Type="String">CAGTGCAGGGTCCGAGGTAT</Data></Cell>
   </Row>
   <Row ss:AutoFitHeight="0">
    <Cell ss:StyleID="s77"><Data ss:Type="String">LL-miR35</Data></Cell>
    <Cell ss:StyleID="s78"><Data ss:Type="String">GTCGTATCCAGTGCAGGGTCCGAGGTATTCGCACTGGATACGACGCTCCCCT</Data></Cell>
    <Cell ss:StyleID="s78"><Data ss:Type="String">TCCGCTCCAAAGTCAGTGAG</Data></Cell>
    <Cell ss:StyleID="s79"><Data ss:Type="String">CAGTGCAGGGTCCGAGGTAT</Data></Cell>
   </Row>
   <Row ss:AutoFitHeight="0">
    <Cell ss:StyleID="s77"><Data ss:Type="String">LL-miR41</Data></Cell>
    <Cell ss:StyleID="s78"><Data ss:Type="String">GTCGTATCCAGTGCAGGGTCCGAGGTATTCGCACTGGATACGACAGGAGCA</Data></Cell>
    <Cell ss:StyleID="s78"><Data ss:Type="String">GCCGCTCGTATCTGTGGTTT</Data></Cell>
    <Cell ss:StyleID="s77"><Data ss:Type="String">CAGTGCAGGGTCCGAGGTAT</Data></Cell>
   </Row>
   <Row ss:AutoFitHeight="0">
    <Cell ss:StyleID="s77"><Data ss:Type="String">LL-miR43</Data></Cell>
    <Cell ss:StyleID="s78"><Data ss:Type="String">GTCGTATCCAGTGCAGGGTCCGAGGTATTCGCACTGGATACGACGCCAGT</Data></Cell>
    <Cell ss:StyleID="s80"><Data ss:Type="String">TGTAGCTGTCGAGCTTCCAT</Data></Cell>
    <Cell ss:StyleID="s79"><Data ss:Type="String">CAGTGCAGGGTCCGAGGTAT</Data></Cell>
   </Row>
   <Row ss:AutoFitHeight="0">
    <Cell ss:StyleID="s77"><Data ss:Type="String">5.8S rRNA</Data></Cell>
    <Cell ss:StyleID="s77"><Data ss:Type="String">CGAAAGGCCTCGGGCGCAACTTG</Data></Cell>
    <Cell ss:StyleID="s77"><Data ss:Type="String">CTCGGCAACGGATATCTCGGCTCT</Data></Cell>
    <Cell ss:StyleID="s77"><Data ss:Type="String">CGAAAGGCCTCGGGCGCAACTTG</Data></Cell>
    <Cell ss:StyleID="s77"/>
    <Cell ss:StyleID="s77"/>
    <Cell ss:StyleID="s77"/>
    <Cell ss:StyleID="s77"/>
    <Cell ss:StyleID="s77"/>
   </Row>
   <Row ss:AutoFitHeight="0">
    <Cell ss:StyleID="s81"><Data ss:Type="String">18S rRNA</Data></Cell>
    <Cell ss:StyleID="s77"/>
    <Cell ss:StyleID="s77"/>
    <Cell ss:StyleID="s77"/>
    <Cell ss:StyleID="s77"/>
    <Cell ss:StyleID="s77"><Data ss:Type="String">AATGGTCCGGTGAAGTGTTC</Data></Cell>
    <Cell ss:StyleID="s77"><Data ss:Type="String">GATCCTTCCGCAGGTTCAC</Data></Cell>
    <Cell ss:StyleID="s77"/>
   </Row>
   <Row ss:AutoFitHeight="0">
    <Cell ss:StyleID="s81"><Data ss:Type="String">LL-miR7</Data></Cell>
    <Cell ss:StyleID="s77"/>
    <Cell ss:StyleID="s77"/>
    <Cell ss:StyleID="s77"/>
    <Cell ss:StyleID="s77"/>
    <Cell ss:StyleID="s77"/>
    <Cell ss:StyleID="s77"/>
    <Cell ss:StyleID="s77"/>
    <Cell ss:StyleID="s79"><Data ss:Type="String">ACAGGCGGATGGTGGCAGTGAA</Data></Cell>
   </Row>
   <Row ss:AutoFitHeight="0">
    <Cell ss:StyleID="s81"><Data ss:Type="String">LL-miR9</Data></Cell>
    <Cell ss:StyleID="s77"/>
    <Cell ss:StyleID="s77"/>
    <Cell ss:StyleID="s77"/>
    <Cell ss:StyleID="s77"/>
    <Cell ss:StyleID="s77"><Data ss:Type="String">GAGAAGGAGGAGGAGGTGCT</Data></Cell>
    <Cell ss:StyleID="s77"><Data ss:Type="String">TGATCCCCAGCTTCAAAGAC</Data></Cell>
    <Cell ss:StyleID="s77"/>
    <Cell ss:StyleID="s79"><Data ss:Type="String">AGAAAAGGAGGAGGAGGTGCA</Data></Cell>
   </Row>
   <Row ss:AutoFitHeight="0">
    <Cell ss:StyleID="s81"><Data ss:Type="String">LL-miR14</Data></Cell>
    <Cell ss:StyleID="s77"/>
    <Cell ss:StyleID="s77"/>
    <Cell ss:StyleID="s77"/>
    <Cell ss:StyleID="s77"/>
    <Cell ss:Index="7" ss:StyleID="s77"/>
    <Cell ss:StyleID="s77"/>
    <Cell ss:StyleID="s79"><Data ss:Type="String">GCAGGCGGATGGTGGCAGTAAA</Data></Cell>
   </Row>
   <Row ss:AutoFitHeight="0" ss:Height="14.25">
    <Cell ss:StyleID="s81"><Data ss:Type="String">LL-miR29</Data></Cell>
    <Cell ss:StyleID="s77"/>
    <Cell ss:StyleID="s77"/>
    <Cell ss:StyleID="s77"/>
    <Cell ss:StyleID="s77"/>
    <Cell ss:StyleID="s82"><Data ss:Type="String">TGCACAGCTTTCCAGTCAGT</Data></Cell>
    <Cell ss:StyleID="s82"><Data ss:Type="String">CCGGTATCACCTTCAACCAC</Data></Cell>
    <Cell ss:StyleID="s77"/>
    <Cell ss:StyleID="s79"><Data ss:Type="String">GCTATTTGCAGCCGAAGGGAA</Data></Cell>
   </Row>
   <Row ss:AutoFitHeight="0">
    <Cell ss:StyleID="s76"><Data ss:Type="String">U6</Data></Cell>
    <Cell ss:StyleID="s76"/>
    <Cell ss:StyleID="s76"/>
    <Cell ss:StyleID="s76"/>
    <Cell ss:StyleID="s76"/>
    <Cell ss:StyleID="s76"/>
    <Cell ss:StyleID="s76"/>
    <Cell ss:StyleID="s76"/>
    <Cell ss:StyleID="s76"><Data ss:Type="String">CTCGATTTATGCGTGTCATCCTTGC</Data></Cell>
   </Row>
   <Row ss:AutoFitHeight="0">
    <Cell ss:StyleID="s77"/>
    <Cell ss:StyleID="s77"/>
    <Cell ss:StyleID="s77"/>
    <Cell ss:StyleID="s77"/>
   </Row>
   <Row ss:AutoFitHeight="0">
    <Cell ss:StyleID="s77"/>
    <Cell ss:StyleID="s77"/>
    <Cell ss:StyleID="s77"/>
    <Cell ss:StyleID="s77"/>
   </Row>
  </Table>
  <WorksheetOptions xmlns="urn:schemas-microsoft-com:office:excel">
   <PageSetup>
    <Header x:Margin="0.3"/>
    <Footer x:Margin="0.3"/>
    <PageMargins x:Bottom="0.75" x:Left="0.7" x:Right="0.7" x:Top="0.75"/>
   </PageSetup>
   <Unsynced/>
   <Print>
    <ValidPrinterInfo/>
    <PaperSizeIndex>9</PaperSizeIndex>
    <HorizontalResolution>600</HorizontalResolution>
    <VerticalResolution>600</VerticalResolution>
   </Print>
   <Selected/>
   <Panes>
    <Pane>
     <Number>3</Number>
     <ActiveRow>13</ActiveRow>
     <ActiveCol>5</ActiveCol>
    </Pane>
   </Panes>
   <ProtectObjects>False</ProtectObjects>
   <ProtectScenarios>False</ProtectScenarios>
  </WorksheetOptions>
 </Worksheet>
 <Worksheet ss:Name="Sheet2">
  <Table ss:ExpandedColumnCount="1" ss:ExpandedRowCount="1" x:FullColumns="1" x:FullRows="1" ss:DefaultColumnWidth="54" ss:DefaultRowHeight="13.5">
   <Row ss:AutoFitHeight="0"/>
  </Table>
  <WorksheetOptions xmlns="urn:schemas-microsoft-com:office:excel">
   <PageSetup>
    <Header x:Margin="0.3"/>
    <Footer x:Margin="0.3"/>
    <PageMargins x:Bottom="0.75" x:Left="0.7" x:Right="0.7" x:Top="0.75"/>
   </PageSetup>
   <Unsynced/>
   <ProtectObjects>False</ProtectObjects>
   <ProtectScenarios>False</ProtectScenarios>
  </WorksheetOptions>
 </Worksheet>
 <Worksheet ss:Name="Sheet3">
  <Table ss:ExpandedColumnCount="1" ss:ExpandedRowCount="1" x:FullColumns="1" x:FullRows="1" ss:DefaultColumnWidth="54" ss:DefaultRowHeight="13.5">
   <Row ss:AutoFitHeight="0"/>
  </Table>
  <WorksheetOptions xmlns="urn:schemas-microsoft-com:office:excel">
   <PageSetup>
    <Header x:Margin="0.3"/>
    <Footer x:Margin="0.3"/>
    <PageMargins x:Bottom="0.75" x:Left="0.7" x:Right="0.7" x:Top="0.75"/>
   </PageSetup>
   <Unsynced/>
   <ProtectObjects>False</ProtectObjects>
   <ProtectScenarios>False</ProtectScenarios>
  </WorksheetOptions>
 </Worksheet>
</Workbook>
